# Supplementary material for: Picophytoplankton implicated in productivity and biogeochemistry in the North Pacific Transition Zone
Source: mSystems. 2026 Jan 16;11(2):e00801-25. doi: 10.1128/msystems.00801-25 (PMC12911361; doi:10.1128/msystems.00801-25)
Supplement: Data set S1 — Sample site metadata. [file msystems.00801-25-s0001.csv]

sample-id	cruise	station-exp	latitude	longitude	depth	filter
63683	G1	2	23.297	158	15	3
63684	G1	2	23.297	158	15	0.2
63685	G1	2	23.297	158	15	3
63686	G1	2	23.297	158	15	0.2
63693	G1	2	23.36	157.57	110	3
63694	G1	2	23.36	157.57	110	0.2
63711	G1	3	24.41	157.6	15	3
63712	G1	3	24.41	157.6	15	0.2
63727	G1	4	28.08	158	15	3
63728	G1	4	28.08	158	15	0.2
63737	G1	4	28.08	158	90	3
63738	G1	4	28.08	158	90	0.2
63757	G1	5	29.27	157.59	15	3
63758	G1	5	29.27	157.59	15	0.2
63777	G1	6	32.35	158	15	3
63778	G1	6	32.35	158	15	0.2
63779	G1	6	32.35	158	15	3
63780	G1	6	32.35	158	15	0.2
63795	G1	6	32.41	157.59	60	3
63796	G1	6	32.41	157.59	60	0.2
63835	G1	7	34.03	158	15	3
63836	G1	7	34.03	158	15	0.2
63837	G1	7	34.03	158	15	3
63838	G1	7	34.03	158	15	0.2
63857	G1	8	37.17	157.59	15	3
63858	G1	8	37.17	157.59	15	0.2
63879	G1	9	36.342	158.002	15	3
63880	G1	9	36.342	158.002	15	0.2
63881	G1	9	36.342	158.002	15	3
63882	G1	9	36.342	158.002	15	0.2
63903	G1	9	36.34076	158.00048	65	3
63904	G1	9	36.34076	158.00048	65	0.2
63919	G1	10	35.278	158	15	3
63920	G1	10	35.278	158	15	0.2
63951	G1	11	36.34469	157.59325	0	3
63952	G1	11	36.34469	157.59325	0	0.2
63963	G1	11	36.34469	157.59325	15	3
63964	G1	11	36.34469	157.59325	15	0.2
63965	G1	11	36.34469	157.59325	15	3
63966	G1	11	36.34469	157.59325	15	0.2
64039	G1	12	33.055	158.001	15	3
64040	G1	12	33.055	158.001	15	0.2
64041	G1	12	33.055	158.001	15	3
64042	G1	12	33.055	158.001	15	0.2
64076	G1	13	29.42	158	15	3
64077	G1	13	29.42	158	15	0.2
64078	G1	13	29.42	158	15	3
64079	G1	13	29.42	158	15	0.2
68486	G2	1	21.3197		15	3
68487	G2	1	21.3197		15	0.2
68488	G2	1	21.3197		15	3
68489	G2	1	21.3197		15	0.2
68498	G2	2	25.7682965		15	3
68499	G2	2	25.7682965		15	0.2
68500	G2	2	25.7682965		15	3
68501	G2	2	25.7682965		15	0.2
68526	G2	3	28.4708333333333		15	3
68527	G2	3	28.4708333333333		15	0.2
68528	G2	3	28.4708333333333		15	3
68529	G2	3	28.4708333333333		15	0.2
68545	G2	4	32.25811		15	3
68546	G2	4	32.25811		15	0.2
68547	G2	4	32.25811		15	3
68548	G2	4	32.25811		15	0.2
68563	G2	5	36.0620		15	3
68564	G2	5	36.0620		15	0.2
68565	G2	5	36.0620		15	3
68566	G2	5	36.0620		15	0.2
68577	G2	6	39.7633333333333		15	3
68578	G2	6	39.7633333333333		15	0.2
68579	G2	6	39.7633333333333		15	3
68580	G2	6	39.7633333333333		15	0.2
68593	G2	7	41.4165766666667		15	3
68594	G2	7	41.4165766666667		15	0.2
68595	G2	7	41.4165766666667		15	3
68596	G2	7	41.4165766666667		15	0.2
68601	G2	7	41.4165766666667		15	3
68602	G2	7	41.4165766666667		15	0.2
68603	G2	7	41.4165766666667		15	3
68604	G2	7	41.4165766666667		15	0.2
68647	G2	8	39.4998983333333		15	3
68648	G2	8	39.4998983333333		15	0.2
68649	G2	8	39.4998983333333		15	3
68650	G2	8	39.4998983333333		15	0.2
68669	G2	9	37.9999		15	3
68670	G2	9	37.9999		15	0.2
68671	G2	9	37.9999		15	3
68672	G2	9	37.9999		15	0.2
68699	G2	10	37.4998916666667		15	3
68700	G2	10	37.4998916666667		15	0.2
68701	G2	10	37.4998916666667		15	3
68702	G2	10	37.4998916666667		15	0.2
68717	G2	11	36.9998766666667		15	3
68718	G2	11	36.9998766666667		15	0.2
68719	G2	11	36.9998766666667		15	3
68720	G2	11	36.9998766666667		15	0.2
68749	G2	12	36		15	3
68750	G2	12	36		15	0.2
68751	G2	12	36		15	3
68752	G2	12	36		15	0.2
68791	G2	NPFe				3
68792	G2	NPFe				0.2
68793	G2	Control				3
68794	G2	Control				0.2
68795	G2	HighFe				3
68796	G2	HighFe				0.2
68797	G2	LowFe				3
68798	G2	LowFe				0.2
68799	G2	LowFe				3
68800	G2	LowFe				0.2
68801	G2	NPFe				3
68802	G2	NPFe				0.2
68803	G2	Control				3
68804	G2	Control				0.2
68805	G2	HighFe				3
68806	G2	HighFe				0.2
68807	G2	NPFe				3
68808	G2	NPFe				0.2
68809	G2	HighFe				3
68810	G2	HighFe				0.2
68811	G2	Control				3
68812	G2	Control				0.2
68813	G2	LowFe				3
68814	G2	LowFe				0.2
68815	G2	14	34.5000366666667		15	3
68816	G2	14	34.5000366666667		15	0.2
68817	G2	14	34.5000366666667		15	3
68818	G2	14	34.5000366666667		15	0.2
68827	G2	15	34.0001		15	3
68828	G2	15	34.0001		15	0.2
68829	G2	15	34.0001		15	3
68830	G2	15	34.0001		15	0.2
68845	G2	FeNP				3
68846	G2	FeNP				0.2
68847	G2	Fe				3
68848	G2	Fe				0.2
68849	G2	NP				3
68850	G2	NP				0.2
68851	G2	Control				3
68852	G2	Control				0.2
68853	G2	Control				3
68854	G2	Control				0.2
68855	G2	FeNP				3
68856	G2	FeNP				0.2
68857	G2	Fe				3
68858	G2	Fe				0.2
68859	G2	NP				3
68860	G2	NP				0.2
68861	G2	Control				3
68862	G2	Control				0.2
68863	G2	NP				3
68864	G2	NP				0.2
68865	G2	NPFe				3
68866	G2	NPFe				0.2
68867	G2	Fe				3
68868	G2	Fe				0.2
68881	G2	16	32.9287833333333		12	3
68882	G2	16	32.9287833333333		12	0.2
68883	G2	16	32.9287833333333		12	3
68884	G2	16	32.9287833333333		12	0.2
68887	G2	17	32.0000783333333		15	3
68888	G2	17	32.0000783333333		15	0.2
68889	G2	17	32.0000783333333		15	3
68890	G2	17	32.0000783333333		15	0.2
68915	G2	18	29.58205		15	3
68916	G2	18	29.58205		15	0.2
68917	G2	18	29.58205		15	3
68918	G2	18	29.58205		15	0.2
68939	G2	NPFe				3
68940	G2	NPFe				0.2
68941	G2	LNP				3
68942	G2	LNP				0.2
68943	G2	Control				3
68944	G2	Control				0.2
68945	G2	HNP				3
68946	G2	HNP				0.2
68947	G2	NPFe				3
68948	G2	NPFe				0.2
68949	G2	HNP				3
68950	G2	HNP				0.2
68951	G2	LNP				3
68952	G2	LNP				0.2
68953	G2	Control				3
68954	G2	Control				0.2
68955	G2	HNP				3
68956	G2	HNP				0.2
68957	G2	LNP				3
68958	G2	LNP				0.2
68959	G2	Control				3
68960	G2	Control				0.2
68961	G2	NPFe				3
68962	G2	NPFe				0.2
72909	G3		25.55	157.9951667	surface	3
72910	G3		25.55	157.9951667	surface	0.2
72911	G3		25.55	157.9951667	surface	3
72912	G3		25.55	157.9951667	surface	0.2
72917	G3		26.435	158	surface	3
72918	G3		26.435	158	surface	0.2
72919	G3		26.435	158	surface	3
72920	G3		26.435	158	surface	0.2
72923	G3		26.435	158	surface	3
72924	G3		26.435	158	surface	0.2
72925	G3		26.435	158	surface	3
72926	G3		26.435	158	surface	0.2
72931	G3		27.4115	157.9961667	surface	3
72932	G3		27.4115	157.9961667	surface	0.2
72933	G3		27.4115	157.9961667	surface	3
72934	G3		27.4115	157.9961667	surface	0.2
72939	G3		28.219	158.0003333	surface	3
72940	G3		28.219	158.0003333	surface	0.2
72941	G3		28.219	158.0003333	surface	3
72942	G3		28.219	158.0003333	surface	0.2
72947	G3		29.05166667	158	surface	3
72948	G3		29.05166667	158	surface	0.2
72949	G3		29.05166667	158	surface	3
72950	G3		29.05166667	158	surface	0.2
72953	G3		29.53333333	158	surface	3
72954	G3		29.53333333	158	surface	0.2
72955	G3		29.53333333	158	surface	3
72956	G3		29.53333333	158	surface	0.2
72961	G3		29.90966667	157.9858333	surface	3
72962	G3		29.90966667	157.9858333	surface	0.2
72963	G3		29.90966667	157.9858333	surface	3
72964	G3		29.90966667	157.9858333	surface	0.2
72969	G3		30.551	157.9998333	surface	3
72970	G3		30.551	157.9998333	surface	0.2
72971	G3		30.551	157.9998333	surface	3
72972	G3		30.551	157.9998333	surface	0.2
72977	G3		31.091	158.001	15	3
72978	G3		31.091	158.001	15	0.2
72979	G3		31.091	158.001	15	3
72980	G3		31.091	158.001	15	0.2
72983	G3		31.091	158.001	45	3
72984	G3		31.091	158.001	45	0.2
72985	G3		31.091	158.001	45	3
72986	G3		31.091	158.001	45	0.2
72989	G3		31.091	158.001	75	3
72990	G3		31.091	158.001	75	0.2
72991	G3		31.091	158.001	75	3
72992	G3		31.091	158.001	75	0.2
72995	G3		31.091	158.001	100	3
72996	G3		31.091	158.001	100	0.2
72997	G3		31.091	158.001	100	3
72998	G3		31.091	158.001	100	0.2
73001	G3		31.091	158.001	125	3
73002	G3		31.091	158.001	125	0.2
73003	G3		31.091	158.001	125	3
73004	G3		31.091	158.001	125	0.2
73009	G3		31.93333333	158	surface	3
73010	G3		31.93333333	158	surface	0.2
73011	G3		31.93333333	158	surface	3
73012	G3		31.93333333	158	surface	0.2
73017	G3		32.395	157.9966667	surface	3
73018	G3		32.395	157.9966667	surface	0.2
73019	G3		32.395	157.9966667	surface	3
73020	G3		32.395	157.9966667	surface	0.2
73025	G3		32.812	158.0005	surface	3
73026	G3		32.812	158.0005	surface	0.2
73027	G3		32.812	158.0005	surface	3
73028	G3		32.812	158.0005	surface	0.2
73031	G3		33.2745	157.9998333	surface	3
73032	G3		33.2745	157.9998333	surface	0.2
73033	G3		33.2745	157.9998333	surface	3
73034	G3		33.2745	157.9998333	surface	0.2
73037	G3		33.93066667	157.9965	surface	3
73038	G3		33.93066667	157.9965	surface	0.2
73039	G3		33.93066667	157.9965	surface	3
73040	G3		33.93066667	157.9965	surface	0.2
73045	G3		34.18266667	158.0008333	surface	3
73046	G3		34.18266667	158.0008333	surface	0.2
73047	G3		34.18266667	158.0008333	surface	3
73048	G3		34.18266667	158.0008333	surface	0.2
73051	G3		34.62616667	158.0001667	surface	3
73052	G3		34.62616667	158.0001667	surface	0.2
73053	G3		34.62616667	158.0001667	surface	3
73054	G3		34.62616667	158.0001667	surface	0.2
73059	G3		35.065	158.0003333	surface	3
73060	G3		35.065	158.0003333	surface	0.2
73061	G3		35.065	158.0003333	surface	3
73062	G3		35.065	158.0003333	surface	0.2
73065	G3		35.5765	158.0003333	surface	3
73066	G3		35.5765	158.0003333	surface	0.2
73067	G3		35.5765	158.0003333	surface	3
73068	G3		35.5765	158.0003333	surface	0.2
73075	G3		36.1935	158	0	3
73076	G3		36.1935	158	0	0.2
73077	G3		36.1935	158	0	3
73078	G3		36.1935	158	0	0.2
73081	G3		36.91033333	158.0006667	125	3
73082	G3		36.91033333	158.0006667	125	0.2
73083	G3		36.91033333	158.0006667	125	3
73084	G3		36.91033333	158.0006667	125	0.2
73087	G3		36.91033333	158.0006667	75	3
73088	G3		36.91033333	158.0006667	75	0.2
73089	G3		36.91033333	158.0006667	75	3
73090	G3		36.91033333	158.0006667	75	0.2
73093	G3		36.91033333	158.0006667	60	3
73094	G3		36.91033333	158.0006667	60	0.2
73095	G3		36.91033333	158.0006667	60	3
73096	G3		36.91033333	158.0006667	60	0.2
73099	G3		36.91033333	158.0006667	45	3
73100	G3		36.91033333	158.0006667	45	0.2
73101	G3		36.91033333	158.0006667	45	3
73102	G3		36.91033333	158.0006667	45	0.2
73105	G3		36.91033333	158.0006667	15	3
73106	G3		36.91033333	158.0006667	15	0.2
73107	G3		36.91033333	158.0006667	15	3
73108	G3		36.91033333	158.0006667	15	0.2
73115	G3		37.46966667	158.0003333	surface	3
73116	G3		37.46966667	158.0003333	surface	0.2
73117	G3		37.46966667	158.0003333	surface	3
73118	G3		37.46966667	158.0003333	surface	0.2
73121	G3		38.54566667	158.0003333	surface	3
73122	G3		38.54566667	158.0003333	surface	0.2
73123	G3		38.54566667	158.0003333	surface	3
73124	G3		38.54566667	158.0003333	surface	0.2
73127	G3		39.65683333	157.9996667	surface	3
73128	G3		39.65683333	157.9996667	surface	0.2
73129	G3		39.65683333	157.9996667	surface	3
73130	G3		39.65683333	157.9996667	surface	0.2
73133	G3		40.613	157.9998333	surface	3
73134	G3		40.613	157.9998333	surface	0.2
73135	G3		40.613	157.9998333	surface	3
73136	G3		40.613	157.9998333	surface	0.2
73143	G3		41.67963333	158.0512833	100	3
73144	G3		41.67963333	158.0512833	100	0.2
73145	G3		41.67963333	158.0512833	100	3
73146	G3		41.67963333	158.0512833	100	0.2
73149	G3		41.67963333	158.0512833	75	3
73150	G3		41.67963333	158.0512833	75	0.2
73151	G3		41.67963333	158.0512833	75	3
73152	G3		41.67963333	158.0512833	75	0.2
73155	G3		41.67963333	158.0512833	DCM	3
73156	G3		41.67963333	158.0512833	DCM	0.2
73157	G3		41.67963333	158.0512833	DCM	3
73158	G3		41.67963333	158.0512833	DCM	0.2
73161	G3		41.67963333	158.0512833	45	3
73162	G3		41.67963333	158.0512833	45	0.2
73163	G3		41.67963333	158.0512833	45	3
73164	G3		41.67963333	158.0512833	45	0.2
73167	G3		41.67963333	158.0512833	15	3
73168	G3		41.67963333	158.0512833	15	0.2
73169	G3		41.67963333	158.0512833	15	3
73170	G3		41.67963333	158.0512833	15	0.2
73342	G3		0	0	0	0.2
73343	G3		0	0	0	0.2
73344	G3		0	0	0	0.2
73349	G3		37.00288833	158.0005033	125	3
73350	G3		37.00288833	158.0005033	125	0.2
73351	G3		37.00288833	158.0005033	125	3
73352	G3		37.00288833	158.0005033	125	0.2
73355	G3		37.00288833	158.0005033	100	3
73356	G3		37.00288833	158.0005033	100	0.2
73357	G3		37.00288833	158.0005033	DCM	3
73358	G3		37.00288833	158.0005033	DCM	0.2
73361	G3		37.00288833	158.0005033	DCM	3
73362	G3		37.00288833	158.0005033	DCM	0.2
73363	G3		37.00288833	158.0005033	100	3
73364	G3		37.00288833	158.0005033	100	0.2
73367	G3		37.00288833	158.0005033	45	3
73368	G3		37.00288833	158.0005033	45	0.2
73369	G3		37.00288833	158.0005033	45	3
73370	G3		37.00288833	158.0005033	45	0.2
73373	G3		37.00288833	158.0005033	15	3
73374	G3		37.00288833	158.0005033	15	0.2
73375	G3		37.00288833	158.0005033	15	3
73376	G3		37.00288833	158.0005033	15	0.2
73403	G3		32.9333	158.0000667	DCM	3
73422	G3		32.9333	158.0000667	15	0.2
73423	G3		32.9333	158.0000667	15	3
73424	G3		32.9333	158.0000667	15	0.2
73425	G3		0	0		0.2
73426	G3		0	0		0.2
73427	G3		0	0		0.2
73482	G3		42.33376333	158.000565	75	3
73483	G3		42.33376333	158.000565	75	0.2
73484	G3		42.33376333	158.000565	75	3
73485	G3		42.33376333	158.000565	75	0.2
73488	G3		42.33376333	158.000565	DCM	3
73489	G3		42.33376333	158.000565	DCM	0.2
73490	G3		42.33376333	158.000565	DCM	3
73491	G3		42.33376333	158.000565	DCM	0.2
73493	G3		42.33376333	158.000565	5	3
73494	G3		42.33376333	158.000565	5	0.2
73495	G3		42.33376333	158.000565	15	0.2
73496	G3		42.33376333	158.000565	15	3
73497	G3		42.33376333	158.000565	15	0.2
73500	G3		42.33376333	158.000565	5	3
73501	G3		42.33376333	158.000565	15	0.2
73503	G3		42.33376333	158.000565	15	3
