# Supplementary material for: Picophytoplankton implicated in productivity and biogeochemistry in the North Pacific Transition Zone
Source: mSystems. 2026 Jan 16;11(2):e00801-25. doi: 10.1128/msystems.00801-25 (PMC12911361; doi:10.1128/msystems.00801-25)
Supplement: Data set S2 — Spiec-Easi associations. [file msystems.00801-25-s0002.csv]

weight	CandidateID	Candidate_Taxonomy	Candidate_Group	Candidate_Cluster	AssociateID	Associate_taxonomy	Associate_Group	Associate_Cluster
0.122225475517427	0000d1a50f0c9ae122d1b45df38c4638	Marinimicrobia_(SAR406_clade)_Marinimicrobia_(SAR406_clade)_Marinimicrobia_(SAR406_clade)_Marinimicrobia_(SAR406_clade)_Marinimicrobia_(SAR406_clade)_unidentified_marine	SAR406	NA	1731d5c5876ea4f7cfc387073f7d4e58	Marinimicrobia_(SAR406_clade)_Marinimicrobia_(SAR406_clade)_Marinimicrobia_(SAR406_clade)_Marinimicrobia_(SAR406_clade)_Marinimicrobia_(SAR406_clade)_NA	SAR406	NA
0.11846321345007	0000d1a50f0c9ae122d1b45df38c4638	Marinimicrobia_(SAR406_clade)_Marinimicrobia_(SAR406_clade)_Marinimicrobia_(SAR406_clade)_Marinimicrobia_(SAR406_clade)_Marinimicrobia_(SAR406_clade)_unidentified_marine	SAR406	NA	19938e938a2f80af3a3ca3fbf3aa4da5	Bigyra_Sagenista_Labyrinthulomycetes_Labyrinthulomycetes_LAB7_Labyrinthulomycetes_LAB7_X_Labyrinthulomycetes_LAB7_X_sp.	Stramenopiles	Black
0.102407652713311	0000d1a50f0c9ae122d1b45df38c4638	Marinimicrobia_(SAR406_clade)_Marinimicrobia_(SAR406_clade)_Marinimicrobia_(SAR406_clade)_Marinimicrobia_(SAR406_clade)_Marinimicrobia_(SAR406_clade)_unidentified_marine	SAR406	NA	2ab1db932f63447b1e5381a006e395fa	Verrucomicrobiota_Verrucomicrobiae_Opitutales_Puniceicoccaceae_MB11C04_marine_group_NA	Verrucomicrobiota	NA
0.0792193166141741	0000d1a50f0c9ae122d1b45df38c4638	Marinimicrobia_(SAR406_clade)_Marinimicrobia_(SAR406_clade)_Marinimicrobia_(SAR406_clade)_Marinimicrobia_(SAR406_clade)_Marinimicrobia_(SAR406_clade)_unidentified_marine	SAR406	NA	a0e6495f2ca53ddb121e3c8a356c4dfd	Proteobacteria_Gammaproteobacteria_Pseudomonadales_SAR86_clade_SAR86_clade_NA	Gammaproteobacteria	NA
0.0708901025853486	0000d1a50f0c9ae122d1b45df38c4638	Marinimicrobia_(SAR406_clade)_Marinimicrobia_(SAR406_clade)_Marinimicrobia_(SAR406_clade)_Marinimicrobia_(SAR406_clade)_Marinimicrobia_(SAR406_clade)_unidentified_marine	SAR406	NA	9cdadd8a7359a3163fb31ad06be74e8c	Thermoplasmatota_Thermoplasmata_Marine_Group_II_Marine_Group_II_Marine_Group_II_NA	Thermoplasmatota	NA
0.0429378724829884	0000d1a50f0c9ae122d1b45df38c4638	Marinimicrobia_(SAR406_clade)_Marinimicrobia_(SAR406_clade)_Marinimicrobia_(SAR406_clade)_Marinimicrobia_(SAR406_clade)_Marinimicrobia_(SAR406_clade)_unidentified_marine	SAR406	NA	baf29e0f8f0d5be8147e4f2210643c56	Thermoplasmatota_Thermoplasmata_Marine_Group_II_Marine_Group_II_Marine_Group_II_NA	Thermoplasmatota	NA
0.0323234835111976	0000d1a50f0c9ae122d1b45df38c4638	Marinimicrobia_(SAR406_clade)_Marinimicrobia_(SAR406_clade)_Marinimicrobia_(SAR406_clade)_Marinimicrobia_(SAR406_clade)_Marinimicrobia_(SAR406_clade)_unidentified_marine	SAR406	NA	83785c72d0e97df74611ff2218da6089	Dinoflagellata_Syndiniales_Dino-Group-II_NA_NA_NA	Dinoflagellata	NA
0.0266587810816459	0000d1a50f0c9ae122d1b45df38c4638	Marinimicrobia_(SAR406_clade)_Marinimicrobia_(SAR406_clade)_Marinimicrobia_(SAR406_clade)_Marinimicrobia_(SAR406_clade)_Marinimicrobia_(SAR406_clade)_unidentified_marine	SAR406	NA	88e4092b7f59da5a33de90c8dc58c551	Haptophyta_Prymnesiophyceae_Prymnesiales_Chrysochromulinaceae_Chrysochromulina_NA	Haptophyta	NA
0.0235242715856937	0000d1a50f0c9ae122d1b45df38c4638	Marinimicrobia_(SAR406_clade)_Marinimicrobia_(SAR406_clade)_Marinimicrobia_(SAR406_clade)_Marinimicrobia_(SAR406_clade)_Marinimicrobia_(SAR406_clade)_unidentified_marine	SAR406	NA	57be71a4c4890a2e844b519edf0e1677	Dinoflagellata_Syndiniales_Dino-Group-II_Dino-Group-II-Clade-1_Dino-Group-II-Clade-1_X_Dino-Group-II-Clade-1_X_sp.	Dinoflagellata	NA
0.0211288762692364	0000d1a50f0c9ae122d1b45df38c4638	Marinimicrobia_(SAR406_clade)_Marinimicrobia_(SAR406_clade)_Marinimicrobia_(SAR406_clade)_Marinimicrobia_(SAR406_clade)_Marinimicrobia_(SAR406_clade)_unidentified_marine	SAR406	NA	223211cfe8be9730a5cab0d6b58e0ade	Proteobacteria_Alphaproteobacteria_Thalassobaculales_Nisaeaceae_OM75_clade_NA	Alphaproteobacteria	NA
0.161511388732662	0010115000e57870415cbc499f128214	Marinimicrobia_(SAR406_clade)_Marinimicrobia_(SAR406_clade)_Marinimicrobia_(SAR406_clade)_Marinimicrobia_(SAR406_clade)_Marinimicrobia_(SAR406_clade)_uncultured_sp	SAR406	NA	c218ef71a42fd9b24de13db12c6aa031	Proteobacteria_Alphaproteobacteria_Rhodobacterales_Rhodobacteraceae_Ascidiaceihabitans_NA	Alphaproteobacteria	NA
0.156164078271062	0010115000e57870415cbc499f128214	Marinimicrobia_(SAR406_clade)_Marinimicrobia_(SAR406_clade)_Marinimicrobia_(SAR406_clade)_Marinimicrobia_(SAR406_clade)_Marinimicrobia_(SAR406_clade)_uncultured_sp	SAR406	NA	540a10f0a4086b078c5a1c05ad99f260	Marinimicrobia_(SAR406_clade)_Marinimicrobia_(SAR406_clade)_Marinimicrobia_(SAR406_clade)_Marinimicrobia_(SAR406_clade)_Marinimicrobia_(SAR406_clade)_NA	SAR406	NA
0.155302324667413	0010115000e57870415cbc499f128214	Marinimicrobia_(SAR406_clade)_Marinimicrobia_(SAR406_clade)_Marinimicrobia_(SAR406_clade)_Marinimicrobia_(SAR406_clade)_Marinimicrobia_(SAR406_clade)_uncultured_sp	SAR406	NA	1175420fdaed5bbebacf9d7ff7228396	Dinoflagellata_Syndiniales_Dino-Group-II_Dino-Group-II-Clade-10-and-11_Dino-Group-II-Clade-10-and-11_X_Dino-Group-II-Clade-10-and-11_X_sp.	Dinoflagellata	NA
0.124095814878729	0010115000e57870415cbc499f128214	Marinimicrobia_(SAR406_clade)_Marinimicrobia_(SAR406_clade)_Marinimicrobia_(SAR406_clade)_Marinimicrobia_(SAR406_clade)_Marinimicrobia_(SAR406_clade)_uncultured_sp	SAR406	NA	fb67a8ba5e5ce4f908cc97067fc9ca75	Proteobacteria_Gammaproteobacteria_Pseudomonadales_Porticoccaceae_Porticoccus_NA	Gammaproteobacteria	NA
0.102692044635833	0010115000e57870415cbc499f128214	Marinimicrobia_(SAR406_clade)_Marinimicrobia_(SAR406_clade)_Marinimicrobia_(SAR406_clade)_Marinimicrobia_(SAR406_clade)_Marinimicrobia_(SAR406_clade)_uncultured_sp	SAR406	NA	00547b1d281c35264a0ff26fad14a562	Bacteroidota_Bacteroidia_Flavobacteriales_NS9_marine_group_NS9_marine_group_NA	Bacteroidota	NA
0.0723885007363426	0010115000e57870415cbc499f128214	Marinimicrobia_(SAR406_clade)_Marinimicrobia_(SAR406_clade)_Marinimicrobia_(SAR406_clade)_Marinimicrobia_(SAR406_clade)_Marinimicrobia_(SAR406_clade)_uncultured_sp	SAR406	NA	e38948e6eec8a4630b68310cee8ebed9	Bigyra_Sagenista_Labyrinthulomycetes_Labyrinthulomycetes_LAB14_Labyrinthulomycetes_LAB14_X_Labyrinthulomycetes_LAB14_X_sp.	Stramenopiles	NA
0.0604015755258481	0010115000e57870415cbc499f128214	Marinimicrobia_(SAR406_clade)_Marinimicrobia_(SAR406_clade)_Marinimicrobia_(SAR406_clade)_Marinimicrobia_(SAR406_clade)_Marinimicrobia_(SAR406_clade)_uncultured_sp	SAR406	NA	c3b0ca51523a7895b4c227d0ceb98713	Dinoflagellata_Syndiniales_Dino-Group-I_Dino-Group-I-Clade-5_Dino-Group-I-Clade-5_X_Dino-Group-I-Clade-5_X_sp.	Dinoflagellata	Sky
0.0524759921518228	0010115000e57870415cbc499f128214	Marinimicrobia_(SAR406_clade)_Marinimicrobia_(SAR406_clade)_Marinimicrobia_(SAR406_clade)_Marinimicrobia_(SAR406_clade)_Marinimicrobia_(SAR406_clade)_uncultured_sp	SAR406	NA	b8a30d80e460567357a5449acd5c1d18	Proteobacteria_Alphaproteobacteria_SAR11_clade_Clade_III_Clade_III_NA	Alphaproteobacteria	NA
0.0430537096679119	0010115000e57870415cbc499f128214	Marinimicrobia_(SAR406_clade)_Marinimicrobia_(SAR406_clade)_Marinimicrobia_(SAR406_clade)_Marinimicrobia_(SAR406_clade)_Marinimicrobia_(SAR406_clade)_uncultured_sp	SAR406	NA	a28986d66666d513b8301d20bcdd258b	Proteobacteria_Gammaproteobacteria_Pseudomonadales_Porticoccaceae_SAR92_clade_NA	Gammaproteobacteria	NA
0.0362591783509904	0010115000e57870415cbc499f128214	Marinimicrobia_(SAR406_clade)_Marinimicrobia_(SAR406_clade)_Marinimicrobia_(SAR406_clade)_Marinimicrobia_(SAR406_clade)_Marinimicrobia_(SAR406_clade)_uncultured_sp	SAR406	NA	f39788adaa889a7efbed4226cc384e17	Dinoflagellata_Syndiniales_Dino-Group-I_Dino-Group-I-Clade-5_Dino-Group-I-Clade-5_X_Dino-Group-I-Clade-5_X_sp.	Dinoflagellata	NA
0.0276846808286877	001339c0fcb59107498bcdf6298fe258	Bigyra_Sagenista_Sagenista_X_MAST-9_MAST-9A_MAST-9A_sp.	Stramenopiles	NA	835ea1ff97623ec1e476b20852628ad9	Dinoflagellata_Syndiniales_Dino-Group-II_Dino-Group-II-Clade-5_Dino-Group-II-Clade-5_X_Dino-Group-II-Clade-5_X_sp.	Dinoflagellata	Black
0.00806970526197349	001339c0fcb59107498bcdf6298fe258	Bigyra_Sagenista_Sagenista_X_MAST-9_MAST-9A_MAST-9A_sp.	Stramenopiles	NA	a3eaf3984e70344d8db87bc46b2291ba	Dinoflagellata_Syndiniales_Dino-Group-II_Dino-Group-II-Clade-1_Dino-Group-II-Clade-1_X_Dino-Group-II-Clade-1_X_sp.	Dinoflagellata	NA
0.0022579857177334	001339c0fcb59107498bcdf6298fe258	Bigyra_Sagenista_Sagenista_X_MAST-9_MAST-9A_MAST-9A_sp.	Stramenopiles	NA	bd08c831b14cfe1ae293dd68ded36d0a	Dinoflagellata_Syndiniales_Dino-Group-II_Dino-Group-II-Clade-5_Dino-Group-II-Clade-5_X_Dino-Group-II-Clade-5_X_sp.	Dinoflagellata	NA
0.181138929909746	002572e17204403c97999205a064db9b	Dinoflagellata_Syndiniales_Dino-Group-II_Dino-Group-II-Clade-13_Dino-Group-II-Clade-13_X_Dino-Group-II-Clade-13_X_sp.	Dinoflagellata	Black	043d23cc49a67f3a463e78ae7d6594ef	Dinoflagellata_NA_NA_NA_NA_NA	Dinoflagellata	NA
0.161256456085258	002572e17204403c97999205a064db9b	Dinoflagellata_Syndiniales_Dino-Group-II_Dino-Group-II-Clade-13_Dino-Group-II-Clade-13_X_Dino-Group-II-Clade-13_X_sp.	Dinoflagellata	Black	61dd736b0b118362564eacb8dae8b776	Gyrista_NA_NA_NA_NA_NA	Stramenopiles	Sky
0.130378083209921	002572e17204403c97999205a064db9b	Dinoflagellata_Syndiniales_Dino-Group-II_Dino-Group-II-Clade-13_Dino-Group-II-Clade-13_X_Dino-Group-II-Clade-13_X_sp.	Dinoflagellata	Black	3697985aa1d323b7c1344a88c0ba421f	Haptophyta_Prymnesiophyceae_Prymnesiales_Chrysochromulinaceae_Chrysochromulina_Chrysochromulina_sp.	Haptophyta	NA
0.11703494920335	002572e17204403c97999205a064db9b	Dinoflagellata_Syndiniales_Dino-Group-II_Dino-Group-II-Clade-13_Dino-Group-II-Clade-13_X_Dino-Group-II-Clade-13_X_sp.	Dinoflagellata	Black	8b0d159a453f91337f92ca0fd2d70863	Dinoflagellata_Syndiniales_Dino-Group-II_Dino-Group-II-Clade-10-and-11_Dino-Group-II-Clade-10-and-11_X_Dino-Group-II-Clade-10-and-11_X_sp.	Dinoflagellata	NA
0.115302225330106	002572e17204403c97999205a064db9b	Dinoflagellata_Syndiniales_Dino-Group-II_Dino-Group-II-Clade-13_Dino-Group-II-Clade-13_X_Dino-Group-II-Clade-13_X_sp.	Dinoflagellata	Black	16c195c89b92ca3dab572f9f2aca5910	Dinoflagellata_Syndiniales_Dino-Group-I_Dino-Group-I-Clade-1_Dino-Group-I-Clade-1_X_Dino-Group-I-Clade-1_X_sp.	Dinoflagellata	Sky
0.109132159709162	002572e17204403c97999205a064db9b	Dinoflagellata_Syndiniales_Dino-Group-II_Dino-Group-II-Clade-13_Dino-Group-II-Clade-13_X_Dino-Group-II-Clade-13_X_sp.	Dinoflagellata	Black	0048f8adb7a007583f07a3c08e155150	Dinoflagellata_Syndiniales_Dino-Group-II_Dino-Group-II-Clade-4_NA_NA	Dinoflagellata	Sky
0.101981209625744	002572e17204403c97999205a064db9b	Dinoflagellata_Syndiniales_Dino-Group-II_Dino-Group-II-Clade-13_Dino-Group-II-Clade-13_X_Dino-Group-II-Clade-13_X_sp.	Dinoflagellata	Black	48f776f4a0fde2228b9077b507ba3c4e	Dinoflagellata_Syndiniales_Dino-Group-II_Dino-Group-II-Clade-5_Dino-Group-II-Clade-5_X_Dino-Group-II-Clade-5_X_sp.	Dinoflagellata	NA
0.0755543006361919	002572e17204403c97999205a064db9b	Dinoflagellata_Syndiniales_Dino-Group-II_Dino-Group-II-Clade-13_Dino-Group-II-Clade-13_X_Dino-Group-II-Clade-13_X_sp.	Dinoflagellata	Black	c3b0ca51523a7895b4c227d0ceb98713	Dinoflagellata_Syndiniales_Dino-Group-I_Dino-Group-I-Clade-5_Dino-Group-I-Clade-5_X_Dino-Group-I-Clade-5_X_sp.	Dinoflagellata	Sky
0.0693783096756896	002572e17204403c97999205a064db9b	Dinoflagellata_Syndiniales_Dino-Group-II_Dino-Group-II-Clade-13_Dino-Group-II-Clade-13_X_Dino-Group-II-Clade-13_X_sp.	Dinoflagellata	Black	3c86532bceaf930360c5ab9d854c6eaa	Dinoflagellata_Dinophyceae_NA_NA_NA_NA	Dinoflagellata	NA
0.0664584774079571	002572e17204403c97999205a064db9b	Dinoflagellata_Syndiniales_Dino-Group-II_Dino-Group-II-Clade-13_Dino-Group-II-Clade-13_X_Dino-Group-II-Clade-13_X_sp.	Dinoflagellata	Black	047730c4200c97fea7bc45a943be282a	Bigyra_Sagenista_Sagenista_X_MAST-9_MAST-9D_MAST-9D_sp.	Stramenopiles	Black
0.0319663734699762	0048f8adb7a007583f07a3c08e155150	Dinoflagellata_Syndiniales_Dino-Group-II_Dino-Group-II-Clade-4_NA_NA	Dinoflagellata	Sky	4f38c47ae8adbbd70f2948a38a9fc48e	Dinoflagellata_Syndiniales_Dino-Group-II_NA_NA_NA	Dinoflagellata	Sky
0.0284180569106075	0048f8adb7a007583f07a3c08e155150	Dinoflagellata_Syndiniales_Dino-Group-II_Dino-Group-II-Clade-4_NA_NA	Dinoflagellata	Sky	7766a5e81fb87237e9b82055fc4d3470	Dinoflagellata_Syndiniales_Dino-Group-II_Dino-Group-II-Clade-3_Dino-Group-II-Clade-3_X_Dino-Group-II-Clade-3_X_sp.	Dinoflagellata	Sky
0.0160839596610773	0048f8adb7a007583f07a3c08e155150	Dinoflagellata_Syndiniales_Dino-Group-II_Dino-Group-II-Clade-4_NA_NA	Dinoflagellata	Sky	8857b6979dcec42c554420cd1403e480	Dinoflagellata_Syndiniales_Dino-Group-II_Dino-Group-II-Clade-21_Dino-Group-II-Clade-21_X_Dino-Group-II-Clade-21_X_sp.	Dinoflagellata	NA
0.0125706531415818	0048f8adb7a007583f07a3c08e155150	Dinoflagellata_Syndiniales_Dino-Group-II_Dino-Group-II-Clade-4_NA_NA	Dinoflagellata	Sky	a095d861f7cbc27ea158a5454f53ab93	Picozoa_Picozoa_XX_Picozoa_XXX_Picozoa_XXXX_Picozoa_XXXXX_Picozoa_XXXXX_sp.	Archaeplastida	NA
0.0122039192531973	0048f8adb7a007583f07a3c08e155150	Dinoflagellata_Syndiniales_Dino-Group-II_Dino-Group-II-Clade-4_NA_NA	Dinoflagellata	Sky	57b922856f30cb1b65cfa675b4368092	Gyrista_Chrysophyceae_NA_NA_NA_NA	Stramenopiles	NA
0.00991664314063707	0048f8adb7a007583f07a3c08e155150	Dinoflagellata_Syndiniales_Dino-Group-II_Dino-Group-II-Clade-4_NA_NA	Dinoflagellata	Sky	3c86532bceaf930360c5ab9d854c6eaa	Dinoflagellata_Dinophyceae_NA_NA_NA_NA	Dinoflagellata	NA
0.000545652585908232	0048f8adb7a007583f07a3c08e155150	Dinoflagellata_Syndiniales_Dino-Group-II_Dino-Group-II-Clade-4_NA_NA	Dinoflagellata	Sky	ddf0a0e60db829918e030f1ff0e5ac36	Dinoflagellata_Syndiniales_Dino-Group-II_Dino-Group-II-Clade-5_Dino-Group-II-Clade-5_X_Dino-Group-II-Clade-5_X_sp.	Dinoflagellata	NA
0.218555656526525	00547b1d281c35264a0ff26fad14a562	Bacteroidota_Bacteroidia_Flavobacteriales_NS9_marine_group_NS9_marine_group_NA	Bacteroidota	NA	cb05e03b97fcf74c710402eb55e5a4c9	Proteobacteria_Alphaproteobacteria_Rhodobacterales_Rhodobacteraceae_Planktomarina_NA	Alphaproteobacteria	NA
0.121534139663699	00547b1d281c35264a0ff26fad14a562	Bacteroidota_Bacteroidia_Flavobacteriales_NS9_marine_group_NS9_marine_group_NA	Bacteroidota	NA	83785c72d0e97df74611ff2218da6089	Dinoflagellata_Syndiniales_Dino-Group-II_NA_NA_NA	Dinoflagellata	NA
0.0643676065747188	00547b1d281c35264a0ff26fad14a562	Bacteroidota_Bacteroidia_Flavobacteriales_NS9_marine_group_NS9_marine_group_NA	Bacteroidota	NA	ba370961e8920d619d11f4aedb825438	Dinoflagellata_Dinophyceae_Gymnodiniales_Gymnodiniaceae_Gyrodinium_Gyrodinium_dominans	Dinoflagellata	Black
0.0490613795825052	00547b1d281c35264a0ff26fad14a562	Bacteroidota_Bacteroidia_Flavobacteriales_NS9_marine_group_NS9_marine_group_NA	Bacteroidota	NA	f6b94a7072075358d689bbd48a39e05a	Gyrista_Dictyochophyceae_Dictyochophyceae_X_Dictyochophyceae_XX_Dictyochophyceae_XXX_Dictyochophyceae_XXX_sp.	Stramenopiles	Yellow
0.00813541599899919	00547b1d281c35264a0ff26fad14a562	Bacteroidota_Bacteroidia_Flavobacteriales_NS9_marine_group_NS9_marine_group_NA	Bacteroidota	NA	4d2a2f29ef1e67e56017f635ff00555e	Dinoflagellata_Dinophyceae_NA_NA_NA_NA	Dinoflagellata	NA
0.00529542182820801	00547b1d281c35264a0ff26fad14a562	Bacteroidota_Bacteroidia_Flavobacteriales_NS9_marine_group_NS9_marine_group_NA	Bacteroidota	NA	8517902b643c68c01f6fea7bc6ca8bf2	Dinoflagellata_Dinophyceae_NA_NA_NA_NA	Dinoflagellata	Yellow
0.000650690616070815	00547b1d281c35264a0ff26fad14a562	Bacteroidota_Bacteroidia_Flavobacteriales_NS9_marine_group_NS9_marine_group_NA	Bacteroidota	NA	4906c38b52a80ea05355ac92cf75dcf6	Dinoflagellata_Dinophyceae_NA_NA_NA_NA	Dinoflagellata	NA
0.23137286102669	0061b18c21b6143f5b894a98a00b70e5	Dinoflagellata_Dinophyceae_NA_NA_NA_NA	Dinoflagellata	Black	64672ffdca04f738b89246d766a76596	Dinoflagellata_Syndiniales_Dino-Group-I_Dino-Group-I-Clade-4_Dino-Group-I-Clade-4_X_Dino-Group-I-Clade-4_X_sp.	Dinoflagellata	Blue
0.0334391525928811	0061b18c21b6143f5b894a98a00b70e5	Dinoflagellata_Dinophyceae_NA_NA_NA_NA	Dinoflagellata	Black	7b96103ea915fdaa31c61082b8bdccdf	Dinoflagellata_Dinophyceae_Gymnodiniales_Warnowiaceae_Warnowia_Warnowia_sp.	Dinoflagellata	NA
0.0267953988436797	0061b18c21b6143f5b894a98a00b70e5	Dinoflagellata_Dinophyceae_NA_NA_NA_NA	Dinoflagellata	Black	cee639a81a632b12ce04d13235d127d4	Dinoflagellata_Syndiniales_Dino-Group-II_Dino-Group-II-Clade-7_Dino-Group-II-Clade-7_X_Dino-Group-II-Clade-7_X_sp.	Dinoflagellata	NA
0.0256306657509801	0061b18c21b6143f5b894a98a00b70e5	Dinoflagellata_Dinophyceae_NA_NA_NA_NA	Dinoflagellata	Black	e17b5c01184a44e5a0ca393486a3256d	Haptophyta_Haptophyta_Clade_HAP2_Haptophyta_Clade_HAP2_X_Haptophyta_Clade_HAP2_XX_Haptophyta_Clade_HAP2_XXX_Haptophyta_Clade_HAP2_XXX_sp.	Haptophyta	Black
0.0240000228895464	0061b18c21b6143f5b894a98a00b70e5	Dinoflagellata_Dinophyceae_NA_NA_NA_NA	Dinoflagellata	Black	a711ac530d7522fa0bf3ef0996bebf57	Bigyra_Sagenista_Labyrinthulomycetes_Thraustochytriaceae_Thraustochytriaceae_LAB17_Thraustochytriaceae_LAB17_sp.	Stramenopiles	NA
0.0156885919446311	0061b18c21b6143f5b894a98a00b70e5	Dinoflagellata_Dinophyceae_NA_NA_NA_NA	Dinoflagellata	Black	b2f1de6df0b1e6ee36adbb283bce7ec5	Dinoflagellata_Syndiniales_Dino-Group-II_NA_NA_NA	Dinoflagellata	NA
0.0149766707029406	0061b18c21b6143f5b894a98a00b70e5	Dinoflagellata_Dinophyceae_NA_NA_NA_NA	Dinoflagellata	Black	a09e53710158ef98a9dda01bc0ba3593	Bigyra_Sagenista_Sagenista_X_MAST-7_MAST-7B_MAST-7B_sp.	Stramenopiles	NA
0.0134454236819333	0061b18c21b6143f5b894a98a00b70e5	Dinoflagellata_Dinophyceae_NA_NA_NA_NA	Dinoflagellata	Black	10a46b5bb05a6b92e9ec283959e763a0	Dinoflagellata_Dinophyceae_NA_NA_NA_NA	Dinoflagellata	NA
0.00195989040215519	0061b18c21b6143f5b894a98a00b70e5	Dinoflagellata_Dinophyceae_NA_NA_NA_NA	Dinoflagellata	Black	0769446873c74e2602d7ff3cca3b5776	Dinoflagellata_Dinophyceae_Gymnodiniales_Gymnodiniaceae_Margalefidinium_Margalefidinium_polykrikoides	Dinoflagellata	NA
0.166157913692483	006b0e6060f45ba91f316426770dfa6c	Verrucomicrobiota_Verrucomicrobiae_Verrucomicrobiales_DEV007_DEV007_NA	Verrucomicrobiota	NA	9d737687415a62100c80e776674fde63	Cyanobacteria_Cyanobacteriia_Synechococcales_Cyanobiaceae_Prochlorococcus_MIT9313_NA	Prochlorococcus	Sky
0.131193560144474	006b0e6060f45ba91f316426770dfa6c	Verrucomicrobiota_Verrucomicrobiae_Verrucomicrobiales_DEV007_DEV007_NA	Verrucomicrobiota	NA	f5e2d5f03d318267874ab2ef71d55b22	Bacteroidota_Bacteroidia_Flavobacteriales_NS9_marine_group_NS9_marine_group_uncultured_sp	Bacteroidota	NA
0.11292371948556	006b0e6060f45ba91f316426770dfa6c	Verrucomicrobiota_Verrucomicrobiae_Verrucomicrobiales_DEV007_DEV007_NA	Verrucomicrobiota	NA	ca5316ec1240a5b0f5a1c4c57d72a3ef	Dinoflagellata_Syndiniales_Dino-Group-II_Dino-Group-II-Clade-10-and-11_Dino-Group-II-Clade-10-and-11_X_Dino-Group-II-Clade-10-and-11_X_sp.	Dinoflagellata	Black
0.0903593446959256	006b0e6060f45ba91f316426770dfa6c	Verrucomicrobiota_Verrucomicrobiae_Verrucomicrobiales_DEV007_DEV007_NA	Verrucomicrobiota	NA	e144db454703c9880f137aeaf50e33e6	Proteobacteria_Alphaproteobacteria_Defluviicoccales_uncultured_uncultured_unidentified_marine	Alphaproteobacteria	NA
0.0891065558734	006b0e6060f45ba91f316426770dfa6c	Verrucomicrobiota_Verrucomicrobiae_Verrucomicrobiales_DEV007_DEV007_NA	Verrucomicrobiota	NA	e656aa70a950ffaec1f29759002bab80	Proteobacteria_Gammaproteobacteria_Pseudomonadales_SAR86_clade_SAR86_clade_NA	Gammaproteobacteria	NA
0.0811770535455436	006b0e6060f45ba91f316426770dfa6c	Verrucomicrobiota_Verrucomicrobiae_Verrucomicrobiales_DEV007_DEV007_NA	Verrucomicrobiota	NA	52a7f6f732fcc79bfd1106ea1ef67b07	Haptophyta_Rappephyceae_Pavlomulinales_Pavlomulinaceae_Pavlomulina_Pavlomulina_ranunculiformis	Haptophyta	Sky
0.0722268603005193	006b0e6060f45ba91f316426770dfa6c	Verrucomicrobiota_Verrucomicrobiae_Verrucomicrobiales_DEV007_DEV007_NA	Verrucomicrobiota	NA	5bdf671ba905c2b23d37c7b98d8e40d7	Proteobacteria_Alphaproteobacteria_SAR11_clade_Clade_II_Clade_II_SAR11_cluster	Alphaproteobacteria	NA
0.0569623921198492	006b0e6060f45ba91f316426770dfa6c	Verrucomicrobiota_Verrucomicrobiae_Verrucomicrobiales_DEV007_DEV007_NA	Verrucomicrobiota	NA	5be6dd570e52bc9bda7f6c2e20320584	Planctomycetota_Planctomycetes_Pirellulales_Pirellulaceae_uncultured_marine_metagenome	Planctomycetota	NA
0.0568069419454238	006b0e6060f45ba91f316426770dfa6c	Verrucomicrobiota_Verrucomicrobiae_Verrucomicrobiales_DEV007_DEV007_NA	Verrucomicrobiota	NA	74ac1ea11bb96122db53c71488788726	Actinobacteriota_Acidimicrobiia_Microtrichales_Microtrichaceae_Sva0996_marine_group_NA	Actinobacteriota	NA
0.0536938080936203	006b0e6060f45ba91f316426770dfa6c	Verrucomicrobiota_Verrucomicrobiae_Verrucomicrobiales_DEV007_DEV007_NA	Verrucomicrobiota	NA	aaebb27e98b7e474c2aed39aa3a61c01	Dinoflagellata_Dinophyceae_NA_NA_NA_NA	Dinoflagellata	Blue
0.0421808156528368	0098666ea348fa1c85b979f535b2a97b	Dinoflagellata_Syndiniales_Dino-Group-I_Dino-Group-I-Clade-4_Dino-Group-I-Clade-4_X_Dino-Group-I-Clade-4_X_sp.	Dinoflagellata	NA	88d9383bff7c32ee79f6ed288bd8226e	Dinoflagellata_Dinophyceae_NA_NA_NA_NA	Dinoflagellata	NA
0.00944704463755181	0098666ea348fa1c85b979f535b2a97b	Dinoflagellata_Syndiniales_Dino-Group-I_Dino-Group-I-Clade-4_Dino-Group-I-Clade-4_X_Dino-Group-I-Clade-4_X_sp.	Dinoflagellata	NA	6f81e28d3b7f5acab8d29d17b5bc2b46	Gyrista_Dictyochophyceae_Dictyochophyceae_X_Florenciellales_Pseudochattonella_Pseudochattonella_sp.	Stramenopiles	Yellow
0.177213077019954	00a36338660f1d2ac2a90075ea21c076	Dinoflagellata_Syndiniales_Dino-Group-I_Dino-Group-I-Clade-1_Dino-Group-I-Clade-1_X_Dino-Group-I-Clade-1_X_sp.	Dinoflagellata	Pink	932c18e16f3d3531e162e2eb50e62cd7	Dinoflagellata_Dinophyceae_Gymnodiniales_Gymnodiniaceae_Gyrodinium_NA	Dinoflagellata	Blue
0.0683084489595509	00a36338660f1d2ac2a90075ea21c076	Dinoflagellata_Syndiniales_Dino-Group-I_Dino-Group-I-Clade-1_Dino-Group-I-Clade-1_X_Dino-Group-I-Clade-1_X_sp.	Dinoflagellata	Pink	f61f96d975fb9fe7c179a9a6000d0130	Dinoflagellata_Syndiniales_Dino-Group-I_Dino-Group-I-Clade-1_Dino-Group-I-Clade-1_X_Dino-Group-I-Clade-1_X_sp.	Dinoflagellata	Red
0.0547143447842661	00a36338660f1d2ac2a90075ea21c076	Dinoflagellata_Syndiniales_Dino-Group-I_Dino-Group-I-Clade-1_Dino-Group-I-Clade-1_X_Dino-Group-I-Clade-1_X_sp.	Dinoflagellata	Pink	b10a45e51e144a86fb2db880a4913ee6	Dinoflagellata_Syndiniales_Dino-Group-I_Dino-Group-I-Clade-1_Dino-Group-I-Clade-1_X_Dino-Group-I-Clade-1_X_sp.	Dinoflagellata	Pink
0.0508398815775131	00a36338660f1d2ac2a90075ea21c076	Dinoflagellata_Syndiniales_Dino-Group-I_Dino-Group-I-Clade-1_Dino-Group-I-Clade-1_X_Dino-Group-I-Clade-1_X_sp.	Dinoflagellata	Pink	4963eb1c2220e35d3ee71933fd72584e	Dinoflagellata_Syndiniales_Dino-Group-I_Dino-Group-I-Clade-4_Dino-Group-I-Clade-4_X_Dino-Group-I-Clade-4_X_sp.	Dinoflagellata	Purple
0.0443148143083153	00a36338660f1d2ac2a90075ea21c076	Dinoflagellata_Syndiniales_Dino-Group-I_Dino-Group-I-Clade-1_Dino-Group-I-Clade-1_X_Dino-Group-I-Clade-1_X_sp.	Dinoflagellata	Pink	30b5cab9e187740e2fa8f8b39a211719	Dinoflagellata_Syndiniales_Dino-Group-II_Dino-Group-II-Clade-25_Dino-Group-II-Clade-25_X_Dino-Group-II-Clade-25_X_sp.	Dinoflagellata	NA
0.0355652242723639	00a36338660f1d2ac2a90075ea21c076	Dinoflagellata_Syndiniales_Dino-Group-I_Dino-Group-I-Clade-1_Dino-Group-I-Clade-1_X_Dino-Group-I-Clade-1_X_sp.	Dinoflagellata	Pink	e225a3af9ac39bdaed2bcc4e147733f2	Dinoflagellata_Dinophyceae_Gymnodiniales_Gymnodiniaceae_Gyrodinium_NA	Dinoflagellata	NA
0.0242263917321056	00a36338660f1d2ac2a90075ea21c076	Dinoflagellata_Syndiniales_Dino-Group-I_Dino-Group-I-Clade-1_Dino-Group-I-Clade-1_X_Dino-Group-I-Clade-1_X_sp.	Dinoflagellata	Pink	671213ecbad24a6d6eab55f7d204f7b1	Dinoflagellata_Dinophyceae_NA_NA_NA_NA	Dinoflagellata	Blue
0.0210936363415401	00a36338660f1d2ac2a90075ea21c076	Dinoflagellata_Syndiniales_Dino-Group-I_Dino-Group-I-Clade-1_Dino-Group-I-Clade-1_X_Dino-Group-I-Clade-1_X_sp.	Dinoflagellata	Pink	01436f2f9dbe78ce05ddead30ff826f9	Dinoflagellata_Dinophyceae_NA_NA_NA_NA	Dinoflagellata	NA
0.0181174758792663	00a36338660f1d2ac2a90075ea21c076	Dinoflagellata_Syndiniales_Dino-Group-I_Dino-Group-I-Clade-1_Dino-Group-I-Clade-1_X_Dino-Group-I-Clade-1_X_sp.	Dinoflagellata	Pink	56008b3539d10c15114532a69f6a04a4	Dinoflagellata_Syndiniales_Dino-Group-I_Dino-Group-I-Clade-1_Dino-Group-I-Clade-1_X_Dino-Group-I-Clade-1_X_sp.	Dinoflagellata	Pink
0.0168629016046793	00a36338660f1d2ac2a90075ea21c076	Dinoflagellata_Syndiniales_Dino-Group-I_Dino-Group-I-Clade-1_Dino-Group-I-Clade-1_X_Dino-Group-I-Clade-1_X_sp.	Dinoflagellata	Pink	465bb94cf5244bd3f873da18a23af19f	Dinoflagellata_Dinophyceae_Gymnodiniales_Kareniaceae_Karlodinium_NA	Dinoflagellata	Blue
0.227226427341747	00b8c69025e062a3503d9da3b679a117	Proteobacteria_Gammaproteobacteria_Burkholderiales_Methylophilaceae_OM43_clade_uncultured_sp	Gammaproteobacteria	NA	ed8754e06a54ab743dd09fef81517cd8	Actinobacteriota_Acidimicrobiia_Microtrichales_Microtrichaceae_Sva0996_marine_group_NA	Actinobacteriota	NA
0.154766533374284	00b8c69025e062a3503d9da3b679a117	Proteobacteria_Gammaproteobacteria_Burkholderiales_Methylophilaceae_OM43_clade_uncultured_sp	Gammaproteobacteria	NA	2ed7d51e061664183c05fbbb56c0787e	Proteobacteria_Gammaproteobacteria_Pseudomonadales_Pseudohongiellaceae_Pseudohongiella_NA	Gammaproteobacteria	NA
0.10351516183162	00b8c69025e062a3503d9da3b679a117	Proteobacteria_Gammaproteobacteria_Burkholderiales_Methylophilaceae_OM43_clade_uncultured_sp	Gammaproteobacteria	NA	1c13ec21e7d809ecc840bd51d39dda2c	Bigyra_Sagenista_Sagenista_X_MAST-7_MAST-7A_MAST-7A_sp.	Stramenopiles	Yellow
0.0726364032095461	00b8c69025e062a3503d9da3b679a117	Proteobacteria_Gammaproteobacteria_Burkholderiales_Methylophilaceae_OM43_clade_uncultured_sp	Gammaproteobacteria	NA	e50fae7e3b96c37b32f120a324ef2b03	Proteobacteria_Alphaproteobacteria_Defluviicoccales_uncultured_uncultured_hydrothermal_vent	Alphaproteobacteria	NA
0.0628344490753029	00b8c69025e062a3503d9da3b679a117	Proteobacteria_Gammaproteobacteria_Burkholderiales_Methylophilaceae_OM43_clade_uncultured_sp	Gammaproteobacteria	NA	c0b80fec1d759345a2b73d866184e825	Gyrista_Gyrista_X_Gyrista_XX_MAST-1_MAST-1A_MAST-1A_sp.	Stramenopiles	Yellow
0.0583361868015732	00b8c69025e062a3503d9da3b679a117	Proteobacteria_Gammaproteobacteria_Burkholderiales_Methylophilaceae_OM43_clade_uncultured_sp	Gammaproteobacteria	NA	064f4a5e3e96718744da3f832924eddf	Gyrista_Pelagophyceae_Pelagomonadales_Pelagomonadales_clade_B_Pelagomonadales_clade_B1_Pelagomonadales_clade_B1_sp.	Stramenopiles	Yellow
0.0580741584585714	00b8c69025e062a3503d9da3b679a117	Proteobacteria_Gammaproteobacteria_Burkholderiales_Methylophilaceae_OM43_clade_uncultured_sp	Gammaproteobacteria	NA	7407203f7e1e0e04caa9c8ef4426dc56	Gyrista_Gyrista_X_Gyrista_XX_MAST-1_MAST-1B_MAST-1B_sp.	Stramenopiles	Yellow
0.0577172750796612	00b8c69025e062a3503d9da3b679a117	Proteobacteria_Gammaproteobacteria_Burkholderiales_Methylophilaceae_OM43_clade_uncultured_sp	Gammaproteobacteria	NA	fb67a8ba5e5ce4f908cc97067fc9ca75	Proteobacteria_Gammaproteobacteria_Pseudomonadales_Porticoccaceae_Porticoccus_NA	Gammaproteobacteria	NA
0.0561383235426813	00b8c69025e062a3503d9da3b679a117	Proteobacteria_Gammaproteobacteria_Burkholderiales_Methylophilaceae_OM43_clade_uncultured_sp	Gammaproteobacteria	NA	f391ea8f5f32ef95606f7ee8e4d6093c	Haptophyta_Prymnesiophyceae_Phaeocystales_Phaeocystaceae_Phaeocystis_Phaeocystis_antarctica	Haptophyta	Yellow
0.0489564733364135	00b8c69025e062a3503d9da3b679a117	Proteobacteria_Gammaproteobacteria_Burkholderiales_Methylophilaceae_OM43_clade_uncultured_sp	Gammaproteobacteria	NA	fab1c3f62ea3467deba6015405a39ca8	Proteobacteria_Alphaproteobacteria_SAR11_clade_Clade_I_Clade_Ia_NA	Alphaproteobacteria	NA
0.172365387231772	00bce3089aa2589763c7ece522044976	Proteobacteria_Alphaproteobacteria_Rhodobacterales_Rhodobacteraceae_Ascidiaceihabitans_NA	Alphaproteobacteria	NA	039e3f8e5dab80a118c849a1b5f9bb8f	Proteobacteria_Alphaproteobacteria_Rhodobacterales_Rhodobacteraceae_Planktomarina_NA	Alphaproteobacteria	NA
0.171118009352888	00bce3089aa2589763c7ece522044976	Proteobacteria_Alphaproteobacteria_Rhodobacterales_Rhodobacteraceae_Ascidiaceihabitans_NA	Alphaproteobacteria	NA	70012c773d69336cf78d650e26c2236e	Marinimicrobia_(SAR406_clade)_Marinimicrobia_(SAR406_clade)_Marinimicrobia_(SAR406_clade)_Marinimicrobia_(SAR406_clade)_Marinimicrobia_(SAR406_clade)_marine_metagenome	SAR406	NA
0.0864802396666138	00bce3089aa2589763c7ece522044976	Proteobacteria_Alphaproteobacteria_Rhodobacterales_Rhodobacteraceae_Ascidiaceihabitans_NA	Alphaproteobacteria	NA	6213917f640565886c0f989655d3f279	Cyanobacteria_Cyanobacteriia_Synechococcales_Cyanobiaceae_Synechococcus_CC9902_uncultured_sp	Synechococcus	Yellow
0.0847011837566412	00bce3089aa2589763c7ece522044976	Proteobacteria_Alphaproteobacteria_Rhodobacterales_Rhodobacteraceae_Ascidiaceihabitans_NA	Alphaproteobacteria	NA	62fbcf28c68ae4d16511f6e77a12b74e	Proteobacteria_Gammaproteobacteria_Pseudomonadales_SAR86_clade_SAR86_clade_uncultured_sp	Gammaproteobacteria	NA
0.0507756905670082	00bce3089aa2589763c7ece522044976	Proteobacteria_Alphaproteobacteria_Rhodobacterales_Rhodobacteraceae_Ascidiaceihabitans_NA	Alphaproteobacteria	NA	30b2c37375075a51e71427c29a387a81	Proteobacteria_Alphaproteobacteria_Puniceispirillales_SAR116_clade_Candidatus_Puniceispirillum_NA	Alphaproteobacteria	NA
0.0382247779421962	00bce3089aa2589763c7ece522044976	Proteobacteria_Alphaproteobacteria_Rhodobacterales_Rhodobacteraceae_Ascidiaceihabitans_NA	Alphaproteobacteria	NA	52e58c7fb3c1e6440aa3eb7a91149055	Proteobacteria_Alphaproteobacteria_SAR11_clade_Clade_I_Clade_Ia_NA	Alphaproteobacteria	NA
0.0375007255645243	00bce3089aa2589763c7ece522044976	Proteobacteria_Alphaproteobacteria_Rhodobacterales_Rhodobacteraceae_Ascidiaceihabitans_NA	Alphaproteobacteria	NA	f34b2f340fe204ba16f2aa8013872972	Dinoflagellata_Syndiniales_Dino-Group-III_Dino-Group-III_X_Dino-Group-III_XX_Dino-Group-III_XX_sp.	Dinoflagellata	NA
0.0224813619241657	00bce3089aa2589763c7ece522044976	Proteobacteria_Alphaproteobacteria_Rhodobacterales_Rhodobacteraceae_Ascidiaceihabitans_NA	Alphaproteobacteria	NA	9260f3c859b291c9d3b76f516f3eb430	Proteobacteria_Gammaproteobacteria_Thiotrichales_Thiotrichaceae_uncultured_uncultured_sp	Gammaproteobacteria	NA
0.0188263696911009	00bce3089aa2589763c7ece522044976	Proteobacteria_Alphaproteobacteria_Rhodobacterales_Rhodobacteraceae_Ascidiaceihabitans_NA	Alphaproteobacteria	NA	ba6ff5fc5f8f757c1f8bd146334f2b71	Proteobacteria_Alphaproteobacteria_SAR11_clade_Clade_II_Clade_II_NA	Alphaproteobacteria	NA
0.018016358731916	00bce3089aa2589763c7ece522044976	Proteobacteria_Alphaproteobacteria_Rhodobacterales_Rhodobacteraceae_Ascidiaceihabitans_NA	Alphaproteobacteria	NA	36dcd4a47c732f6bbe2e0a65a8a1b3a3	Proteobacteria_Gammaproteobacteria_Steroidobacterales_Woeseiaceae_Woeseia_uncultured_sp	Gammaproteobacteria	NA
0.212246582420188	0123e8fa923f1ad23449817ab824c50b	Bacteroidota_Bacteroidia_Flavobacteriales_Flavobacteriaceae_NS2b_marine_group_NA	Bacteroidota	NA	4beb7304b8d1a9aa9b90e4ee670f4fc7	Proteobacteria_Gammaproteobacteria_Pseudomonadales_Porticoccaceae_SAR92_clade_uncultured_sp	Gammaproteobacteria	NA
0.168253769125194	0123e8fa923f1ad23449817ab824c50b	Bacteroidota_Bacteroidia_Flavobacteriales_Flavobacteriaceae_NS2b_marine_group_NA	Bacteroidota	NA	ae04460a4de43b9d51f5427660f40a60	Proteobacteria_Alphaproteobacteria_Puniceispirillales_SAR116_clade_SAR116_clade_alpha_proteobacterium	Alphaproteobacteria	NA
0.16589784071919	0123e8fa923f1ad23449817ab824c50b	Bacteroidota_Bacteroidia_Flavobacteriales_Flavobacteriaceae_NS2b_marine_group_NA	Bacteroidota	NA	093656b4d0258a7635f4a368a69f6377	Bacteroidota_Bacteroidia_Flavobacteriales_Flavobacteriaceae_NS2b_marine_group_uncultured_sp	Bacteroidota	NA
0.13000110770462	0123e8fa923f1ad23449817ab824c50b	Bacteroidota_Bacteroidia_Flavobacteriales_Flavobacteriaceae_NS2b_marine_group_NA	Bacteroidota	NA	7c1943c8598bf97e5ef02a0c54a1e4a6	Proteobacteria_Gammaproteobacteria_Pseudomonadales_SAR86_clade_SAR86_clade_uncultured_sp	Gammaproteobacteria	NA
0.0997458614930027	0123e8fa923f1ad23449817ab824c50b	Bacteroidota_Bacteroidia_Flavobacteriales_Flavobacteriaceae_NS2b_marine_group_NA	Bacteroidota	NA	b4f1559c6e09208c9aabda14a3cf858b	Bacteroidota_Bacteroidia_Flavobacteriales_NS9_marine_group_NS9_marine_group_NA	Bacteroidota	NA
0.0843944428090532	0123e8fa923f1ad23449817ab824c50b	Bacteroidota_Bacteroidia_Flavobacteriales_Flavobacteriaceae_NS2b_marine_group_NA	Bacteroidota	NA	7b3c4b0e1255cfc96a4bbfaab33dea38	Planctomycetota_Phycisphaerae_Phycisphaerales_Phycisphaeraceae_NA_NA	Planctomycetota	NA
0.0838708563001157	0123e8fa923f1ad23449817ab824c50b	Bacteroidota_Bacteroidia_Flavobacteriales_Flavobacteriaceae_NS2b_marine_group_NA	Bacteroidota	NA	2f3b8d6ffc86554fb8caa712f675a961	Haptophyta_Haptophyta_Clade_HAP4_Haptophyta_Clade_HAP4_X_Haptophyta_Clade_HAP4_XX_Haptophyta_Clade_HAP4_XXX_Haptophyta_Clade_HAP4_XXX_sp.	Haptophyta	Sky
0.0764959099038631	0123e8fa923f1ad23449817ab824c50b	Bacteroidota_Bacteroidia_Flavobacteriales_Flavobacteriaceae_NS2b_marine_group_NA	Bacteroidota	NA	e7188c962bd9222d2733dc49a2c79025	Dinoflagellata_Dinophyceae_NA_NA_NA_NA	Dinoflagellata	Sky
0.0688596288941973	0123e8fa923f1ad23449817ab824c50b	Bacteroidota_Bacteroidia_Flavobacteriales_Flavobacteriaceae_NS2b_marine_group_NA	Bacteroidota	NA	ddb74ca9c7a0a9c3361666ff505cf6b5	Dinoflagellata_Dinophyceae_Suessiales_Suessiaceae_Pelagodinium_Pelagodinium_sp.	Dinoflagellata	NA
0.0542336140353015	0123e8fa923f1ad23449817ab824c50b	Bacteroidota_Bacteroidia_Flavobacteriales_Flavobacteriaceae_NS2b_marine_group_NA	Bacteroidota	NA	935c67e8175cb1dc39b90aca462834d8	Proteobacteria_Gammaproteobacteria_Pseudomonadales_SAR86_clade_SAR86_clade_uncultured_sp	Gammaproteobacteria	NA
0.204408082319183	01339b72f59f417ec6e93777cb108b18	Dinoflagellata_Dinophyceae_NA_NA_NA_NA	Dinoflagellata	Blue	51ecaa0f17fffdee75861a6214e501de	Dinoflagellata_Dinophyceae_Gymnodiniales_Gymnodiniaceae_NA_NA	Dinoflagellata	NA
0.179913014668003	01339b72f59f417ec6e93777cb108b18	Dinoflagellata_Dinophyceae_NA_NA_NA_NA	Dinoflagellata	Blue	aaebb27e98b7e474c2aed39aa3a61c01	Dinoflagellata_Dinophyceae_NA_NA_NA_NA	Dinoflagellata	Blue
0.104009218306811	01339b72f59f417ec6e93777cb108b18	Dinoflagellata_Dinophyceae_NA_NA_NA_NA	Dinoflagellata	Blue	7eaf9607366cea678c4c3a1a9049b1e3	Chlorophyta_Pyramimonadophyceae_Pyramimonadales_Halosphaeraceae_Halosphaera_Halosphaera_sp.	Archaeplastida	Sky
0.0847875475995315	01339b72f59f417ec6e93777cb108b18	Dinoflagellata_Dinophyceae_NA_NA_NA_NA	Dinoflagellata	Blue	981b5811d6dc2577359aba87833a92ef	Haptophyta_Prymnesiophyceae_NA_NA_NA_NA	Haptophyta	NA
0.0522357278366968	01339b72f59f417ec6e93777cb108b18	Dinoflagellata_Dinophyceae_NA_NA_NA_NA	Dinoflagellata	Blue	0f68b0d6703068255d21a7347a39086f	Dinoflagellata_Dinophyceae_Gymnodiniales_Gymnodiniaceae_Margalefidinium_Margalefidinium_polykrikoides	Dinoflagellata	Blue
0.0465810367348052	01339b72f59f417ec6e93777cb108b18	Dinoflagellata_Dinophyceae_NA_NA_NA_NA	Dinoflagellata	Blue	260b076ba98ba73435adfbc965c1fd78	Dinoflagellata_Dinophyceae_Gymnodiniales_NA_NA_NA	Dinoflagellata	Blue
0.0424081974658859	01339b72f59f417ec6e93777cb108b18	Dinoflagellata_Dinophyceae_NA_NA_NA_NA	Dinoflagellata	Blue	229c760b29d7b152ff7516b44cc7ecf3	Dinoflagellata_Noctilucophyceae_Noctilucales_Noctilucaceae_Noctiluca_Noctiluca_scintillans	Dinoflagellata	NA
0.039857115434298	01339b72f59f417ec6e93777cb108b18	Dinoflagellata_Dinophyceae_NA_NA_NA_NA	Dinoflagellata	Blue	af8a0eb7ee30f10cdf37e1a96a6652ba	Dinoflagellata_Dinophyceae_Gymnodiniales_Warnowiaceae_Warnowia_Warnowia_sp.	Dinoflagellata	Blue
0.0351237154294319	01339b72f59f417ec6e93777cb108b18	Dinoflagellata_Dinophyceae_NA_NA_NA_NA	Dinoflagellata	Blue	cc7a0231526f1e57785d3efca86b5454	Gyrista_Gyrista_X_Gyrista_XX_MAST-2_MAST-2D_MAST-2D_sp.	Stramenopiles	NA
0.0316379459500913	01339b72f59f417ec6e93777cb108b18	Dinoflagellata_Dinophyceae_NA_NA_NA_NA	Dinoflagellata	Blue	9b3790e8583757371fde277e4bccc7b3	Haptophyta_Haptophyta_Clade_HAP5_Haptophyta_Clade_HAP5_X_Haptophyta_Clade_HAP5_XX_Haptophyta_Clade_HAP5_XXX_Haptophyta_Clade_HAP5_XXX_sp.	Haptophyta	Black
0.111157096959366	01436f2f9dbe78ce05ddead30ff826f9	Dinoflagellata_Dinophyceae_NA_NA_NA_NA	Dinoflagellata	NA	a76470829beea97206b6b7d1249ff7c2	Haptophyta_Prymnesiophyceae_Isochrysidales_Noelaerhabdaceae_Gephyrocapsa_Gephyrocapsa_oceanica	Haptophyta	NA
0.0583099666817586	01436f2f9dbe78ce05ddead30ff826f9	Dinoflagellata_Dinophyceae_NA_NA_NA_NA	Dinoflagellata	NA	43cb0ba5ae7d4e1f4c9b25485e5b3eb0	Dinoflagellata_Dinophyceae_NA_NA_NA_NA	Dinoflagellata	Blue
0.0345883178476187	01436f2f9dbe78ce05ddead30ff826f9	Dinoflagellata_Dinophyceae_NA_NA_NA_NA	Dinoflagellata	NA	5826f2a85e6154a26e549e6f8b6396f5	Dinoflagellata_Dinophyceae_NA_NA_NA_NA	Dinoflagellata	NA
0.0190021354920501	01436f2f9dbe78ce05ddead30ff826f9	Dinoflagellata_Dinophyceae_NA_NA_NA_NA	Dinoflagellata	NA	ebe6d74c488969378f946a451d7fd95d	Dinoflagellata_Dinophyceae_NA_NA_NA_NA	Dinoflagellata	NA
0.0170171631262851	01436f2f9dbe78ce05ddead30ff826f9	Dinoflagellata_Dinophyceae_NA_NA_NA_NA	Dinoflagellata	NA	d413e49da8f3867efc96a84428e98698	Dinoflagellata_Syndiniales_Dino-Group-II_Dino-Group-II-Clade-10-and-11_Dino-Group-II-Clade-10-and-11_X_Dino-Group-II-Clade-10-and-11_X_sp.	Dinoflagellata	NA
0.0102279511434479	01436f2f9dbe78ce05ddead30ff826f9	Dinoflagellata_Dinophyceae_NA_NA_NA_NA	Dinoflagellata	NA	6862dc4569d7348873aca305eaea8052	Dinoflagellata_Dinophyceae_NA_NA_NA_NA	Dinoflagellata	NA
0.0083277401255285	01436f2f9dbe78ce05ddead30ff826f9	Dinoflagellata_Dinophyceae_NA_NA_NA_NA	Dinoflagellata	NA	1612123eab37c6e32db55602d4f5ed8b	Dinoflagellata_Dinophyceae_NA_NA_NA_NA	Dinoflagellata	NA
0.00559709401265558	01436f2f9dbe78ce05ddead30ff826f9	Dinoflagellata_Dinophyceae_NA_NA_NA_NA	Dinoflagellata	NA	6fd0c730a6bf9e20089f213bc4ff2025	Dinoflagellata_Syndiniales_Dino-Group-II_Dino-Group-II-Clade-1_Dino-Group-II-Clade-1_X_Dino-Group-II-Clade-1_X_sp.	Dinoflagellata	NA
0.00321081734624291	01436f2f9dbe78ce05ddead30ff826f9	Dinoflagellata_Dinophyceae_NA_NA_NA_NA	Dinoflagellata	NA	baa9456e834e29b2ffbd43977b75b559	Dinoflagellata_Syndiniales_Dino-Group-II_Dino-Group-II_X_Dino-Group-II_XX_Dino-Group-II_XX_sp.	Dinoflagellata	NA
0.00303793446976426	01436f2f9dbe78ce05ddead30ff826f9	Dinoflagellata_Dinophyceae_NA_NA_NA_NA	Dinoflagellata	NA	6f81e28d3b7f5acab8d29d17b5bc2b46	Gyrista_Dictyochophyceae_Dictyochophyceae_X_Florenciellales_Pseudochattonella_Pseudochattonella_sp.	Stramenopiles	Yellow
0.0970725204821238	015e75d454d6e493e759fde68bde5f6e	Bigyra_Sagenista_Labyrinthulomycetes_Labyrinthulomycetes_LAB14_Labyrinthulomycetes_LAB14_X_Labyrinthulomycetes_LAB14_X_sp.	Stramenopiles	Sky	35e4cbd144bdeeb2f52edd9e5196ab68	Haptophyta_Haptophyta_Clade_HAP3_Haptophyta_Clade_HAP3_X_Haptophyta_Clade_HAP3_XX_Haptophyta_Clade_HAP3_XXX_Haptophyta_Clade_HAP3_XXX_sp.	Haptophyta	Black
0.0716964173651483	015e75d454d6e493e759fde68bde5f6e	Bigyra_Sagenista_Labyrinthulomycetes_Labyrinthulomycetes_LAB14_Labyrinthulomycetes_LAB14_X_Labyrinthulomycetes_LAB14_X_sp.	Stramenopiles	Sky	96f0a10c538b5e8a96b0421c2f03c97c	Haptophyta_Prymnesiophyceae_NA_NA_NA_NA	Haptophyta	NA
0.0303677735384733	015e75d454d6e493e759fde68bde5f6e	Bigyra_Sagenista_Labyrinthulomycetes_Labyrinthulomycetes_LAB14_Labyrinthulomycetes_LAB14_X_Labyrinthulomycetes_LAB14_X_sp.	Stramenopiles	Sky	2bea9d2c523204726edcc8eadcec17ac	Dinoflagellata_Syndiniales_Dino-Group-III_Dino-Group-III_X_Dino-Group-III_XX_Dino-Group-III_XX_sp.	Dinoflagellata	NA
0.257157526451197	019bed84669410b5d384f6e3280da1b9	Bacteroidota_Bacteroidia_Flavobacteriales_Flavobacteriaceae_Ulvibacter_NA	Bacteroidota	NA	a28986d66666d513b8301d20bcdd258b	Proteobacteria_Gammaproteobacteria_Pseudomonadales_Porticoccaceae_SAR92_clade_NA	Gammaproteobacteria	NA
0.179992388746356	019bed84669410b5d384f6e3280da1b9	Bacteroidota_Bacteroidia_Flavobacteriales_Flavobacteriaceae_Ulvibacter_NA	Bacteroidota	NA	d71aa6ea8729c6d4325924e37d7111e3	Proteobacteria_Alphaproteobacteria_SAR11_clade_Clade_II_Clade_II_NA	Alphaproteobacteria	NA
0.126550684610494	019bed84669410b5d384f6e3280da1b9	Bacteroidota_Bacteroidia_Flavobacteriales_Flavobacteriaceae_Ulvibacter_NA	Bacteroidota	NA	cf555413b0509b88df15583d2ba8d9a8	Proteobacteria_Alphaproteobacteria_SAR11_clade_Clade_III_Clade_III_NA	Alphaproteobacteria	NA
0.072226227339357	019bed84669410b5d384f6e3280da1b9	Bacteroidota_Bacteroidia_Flavobacteriales_Flavobacteriaceae_Ulvibacter_NA	Bacteroidota	NA	732b8a860401c738d4a2e2e971b00fdd	Dinoflagellata_Syndiniales_Dino-Group-I_Dino-Group-I-Clade-5_Dino-Group-I-Clade-5_X_Dino-Group-I-Clade-5_X_sp.	Dinoflagellata	NA
0.0644868881265423	019bed84669410b5d384f6e3280da1b9	Bacteroidota_Bacteroidia_Flavobacteriales_Flavobacteriaceae_Ulvibacter_NA	Bacteroidota	NA	6a2bf9271c4dead99b84f417ff5c2671	Proteobacteria_Gammaproteobacteria_Pseudomonadales_Spongiibacteraceae_Sinobacterium_uncultured_sp	Gammaproteobacteria	NA
0.0625976347645133	019bed84669410b5d384f6e3280da1b9	Bacteroidota_Bacteroidia_Flavobacteriales_Flavobacteriaceae_Ulvibacter_NA	Bacteroidota	NA	339a635651080ea37ee5b618b47e5415	Gyrista_Bacillariophyceae_NA_NA_NA_NA	Stramenopiles	NA
0.0512167061459101	019bed84669410b5d384f6e3280da1b9	Bacteroidota_Bacteroidia_Flavobacteriales_Flavobacteriaceae_Ulvibacter_NA	Bacteroidota	NA	b00ee8bebb7a063350638159ad620452	Haptophyta_Prymnesiophyceae_Prymnesiales_NA_NA_NA	Haptophyta	NA
0.0357752860191961	019bed84669410b5d384f6e3280da1b9	Bacteroidota_Bacteroidia_Flavobacteriales_Flavobacteriaceae_Ulvibacter_NA	Bacteroidota	NA	b2f1de6df0b1e6ee36adbb283bce7ec5	Dinoflagellata_Syndiniales_Dino-Group-II_NA_NA_NA	Dinoflagellata	NA
0.035371215203583	019bed84669410b5d384f6e3280da1b9	Bacteroidota_Bacteroidia_Flavobacteriales_Flavobacteriaceae_Ulvibacter_NA	Bacteroidota	NA	4993ed8664e2e81f994b1a3052a97a70	Gyrista_NA_NA_NA_NA_NA	Stramenopiles	NA
0.031424283972667	019bed84669410b5d384f6e3280da1b9	Bacteroidota_Bacteroidia_Flavobacteriales_Flavobacteriaceae_Ulvibacter_NA	Bacteroidota	NA	ad70ade3cca46825b16f247650bef14a	Dinoflagellata_Dinophyceae_Peridiniales_Blastodiniaceae_Blastodinium_Blastodinium_mangini	Dinoflagellata	NA
0.266470582869827	019ffc359bf4e0393e59d3986e5eac1c	Bacteroidota_Bacteroidia_Flavobacteriales_Flavobacteriaceae_Mesoflavibacter_NA	Bacteroidota	NA	a84032a09d81bc404ff311d007eca564	Bacteroidota_Bacteroidia_Flavobacteriales_Flavobacteriaceae_NS5_marine_group_NA	Bacteroidota	NA
0.114393385543327	019ffc359bf4e0393e59d3986e5eac1c	Bacteroidota_Bacteroidia_Flavobacteriales_Flavobacteriaceae_Mesoflavibacter_NA	Bacteroidota	NA	57c3147159f80d3076bd70f0d505ee33	Dinoflagellata_Syndiniales_Dino-Group-II_Dino-Group-II-Clade-7_Dino-Group-II-Clade-7_X_Dino-Group-II-Clade-7_X_sp.	Dinoflagellata	Yellow
0.081522611053995	019ffc359bf4e0393e59d3986e5eac1c	Bacteroidota_Bacteroidia_Flavobacteriales_Flavobacteriaceae_Mesoflavibacter_NA	Bacteroidota	NA	221375e6b3ad294fb9e66e102b0c1911	Dinoflagellata_Dinophyceae_Suessiales_Suessiaceae_Pelagodinium_NA	Dinoflagellata	NA
0.0605811975908738	019ffc359bf4e0393e59d3986e5eac1c	Bacteroidota_Bacteroidia_Flavobacteriales_Flavobacteriaceae_Mesoflavibacter_NA	Bacteroidota	NA	3a8f322211839a27eb843a511dc8b47a	Bacteroidota_Bacteroidia_Cytophagales_Cyclobacteriaceae_uncultured_uncultured_sp	Bacteroidota	NA
0.0494080164395602	019ffc359bf4e0393e59d3986e5eac1c	Bacteroidota_Bacteroidia_Flavobacteriales_Flavobacteriaceae_Mesoflavibacter_NA	Bacteroidota	NA	14fbfd06f1c202228a6d64a1986ed559	Dinoflagellata_Dinophyceae_NA_NA_NA_NA	Dinoflagellata	Blue
0.0344829945842888	019ffc359bf4e0393e59d3986e5eac1c	Bacteroidota_Bacteroidia_Flavobacteriales_Flavobacteriaceae_Mesoflavibacter_NA	Bacteroidota	NA	6862dc4569d7348873aca305eaea8052	Dinoflagellata_Dinophyceae_NA_NA_NA_NA	Dinoflagellata	NA
0.0338935502579776	019ffc359bf4e0393e59d3986e5eac1c	Bacteroidota_Bacteroidia_Flavobacteriales_Flavobacteriaceae_Mesoflavibacter_NA	Bacteroidota	NA	3474c8c706661dc5a5e391311436ed44	Bigyra_Sagenista_Labyrinthulomycetes_Labyrinthulaceae_Aplanochytrium_Aplanochytrium_sp.	Stramenopiles	NA
0.0338497354549928	019ffc359bf4e0393e59d3986e5eac1c	Bacteroidota_Bacteroidia_Flavobacteriales_Flavobacteriaceae_Mesoflavibacter_NA	Bacteroidota	NA	c5e09db0eecbf5db9483cf3278206a7e	Bacteroidota_Bacteroidia_Flavobacteriales_Flavobacteriaceae_Ulvibacter_uncultured_sp	Bacteroidota	NA
0.0313638258124372	019ffc359bf4e0393e59d3986e5eac1c	Bacteroidota_Bacteroidia_Flavobacteriales_Flavobacteriaceae_Mesoflavibacter_NA	Bacteroidota	NA	094e16dcd4fb72b54a78bb5c07f982e6	Marinimicrobia_(SAR406_clade)_Marinimicrobia_(SAR406_clade)_Marinimicrobia_(SAR406_clade)_Marinimicrobia_(SAR406_clade)_Marinimicrobia_(SAR406_clade)_uncultured_sp	SAR406	NA
0.0311782853288897	019ffc359bf4e0393e59d3986e5eac1c	Bacteroidota_Bacteroidia_Flavobacteriales_Flavobacteriaceae_Mesoflavibacter_NA	Bacteroidota	NA	3b30df9013f267a8fa92a3b769194c81	Gyrista_Bolidophyceae_Parmales_Parmales_env_1_Parmales_env_1_X_Parmales_env_1_X_sp.	Stramenopiles	NA
0.124789004451872	01b921fe01acc5d005f66a1c9b3110df	Thermoplasmatota_Thermoplasmata_Marine_Group_II_Marine_Group_II_Marine_Group_II_unidentified_archaeon	Thermoplasmatota	NA	854957d7229ff56b948d9cc834a0519e	Dinoflagellata_Syndiniales_Dino-Group-III_Dino-Group-III_X_Dino-Group-III_XX_Dino-Group-III_XX_sp.	Dinoflagellata	Gray
0.105210270569672	01b921fe01acc5d005f66a1c9b3110df	Thermoplasmatota_Thermoplasmata_Marine_Group_II_Marine_Group_II_Marine_Group_II_unidentified_archaeon	Thermoplasmatota	NA	06b1362911eac7b2f0dcb0689f118908	Gyrista_Bacillariophyceae_Bacillariales_Bacillariaceae_Fragilariopsis_NA	Stramenopiles	Purple
0.100115894117749	01b921fe01acc5d005f66a1c9b3110df	Thermoplasmatota_Thermoplasmata_Marine_Group_II_Marine_Group_II_Marine_Group_II_unidentified_archaeon	Thermoplasmatota	NA	b23fa363a791f13cbf82e26bd9e23594	Bacteroidota_Bacteroidia_Flavobacteriales_Flavobacteriaceae_NS5_marine_group_NA	Bacteroidota	NA
0.0841102419554295	01b921fe01acc5d005f66a1c9b3110df	Thermoplasmatota_Thermoplasmata_Marine_Group_II_Marine_Group_II_Marine_Group_II_unidentified_archaeon	Thermoplasmatota	NA	258939326f939b2f517b8f6c0f40b786	Proteobacteria_Alphaproteobacteria_SAR11_clade_Clade_I_Clade_Ia_NA	Alphaproteobacteria	NA
0.082033067151238	01b921fe01acc5d005f66a1c9b3110df	Thermoplasmatota_Thermoplasmata_Marine_Group_II_Marine_Group_II_Marine_Group_II_unidentified_archaeon	Thermoplasmatota	NA	a900b6678ce86851fb16bfafb87f3326	Proteobacteria_Gammaproteobacteria_Pseudomonadales_Thioglobaceae_SUP05_cluster_NA	Gammaproteobacteria	NA
0.0672027606519185	01b921fe01acc5d005f66a1c9b3110df	Thermoplasmatota_Thermoplasmata_Marine_Group_II_Marine_Group_II_Marine_Group_II_unidentified_archaeon	Thermoplasmatota	NA	f391ea8f5f32ef95606f7ee8e4d6093c	Haptophyta_Prymnesiophyceae_Phaeocystales_Phaeocystaceae_Phaeocystis_Phaeocystis_antarctica	Haptophyta	Yellow
0.0537837862823713	01b921fe01acc5d005f66a1c9b3110df	Thermoplasmatota_Thermoplasmata_Marine_Group_II_Marine_Group_II_Marine_Group_II_unidentified_archaeon	Thermoplasmatota	NA	4ed6dce72cfd066a4f2721b3ed99c424	Thermoplasmatota_Thermoplasmata_Marine_Group_II_Marine_Group_II_Marine_Group_II_NA	Thermoplasmatota	NA
0.0527710699272726	01b921fe01acc5d005f66a1c9b3110df	Thermoplasmatota_Thermoplasmata_Marine_Group_II_Marine_Group_II_Marine_Group_II_unidentified_archaeon	Thermoplasmatota	NA	bf31ad11acb1b95dd8f4ef223123f389	Actinobacteriota_Acidimicrobiia_Microtrichales_Microtrichaceae_Sva0996_marine_group_marine_metagenome	Actinobacteriota	NA
0.0505515403397088	01b921fe01acc5d005f66a1c9b3110df	Thermoplasmatota_Thermoplasmata_Marine_Group_II_Marine_Group_II_Marine_Group_II_unidentified_archaeon	Thermoplasmatota	NA	482bc46863b39eb4eda4b1cfba399a4a	Gyrista_Pelagophyceae_Pelagomonadales_Pelagomonadaceae_Pelagomonadaceae_clade_D1_Pelagomonadaceae_clade_D1_sp.	Stramenopiles	Purple
0.0391008515089062	01b921fe01acc5d005f66a1c9b3110df	Thermoplasmatota_Thermoplasmata_Marine_Group_II_Marine_Group_II_Marine_Group_II_unidentified_archaeon	Thermoplasmatota	NA	d6ac38b072bcfa653584192186d34a66	Proteobacteria_Alphaproteobacteria_Rhodobacterales_Rhodobacteraceae_NA_NA	Alphaproteobacteria	NA
0.13315857891965	02301f7d1e08451a4244ccf9407ca8a8	Proteobacteria_Alphaproteobacteria_Rhodobacterales_Rhodobacteraceae_NA_NA	Alphaproteobacteria	NA	7fd9a0017e67ce3fa4b9d7ccc810a065	Haptophyta_Prymnesiophyceae_Phaeocystales_Phaeocystaceae_Phaeocystis_Phaeocystis_pouchetii	Haptophyta	Purple
0.114243913313814	02301f7d1e08451a4244ccf9407ca8a8	Proteobacteria_Alphaproteobacteria_Rhodobacterales_Rhodobacteraceae_NA_NA	Alphaproteobacteria	NA	adaa6fdb4e5ef877c09e901ce0949636	Marinimicrobia_(SAR406_clade)_Marinimicrobia_(SAR406_clade)_Marinimicrobia_(SAR406_clade)_Marinimicrobia_(SAR406_clade)_Marinimicrobia_(SAR406_clade)_uncultured_sp	SAR406	NA
0.0866527844266803	02301f7d1e08451a4244ccf9407ca8a8	Proteobacteria_Alphaproteobacteria_Rhodobacterales_Rhodobacteraceae_NA_NA	Alphaproteobacteria	NA	715ed60e859700522eb8ce8e0b100611	Proteobacteria_Alphaproteobacteria_SAR11_clade_Clade_II_Clade_II_NA	Alphaproteobacteria	NA
0.0423417698885089	02301f7d1e08451a4244ccf9407ca8a8	Proteobacteria_Alphaproteobacteria_Rhodobacterales_Rhodobacteraceae_NA_NA	Alphaproteobacteria	NA	c42244b741b23657ce40e454c84f39a5	Bacteroidota_Bacteroidia_Flavobacteriales_Flavobacteriaceae_NS5_marine_group_NA	Bacteroidota	NA
0.0358307337670333	02301f7d1e08451a4244ccf9407ca8a8	Proteobacteria_Alphaproteobacteria_Rhodobacterales_Rhodobacteraceae_NA_NA	Alphaproteobacteria	NA	08b476bd3a65eae42743b7836a887676	Proteobacteria_Alphaproteobacteria_SAR11_clade_uncultured_uncultured_uncultured_sp	Alphaproteobacteria	NA
0.026875702333688	02301f7d1e08451a4244ccf9407ca8a8	Proteobacteria_Alphaproteobacteria_Rhodobacterales_Rhodobacteraceae_NA_NA	Alphaproteobacteria	NA	258939326f939b2f517b8f6c0f40b786	Proteobacteria_Alphaproteobacteria_SAR11_clade_Clade_I_Clade_Ia_NA	Alphaproteobacteria	NA
0.0265151105325947	02301f7d1e08451a4244ccf9407ca8a8	Proteobacteria_Alphaproteobacteria_Rhodobacterales_Rhodobacteraceae_NA_NA	Alphaproteobacteria	NA	6213917f640565886c0f989655d3f279	Cyanobacteria_Cyanobacteriia_Synechococcales_Cyanobiaceae_Synechococcus_CC9902_uncultured_sp	Synechococcus	Yellow
0.0221123104051605	02301f7d1e08451a4244ccf9407ca8a8	Proteobacteria_Alphaproteobacteria_Rhodobacterales_Rhodobacteraceae_NA_NA	Alphaproteobacteria	NA	6fbb513312589bd1f7aeaebcc263e486	Proteobacteria_Alphaproteobacteria_SAR11_clade_Clade_IV_Clade_IV_uncultured_sp	Alphaproteobacteria	NA
0.0142848555411856	02301f7d1e08451a4244ccf9407ca8a8	Proteobacteria_Alphaproteobacteria_Rhodobacterales_Rhodobacteraceae_NA_NA	Alphaproteobacteria	NA	a9e6fd79f1b93bcd7894490f4f222dfd	Proteobacteria_Alphaproteobacteria_Puniceispirillales_SAR116_clade_Candidatus_Puniceispirillum_uncultured_sp	Alphaproteobacteria	NA
0.0140534394748874	02301f7d1e08451a4244ccf9407ca8a8	Proteobacteria_Alphaproteobacteria_Rhodobacterales_Rhodobacteraceae_NA_NA	Alphaproteobacteria	NA	5e9d27dfbb2c8da6c1a16afa4eac913a	Bacteroidota_Bacteroidia_Flavobacteriales_Flavobacteriaceae_NS5_marine_group_NA	Bacteroidota	NA
0.251558202587311	024732b32746f6985b4aa7b9316167b0	Dinoflagellata_Syndiniales_Dino-Group-I_Dino-Group-I-Clade-5_Dino-Group-I-Clade-5_X_Dino-Group-I-Clade-5_X_sp.	Dinoflagellata	Sky	f1954b792c41881ffa76f8b14c561ce5	Dinoflagellata_Syndiniales_Dino-Group-II_Dino-Group-II-Clade-1_Dino-Group-II-Clade-1_X_Dino-Group-II-Clade-1_X_sp.	Dinoflagellata	NA
0.215565679271232	024732b32746f6985b4aa7b9316167b0	Dinoflagellata_Syndiniales_Dino-Group-I_Dino-Group-I-Clade-5_Dino-Group-I-Clade-5_X_Dino-Group-I-Clade-5_X_sp.	Dinoflagellata	Sky	bde9ba490ab0f714662f3c946b7d7727	Dinoflagellata_Syndiniales_Dino-Group-II_Dino-Group-II-Clade-30_Dino-Group-II-Clade-30_X_Dino-Group-II-Clade-30_X_sp.	Dinoflagellata	NA
0.0712857281470089	024732b32746f6985b4aa7b9316167b0	Dinoflagellata_Syndiniales_Dino-Group-I_Dino-Group-I-Clade-5_Dino-Group-I-Clade-5_X_Dino-Group-I-Clade-5_X_sp.	Dinoflagellata	Sky	ebbe6bba8a591d69ef3f8df1053e56ab	Dinoflagellata_Syndiniales_Dino-Group-II_Dino-Group-II-Clade-6_Dino-Group-II-Clade-6_X_Dino-Group-II-Clade-6_X_sp.	Dinoflagellata	NA
0.0440838073596689	024732b32746f6985b4aa7b9316167b0	Dinoflagellata_Syndiniales_Dino-Group-I_Dino-Group-I-Clade-5_Dino-Group-I-Clade-5_X_Dino-Group-I-Clade-5_X_sp.	Dinoflagellata	Sky	07caecdac0ad4ffacaf4f4bbfcb634c3	Dinoflagellata_Syndiniales_Dino-Group-II_Dino-Group-II-Clade-16_Dino-Group-II-Clade-16_X_Dino-Group-II-Clade-16_X_sp.	Dinoflagellata	Sky
0.0419404997931458	024732b32746f6985b4aa7b9316167b0	Dinoflagellata_Syndiniales_Dino-Group-I_Dino-Group-I-Clade-5_Dino-Group-I-Clade-5_X_Dino-Group-I-Clade-5_X_sp.	Dinoflagellata	Sky	ddf0a0e60db829918e030f1ff0e5ac36	Dinoflagellata_Syndiniales_Dino-Group-II_Dino-Group-II-Clade-5_Dino-Group-II-Clade-5_X_Dino-Group-II-Clade-5_X_sp.	Dinoflagellata	NA
0.0403895608024729	024732b32746f6985b4aa7b9316167b0	Dinoflagellata_Syndiniales_Dino-Group-I_Dino-Group-I-Clade-5_Dino-Group-I-Clade-5_X_Dino-Group-I-Clade-5_X_sp.	Dinoflagellata	Sky	8cc27fb115573d04d88f42621bf547f7	Dinoflagellata_Syndiniales_Dino-Group-II_NA_NA_NA	Dinoflagellata	Sky
0.0306973930531922	024732b32746f6985b4aa7b9316167b0	Dinoflagellata_Syndiniales_Dino-Group-I_Dino-Group-I-Clade-5_Dino-Group-I-Clade-5_X_Dino-Group-I-Clade-5_X_sp.	Dinoflagellata	Sky	786ba510b58f801f38fa33c4887bc74f	Dinoflagellata_Syndiniales_Dino-Group-II_Dino-Group-II-Clade-10-and-11_Dino-Group-II-Clade-10-and-11_X_Dino-Group-II-Clade-10-and-11_X_sp.	Dinoflagellata	Black
0.000111321127815769	024732b32746f6985b4aa7b9316167b0	Dinoflagellata_Syndiniales_Dino-Group-I_Dino-Group-I-Clade-5_Dino-Group-I-Clade-5_X_Dino-Group-I-Clade-5_X_sp.	Dinoflagellata	Sky	24a55070dd0b9adad2f0da0362f7bb36	Dinoflagellata_NA_NA_NA_NA_NA	Dinoflagellata	NA
0.367684134282173	02a66ea246a43083ba22855338d2aedf	Bdellovibrionota_Bdellovibrionia_Bdellovibrionales_Bdellovibrionaceae_OM27_clade_uncultured_sp	Bdellovibrionota	NA	b3d73b5df65928a4f8c59f2eb7dcd58b	Verrucomicrobiota_Verrucomicrobiae_Verrucomicrobiales_Rubritaleaceae_Roseibacillus_NA	Verrucomicrobiota	NA
0.356577815936961	02a66ea246a43083ba22855338d2aedf	Bdellovibrionota_Bdellovibrionia_Bdellovibrionales_Bdellovibrionaceae_OM27_clade_uncultured_sp	Bdellovibrionota	NA	1df999870d4b59d4f2549ac4cf37ff41	Gyrista_Bacillariophyceae_Bacillariales_Bacillariaceae_Pseudo-nitzschia_NA	Stramenopiles	NA
0.223902888270798	02a66ea246a43083ba22855338d2aedf	Bdellovibrionota_Bdellovibrionia_Bdellovibrionales_Bdellovibrionaceae_OM27_clade_uncultured_sp	Bdellovibrionota	NA	211b196556b278dfa323d22c6e3dda76	Bdellovibrionota_Bdellovibrionia_Bacteriovoracales_Bacteriovoracaceae_Peredibacter_NA	Bdellovibrionota	NA
0.123645457887466	02a66ea246a43083ba22855338d2aedf	Bdellovibrionota_Bdellovibrionia_Bdellovibrionales_Bdellovibrionaceae_OM27_clade_uncultured_sp	Bdellovibrionota	NA	e6c102eb2c902db9ddfa8304a383610c	Dinoflagellata_Dinophyceae_NA_NA_NA_NA	Dinoflagellata	NA
0.0809864518520782	02a66ea246a43083ba22855338d2aedf	Bdellovibrionota_Bdellovibrionia_Bdellovibrionales_Bdellovibrionaceae_OM27_clade_uncultured_sp	Bdellovibrionota	NA	c66c92195478d68dba715f291193db9a	Bacteroidota_Bacteroidia_Cytophagales_Cyclobacteriaceae_uncultured_NA	Bacteroidota	NA
0.0767084867942657	02a66ea246a43083ba22855338d2aedf	Bdellovibrionota_Bdellovibrionia_Bdellovibrionales_Bdellovibrionaceae_OM27_clade_uncultured_sp	Bdellovibrionota	NA	076174fbfc6ddbbd0411cf80d0e9b74f	Bacteroidota_Bacteroidia_Flavobacteriales_Flavobacteriaceae_Flavicella_uncultured_sp	Bacteroidota	NA
0.0736224750304925	02a66ea246a43083ba22855338d2aedf	Bdellovibrionota_Bdellovibrionia_Bdellovibrionales_Bdellovibrionaceae_OM27_clade_uncultured_sp	Bdellovibrionota	NA	04ec275c109040296b01b02d2ee9a82c	Dinoflagellata_Dinophyceae_NA_NA_NA_NA	Dinoflagellata	NA
0.0708192864311815	02a66ea246a43083ba22855338d2aedf	Bdellovibrionota_Bdellovibrionia_Bdellovibrionales_Bdellovibrionaceae_OM27_clade_uncultured_sp	Bdellovibrionota	NA	f4ac741aa8c7b4cd5f61f390c45ab1ca	Dinoflagellata_Syndiniales_Dino-Group-II_Dino-Group-II-Clade-4_Amoebophrya_Amoebophrya_ceratii	Dinoflagellata	NA
0.0551558544551919	02a66ea246a43083ba22855338d2aedf	Bdellovibrionota_Bdellovibrionia_Bdellovibrionales_Bdellovibrionaceae_OM27_clade_uncultured_sp	Bdellovibrionota	NA	bcecd03419b785067edb62886bfbe14d	Dinoflagellata_Syndiniales_Dino-Group-I_Dino-Group-I-Clade-4_Dino-Group-I-Clade-4_X_Dino-Group-I-Clade-4_X_sp.	Dinoflagellata	Black
0.0377036720655548	02a66ea246a43083ba22855338d2aedf	Bdellovibrionota_Bdellovibrionia_Bdellovibrionales_Bdellovibrionaceae_OM27_clade_uncultured_sp	Bdellovibrionota	NA	0f3bfef8e59b3fb80b44c1a626732f59	Proteobacteria_Alphaproteobacteria_Rickettsiales_Rickettsiaceae_Candidatus_Megaira_NA	Alphaproteobacteria	NA
0.120952374475814	02ae7cee2a5342c23c185252d7d09c9c	Dinoflagellata_Syndiniales_Dino-Group-II_Dino-Group-II-Clade-10-and-11_Dino-Group-II-Clade-10-and-11_X_Dino-Group-II-Clade-10-and-11_X_sp.	Dinoflagellata	NA	53d2bbbd04d45aec5dbd47d65179e9e8	Dinoflagellata_Syndiniales_Dino-Group-II_Dino-Group-II-Clade-39_Dino-Group-II-Clade-39_X_Dino-Group-II-Clade-39_X_sp.	Dinoflagellata	NA
0.0717717973667047	02ae7cee2a5342c23c185252d7d09c9c	Dinoflagellata_Syndiniales_Dino-Group-II_Dino-Group-II-Clade-10-and-11_Dino-Group-II-Clade-10-and-11_X_Dino-Group-II-Clade-10-and-11_X_sp.	Dinoflagellata	NA	48891b0a1ada816b414638392eb1e0bc	Dinoflagellata_Syndiniales_Dino-Group-II_Dino-Group-II-Clade-1_Dino-Group-II-Clade-1_X_Dino-Group-II-Clade-1_X_sp.	Dinoflagellata	NA
0.0458707613301576	02ae7cee2a5342c23c185252d7d09c9c	Dinoflagellata_Syndiniales_Dino-Group-II_Dino-Group-II-Clade-10-and-11_Dino-Group-II-Clade-10-and-11_X_Dino-Group-II-Clade-10-and-11_X_sp.	Dinoflagellata	NA	f391ea8f5f32ef95606f7ee8e4d6093c	Haptophyta_Prymnesiophyceae_Phaeocystales_Phaeocystaceae_Phaeocystis_Phaeocystis_antarctica	Haptophyta	Yellow
0.0353275118510464	02ae7cee2a5342c23c185252d7d09c9c	Dinoflagellata_Syndiniales_Dino-Group-II_Dino-Group-II-Clade-10-and-11_Dino-Group-II-Clade-10-and-11_X_Dino-Group-II-Clade-10-and-11_X_sp.	Dinoflagellata	NA	ab7c29a4a1e0e83db8dff256a234439f	Dinoflagellata_Dinophyceae_NA_NA_NA_NA	Dinoflagellata	Purple
0.0341382582997578	02ae7cee2a5342c23c185252d7d09c9c	Dinoflagellata_Syndiniales_Dino-Group-II_Dino-Group-II-Clade-10-and-11_Dino-Group-II-Clade-10-and-11_X_Dino-Group-II-Clade-10-and-11_X_sp.	Dinoflagellata	NA	cf9da84784d3246942bb209b27c21e44	Dinoflagellata_Syndiniales_Dino-Group-III_Dino-Group-III_X_Dino-Group-III_XX_Dino-Group-III_XX_sp.	Dinoflagellata	NA
0.0316666738933358	02ae7cee2a5342c23c185252d7d09c9c	Dinoflagellata_Syndiniales_Dino-Group-II_Dino-Group-II-Clade-10-and-11_Dino-Group-II-Clade-10-and-11_X_Dino-Group-II-Clade-10-and-11_X_sp.	Dinoflagellata	NA	3b6d6d03c3b8aefe72b675557e3de9cb	Dinoflagellata_Syndiniales_Dino-Group-I_Dino-Group-I-Clade-4_Dino-Group-I-Clade-4_X_Dino-Group-I-Clade-4_X_sp.	Dinoflagellata	NA
0.0236346069290481	02ae7cee2a5342c23c185252d7d09c9c	Dinoflagellata_Syndiniales_Dino-Group-II_Dino-Group-II-Clade-10-and-11_Dino-Group-II-Clade-10-and-11_X_Dino-Group-II-Clade-10-and-11_X_sp.	Dinoflagellata	NA	c7957a158a1b984bfd2730c0594f5a3b	Prasinodermophyta_Prasinodermophyceae_Prasinodermales_Prasinodermaceae_Prasinodermaceae_X_Prasinodermaceae_X_sp.	Archaeplastida	NA
0.023007310949704	02ae7cee2a5342c23c185252d7d09c9c	Dinoflagellata_Syndiniales_Dino-Group-II_Dino-Group-II-Clade-10-and-11_Dino-Group-II-Clade-10-and-11_X_Dino-Group-II-Clade-10-and-11_X_sp.	Dinoflagellata	NA	064f4a5e3e96718744da3f832924eddf	Gyrista_Pelagophyceae_Pelagomonadales_Pelagomonadales_clade_B_Pelagomonadales_clade_B1_Pelagomonadales_clade_B1_sp.	Stramenopiles	Yellow
0.0224530515891113	02ae7cee2a5342c23c185252d7d09c9c	Dinoflagellata_Syndiniales_Dino-Group-II_Dino-Group-II-Clade-10-and-11_Dino-Group-II-Clade-10-and-11_X_Dino-Group-II-Clade-10-and-11_X_sp.	Dinoflagellata	NA	bbba462ad92de64aed511b9c6dcb9c4e	Dinoflagellata_Syndiniales_Dino-Group-II_Dino-Group-II-Clade-14_Dino-Group-II-Clade-14_X_Dino-Group-II-Clade-14_X_sp.	Dinoflagellata	NA
0.00802748717480555	02ae7cee2a5342c23c185252d7d09c9c	Dinoflagellata_Syndiniales_Dino-Group-II_Dino-Group-II-Clade-10-and-11_Dino-Group-II-Clade-10-and-11_X_Dino-Group-II-Clade-10-and-11_X_sp.	Dinoflagellata	NA	53def5931f62870b49c5112281b341ef	Haptophyta_Prymnesiophyceae_Prymnesiales_Chrysochromulinaceae_Chrysochromulina_Chrysochromulina_sp.	Haptophyta	NA
0.0941656304179439	02b671adbb200787d8a9c48244399ee4	Dinoflagellata_Syndiniales_Dino-Group-I_Dino-Group-I-Clade-5_Dino-Group-I-Clade-5_X_Dino-Group-I-Clade-5_X_sp.	Dinoflagellata	Black	4f38c47ae8adbbd70f2948a38a9fc48e	Dinoflagellata_Syndiniales_Dino-Group-II_NA_NA_NA	Dinoflagellata	Sky
0.0756643513202679	02b671adbb200787d8a9c48244399ee4	Dinoflagellata_Syndiniales_Dino-Group-I_Dino-Group-I-Clade-5_Dino-Group-I-Clade-5_X_Dino-Group-I-Clade-5_X_sp.	Dinoflagellata	Black	90e4fa2c5046b180bcda0048427a0466	NA_NA_NA_NA_NA_NA	Archaeplastida	NA
0.0484105069512937	02b671adbb200787d8a9c48244399ee4	Dinoflagellata_Syndiniales_Dino-Group-I_Dino-Group-I-Clade-5_Dino-Group-I-Clade-5_X_Dino-Group-I-Clade-5_X_sp.	Dinoflagellata	Black	e17b5c01184a44e5a0ca393486a3256d	Haptophyta_Haptophyta_Clade_HAP2_Haptophyta_Clade_HAP2_X_Haptophyta_Clade_HAP2_XX_Haptophyta_Clade_HAP2_XXX_Haptophyta_Clade_HAP2_XXX_sp.	Haptophyta	Black
0.0329969938306926	02b671adbb200787d8a9c48244399ee4	Dinoflagellata_Syndiniales_Dino-Group-I_Dino-Group-I-Clade-5_Dino-Group-I-Clade-5_X_Dino-Group-I-Clade-5_X_sp.	Dinoflagellata	Black	8517902b643c68c01f6fea7bc6ca8bf2	Dinoflagellata_Dinophyceae_NA_NA_NA_NA	Dinoflagellata	Yellow
0.0184385301606114	02b671adbb200787d8a9c48244399ee4	Dinoflagellata_Syndiniales_Dino-Group-I_Dino-Group-I-Clade-5_Dino-Group-I-Clade-5_X_Dino-Group-I-Clade-5_X_sp.	Dinoflagellata	Black	1ddd4de77cede3dc4d4051e7f601e32d	Chlorophyta_Pyramimonadophyceae_Pyramimonadales_Halosphaeraceae_Halosphaera_Halosphaera_sp.	Archaeplastida	Red
0.00588024442616894	02b671adbb200787d8a9c48244399ee4	Dinoflagellata_Syndiniales_Dino-Group-I_Dino-Group-I-Clade-5_Dino-Group-I-Clade-5_X_Dino-Group-I-Clade-5_X_sp.	Dinoflagellata	Black	705d3e9f6ad352fa3a48046a5c1d07cc	Dinoflagellata_Dinophyceae_NA_NA_NA_NA	Dinoflagellata	Gray
0.162685248076957	02db2b3cbc57e205f16ae281980c92dc	Proteobacteria_Gammaproteobacteria_Pseudomonadales_SAR86_clade_SAR86_clade_uncultured_sp	Gammaproteobacteria	NA	b23fa363a791f13cbf82e26bd9e23594	Bacteroidota_Bacteroidia_Flavobacteriales_Flavobacteriaceae_NS5_marine_group_NA	Bacteroidota	NA
0.0477900036306959	02db2b3cbc57e205f16ae281980c92dc	Proteobacteria_Gammaproteobacteria_Pseudomonadales_SAR86_clade_SAR86_clade_uncultured_sp	Gammaproteobacteria	NA	1c13ec21e7d809ecc840bd51d39dda2c	Bigyra_Sagenista_Sagenista_X_MAST-7_MAST-7A_MAST-7A_sp.	Stramenopiles	Yellow
0.0453363379477491	02db2b3cbc57e205f16ae281980c92dc	Proteobacteria_Gammaproteobacteria_Pseudomonadales_SAR86_clade_SAR86_clade_uncultured_sp	Gammaproteobacteria	NA	7f610433b0486215c25921f7a59d2602	Gyrista_Chrysophyceae_Chrysophyceae_Clade-EC2H_Chrysophyceae_Clade-EC2H_X_Chrysophyceae_Clade-EC2H_XX_Chrysophyceae_Clade-EC2H_XX_sp.	Stramenopiles	Sky
0.0447130448077578	02db2b3cbc57e205f16ae281980c92dc	Proteobacteria_Gammaproteobacteria_Pseudomonadales_SAR86_clade_SAR86_clade_uncultured_sp	Gammaproteobacteria	NA	36dcd4a47c732f6bbe2e0a65a8a1b3a3	Proteobacteria_Gammaproteobacteria_Steroidobacterales_Woeseiaceae_Woeseia_uncultured_sp	Gammaproteobacteria	NA
0.0245263769632325	02db2b3cbc57e205f16ae281980c92dc	Proteobacteria_Gammaproteobacteria_Pseudomonadales_SAR86_clade_SAR86_clade_uncultured_sp	Gammaproteobacteria	NA	823b050e44ed8e3fc3b25c548fccc8e5	Dinoflagellata_Syndiniales_Dino-Group-I_Dino-Group-I-Clade-5_Dino-Group-I-Clade-5_X_Dino-Group-I-Clade-5_X_sp.	Dinoflagellata	NA
0.0221796646381558	02db2b3cbc57e205f16ae281980c92dc	Proteobacteria_Gammaproteobacteria_Pseudomonadales_SAR86_clade_SAR86_clade_uncultured_sp	Gammaproteobacteria	NA	8369435c0ae9787b128c81a927c5b2db	Dinoflagellata_Dinophyceae_Prorocentrales_Prorocentraceae_Prorocentrum_Prorocentrum_sp.	Dinoflagellata	NA
0.0149627099463332	02db2b3cbc57e205f16ae281980c92dc	Proteobacteria_Gammaproteobacteria_Pseudomonadales_SAR86_clade_SAR86_clade_uncultured_sp	Gammaproteobacteria	NA	e1076d6ddef8e1f897af71d128332115	Dinoflagellata_Syndiniales_Dino-Group-II_Dino-Group-II-Clade-5_Dino-Group-II-Clade-5_X_Dino-Group-II-Clade-5_X_sp.	Dinoflagellata	NA
0.0119914867348785	02db2b3cbc57e205f16ae281980c92dc	Proteobacteria_Gammaproteobacteria_Pseudomonadales_SAR86_clade_SAR86_clade_uncultured_sp	Gammaproteobacteria	NA	c0b80fec1d759345a2b73d866184e825	Gyrista_Gyrista_X_Gyrista_XX_MAST-1_MAST-1A_MAST-1A_sp.	Stramenopiles	Yellow
0.0108805852649194	02db2b3cbc57e205f16ae281980c92dc	Proteobacteria_Gammaproteobacteria_Pseudomonadales_SAR86_clade_SAR86_clade_uncultured_sp	Gammaproteobacteria	NA	cee639a81a632b12ce04d13235d127d4	Dinoflagellata_Syndiniales_Dino-Group-II_Dino-Group-II-Clade-7_Dino-Group-II-Clade-7_X_Dino-Group-II-Clade-7_X_sp.	Dinoflagellata	NA
0.01083207997313	02db2b3cbc57e205f16ae281980c92dc	Proteobacteria_Gammaproteobacteria_Pseudomonadales_SAR86_clade_SAR86_clade_uncultured_sp	Gammaproteobacteria	NA	0dcda7c4b3a8239c8fa840a2c5b9afb6	Dinoflagellata_Syndiniales_Dino-Group-II_Dino-Group-II-Clade-32_Dino-Group-II-Clade-32_X_Dino-Group-II-Clade-32_X_sp.	Dinoflagellata	Yellow
0.228193351311468	02de945ce1e9e8ef3f5c960b8b617ca7	Picozoa_Picozoa_XX_Picozoa_XXX_Picozoa_XXXX_Picozoa_XXXXX_Picozoa_XXXXX_sp.	Archaeplastida	NA	f6b94a7072075358d689bbd48a39e05a	Gyrista_Dictyochophyceae_Dictyochophyceae_X_Dictyochophyceae_XX_Dictyochophyceae_XXX_Dictyochophyceae_XXX_sp.	Stramenopiles	Yellow
0.0162998824325025	02de945ce1e9e8ef3f5c960b8b617ca7	Picozoa_Picozoa_XX_Picozoa_XXX_Picozoa_XXXX_Picozoa_XXXXX_Picozoa_XXXXX_sp.	Archaeplastida	NA	84f9623308e53344c66553650ecf6784	Dinoflagellata_Syndiniales_Dino-Group-II_Dino-Group-II_X_NA_NA	Dinoflagellata	NA
0.0134277226303676	02de945ce1e9e8ef3f5c960b8b617ca7	Picozoa_Picozoa_XX_Picozoa_XXX_Picozoa_XXXX_Picozoa_XXXXX_Picozoa_XXXXX_sp.	Archaeplastida	NA	ee3a5dc7abbf86483d20351cac1e7aee	Gyrista_Gyrista_X_Gyrista_XX_MAST-1_MAST-1C_MAST-1C_sp.	Stramenopiles	Yellow
0.013143571661248	02de945ce1e9e8ef3f5c960b8b617ca7	Picozoa_Picozoa_XX_Picozoa_XXX_Picozoa_XXXX_Picozoa_XXXXX_Picozoa_XXXXX_sp.	Archaeplastida	NA	b7db9beef74c49e899da34453ae76e58	Haptophyta_Prymnesiophyceae_Prymnesiales_Chrysochromulinaceae_Chrysochromulina_NA	Haptophyta	NA
0.00548911189745215	02de945ce1e9e8ef3f5c960b8b617ca7	Picozoa_Picozoa_XX_Picozoa_XXX_Picozoa_XXXX_Picozoa_XXXXX_Picozoa_XXXXX_sp.	Archaeplastida	NA	7407203f7e1e0e04caa9c8ef4426dc56	Gyrista_Gyrista_X_Gyrista_XX_MAST-1_MAST-1B_MAST-1B_sp.	Stramenopiles	Yellow
0.0030561461326586	02de945ce1e9e8ef3f5c960b8b617ca7	Picozoa_Picozoa_XX_Picozoa_XXX_Picozoa_XXXX_Picozoa_XXXXX_Picozoa_XXXXX_sp.	Archaeplastida	NA	205e70c331327f752580fcb4a4bc2c00	Dinoflagellata_Syndiniales_Dino-Group-II_Dino-Group-II-Clade-14_Dino-Group-II-Clade-14_X_Dino-Group-II-Clade-14_X_sp.	Dinoflagellata	NA
0.00197725589597623	02de945ce1e9e8ef3f5c960b8b617ca7	Picozoa_Picozoa_XX_Picozoa_XXX_Picozoa_XXXX_Picozoa_XXXXX_Picozoa_XXXXX_sp.	Archaeplastida	NA	442ebd71aa4c21fbb9e6452518ce1412	Dinoflagellata_Dinophyceae_NA_NA_NA_NA	Dinoflagellata	NA
0.195061308542996	030397a368ee38e3c7b8816fd177f6b4	Bacteroidota_Bacteroidia_Flavobacteriales_Flavobacteriaceae_Polaribacter_NA	Bacteroidota	NA	332efbb2099e49c4d750d5af1447b2cb	Proteobacteria_Gammaproteobacteria_Pseudomonadales_Spongiibacteraceae_BD1-7_clade_NA	Gammaproteobacteria	NA
0.186928931501523	030397a368ee38e3c7b8816fd177f6b4	Bacteroidota_Bacteroidia_Flavobacteriales_Flavobacteriaceae_Polaribacter_NA	Bacteroidota	NA	c218ef71a42fd9b24de13db12c6aa031	Proteobacteria_Alphaproteobacteria_Rhodobacterales_Rhodobacteraceae_Ascidiaceihabitans_NA	Alphaproteobacteria	NA
0.125754908074718	030397a368ee38e3c7b8816fd177f6b4	Bacteroidota_Bacteroidia_Flavobacteriales_Flavobacteriaceae_Polaribacter_NA	Bacteroidota	NA	7d86f9bd02b44f7d0968b26132dc2666	Myxococcota_Polyangia_Polyangiales_BIrii41_BIrii41_uncultured_sp	Myxococcota	NA
0.0852026745376555	030397a368ee38e3c7b8816fd177f6b4	Bacteroidota_Bacteroidia_Flavobacteriales_Flavobacteriaceae_Polaribacter_NA	Bacteroidota	NA	2ac086a1538d047562cb932964aa575c	Dinoflagellata_NA_NA_NA_NA_NA	Dinoflagellata	NA
0.0778801536478603	030397a368ee38e3c7b8816fd177f6b4	Bacteroidota_Bacteroidia_Flavobacteriales_Flavobacteriaceae_Polaribacter_NA	Bacteroidota	NA	2b6e42bf9200244b950fdda2491dd4ca	Proteobacteria_Gammaproteobacteria_Enterobacterales_Colwelliaceae_Colwellia_NA	Gammaproteobacteria	NA
0.0743080697955261	030397a368ee38e3c7b8816fd177f6b4	Bacteroidota_Bacteroidia_Flavobacteriales_Flavobacteriaceae_Polaribacter_NA	Bacteroidota	NA	3b154fdbcf1c7e534c561be13d29e62e	Proteobacteria_Alphaproteobacteria_SAR11_clade_Clade_I_NA_NA	Alphaproteobacteria	NA
0.0632452125041893	030397a368ee38e3c7b8816fd177f6b4	Bacteroidota_Bacteroidia_Flavobacteriales_Flavobacteriaceae_Polaribacter_NA	Bacteroidota	NA	b88e22ceb267df53694138126f70aafb	Proteobacteria_Alphaproteobacteria_SAR11_clade_Clade_IV_Clade_IV_NA	Alphaproteobacteria	NA
0.0429686803154607	030397a368ee38e3c7b8816fd177f6b4	Bacteroidota_Bacteroidia_Flavobacteriales_Flavobacteriaceae_Polaribacter_NA	Bacteroidota	NA	ed8754e06a54ab743dd09fef81517cd8	Actinobacteriota_Acidimicrobiia_Microtrichales_Microtrichaceae_Sva0996_marine_group_NA	Actinobacteriota	NA
0.0384276882635083	030397a368ee38e3c7b8816fd177f6b4	Bacteroidota_Bacteroidia_Flavobacteriales_Flavobacteriaceae_Polaribacter_NA	Bacteroidota	NA	2ed7d51e061664183c05fbbb56c0787e	Proteobacteria_Gammaproteobacteria_Pseudomonadales_Pseudohongiellaceae_Pseudohongiella_NA	Gammaproteobacteria	NA
0.0290331385866436	030397a368ee38e3c7b8816fd177f6b4	Bacteroidota_Bacteroidia_Flavobacteriales_Flavobacteriaceae_Polaribacter_NA	Bacteroidota	NA	700730a71ad6d00b5fc2b1dd38b6ef46	Bacteroidota_Bacteroidia_Flavobacteriales_Cryomorphaceae_uncultured_uncultured_sp	Bacteroidota	NA
0.887116210831531	030efd629d37eb814ac00c8b8dfd435a	Dinoflagellata_Syndiniales_Dino-Group-I_Dino-Group-I-Clade-8_Dino-Group-I-Clade-8_X_Dino-Group-I-Clade-8_X_sp.	Dinoflagellata	NA	8fce4419bc1ec9b931550eba56745887	Dinoflagellata_Noctilucophyceae_Noctilucales_Kofoidiniaceae_Kofoidinium_Kofoidinium_sp.	Dinoflagellata	NA
0.340415929963642	030efd629d37eb814ac00c8b8dfd435a	Dinoflagellata_Syndiniales_Dino-Group-I_Dino-Group-I-Clade-8_Dino-Group-I-Clade-8_X_Dino-Group-I-Clade-8_X_sp.	Dinoflagellata	NA	817b4543a55e6c7c2be7ee02da941294	Dinoflagellata_Syndiniales_Dino-Group-I_Dino-Group-I-Clade-4_Dino-Group-I-Clade-4_X_Dino-Group-I-Clade-4_X_sp.	Dinoflagellata	NA
0.333734787137438	030efd629d37eb814ac00c8b8dfd435a	Dinoflagellata_Syndiniales_Dino-Group-I_Dino-Group-I-Clade-8_Dino-Group-I-Clade-8_X_Dino-Group-I-Clade-8_X_sp.	Dinoflagellata	NA	8a652590f3381cd051d2dcf54a6b2bf0	Chlorophyta_Pyramimonadophyceae_Pyramimonadales_Halosphaeraceae_Halosphaera_Halosphaera_sp.	Archaeplastida	NA
0.257971802977502	030efd629d37eb814ac00c8b8dfd435a	Dinoflagellata_Syndiniales_Dino-Group-I_Dino-Group-I-Clade-8_Dino-Group-I-Clade-8_X_Dino-Group-I-Clade-8_X_sp.	Dinoflagellata	NA	a4813cd0694be7cc59ad5cdeb47cd517	Gyrista_Bacillariophyceae_Mastogloiales_Mastogloiaceae_Mastogloia_Mastogloia_sp.	Stramenopiles	NA
0.204143563977696	030efd629d37eb814ac00c8b8dfd435a	Dinoflagellata_Syndiniales_Dino-Group-I_Dino-Group-I-Clade-8_Dino-Group-I-Clade-8_X_Dino-Group-I-Clade-8_X_sp.	Dinoflagellata	NA	68dacb569a4c1af2fc70e3a609c94eaf	Dinoflagellata_Dinophyceae_Gymnodiniales_Gymnodiniaceae_Gymnodinium_Gymnodinium_dorsalisulcum	Dinoflagellata	NA
0.0751906327524706	030efd629d37eb814ac00c8b8dfd435a	Dinoflagellata_Syndiniales_Dino-Group-I_Dino-Group-I-Clade-8_Dino-Group-I-Clade-8_X_Dino-Group-I-Clade-8_X_sp.	Dinoflagellata	NA	5f33bc8ea084176635df2e2134e6168c	Dinoflagellata_Dinophyceae_Gymnodiniales_Gymnodiniaceae_Gyrodinium_Gyrodinium_jinhaense	Dinoflagellata	NA
0.0139096017859497	030efd629d37eb814ac00c8b8dfd435a	Dinoflagellata_Syndiniales_Dino-Group-I_Dino-Group-I-Clade-8_Dino-Group-I-Clade-8_X_Dino-Group-I-Clade-8_X_sp.	Dinoflagellata	NA	ebe6d74c488969378f946a451d7fd95d	Dinoflagellata_Dinophyceae_NA_NA_NA_NA	Dinoflagellata	NA
0.103140619754164	0352c588b979a550390cb5641bd96ac1	Gyrista_Dictyochophyceae_Dictyochophyceae_X_Florenciellales_Pseudochattonella_NA	Stramenopiles	NA	bb421f39b51d80c6a6ff14717ad6970f	Gyrista_Gyrista_X_Gyrista_XX_MAST-2_MAST-2B_MAST-2B_sp.	Stramenopiles	NA
0.0498954045307207	0352c588b979a550390cb5641bd96ac1	Gyrista_Dictyochophyceae_Dictyochophyceae_X_Florenciellales_Pseudochattonella_NA	Stramenopiles	NA	f4d3d99fbc46f276497fdba8a2452284	Haptophyta_Haptophyta_Clade_HAP5_Haptophyta_Clade_HAP5_X_Haptophyta_Clade_HAP5_XX_Haptophyta_Clade_HAP5_XXX_Haptophyta_Clade_HAP5_XXX_sp.	Haptophyta	Red
0.887116210831531	035d6552f857fad5944fa35278b517a4	Dinoflagellata_Syndiniales_Dino-Group-II_Dino-Group-II_X_Dino-Group-II_XX_Dino-Group-II_XX_sp.	Dinoflagellata	NA	6e69e1c225dcff4d9bd47b5b33561d2a	Haptophyta_Prymnesiophyceae_Prymnesiales_Chrysochromulinaceae_Chrysochromulina_NA	Haptophyta	NA
0.200862412486573	035d6552f857fad5944fa35278b517a4	Dinoflagellata_Syndiniales_Dino-Group-II_Dino-Group-II_X_Dino-Group-II_XX_Dino-Group-II_XX_sp.	Dinoflagellata	NA	4658bccf6b455fc019bb95efe73568a0	Dinoflagellata_Dinophyceae_NA_NA_NA_NA	Dinoflagellata	NA
0.200799250006742	035d6552f857fad5944fa35278b517a4	Dinoflagellata_Syndiniales_Dino-Group-II_Dino-Group-II_X_Dino-Group-II_XX_Dino-Group-II_XX_sp.	Dinoflagellata	NA	1763964aa8386f0daaa47fa5382bd9c3	Dinoflagellata_Dinophyceae_NA_NA_NA_NA	Dinoflagellata	NA
0.200482079731958	035d6552f857fad5944fa35278b517a4	Dinoflagellata_Syndiniales_Dino-Group-II_Dino-Group-II_X_Dino-Group-II_XX_Dino-Group-II_XX_sp.	Dinoflagellata	NA	2fc80657592db34c263578f5172e30ba	Dinoflagellata_Syndiniales_Dino-Group-II_Dino-Group-II-Clade-12_Dino-Group-II-Clade-12_X_Dino-Group-II-Clade-12_X_sp.	Dinoflagellata	NA
0.102909656408379	035d6552f857fad5944fa35278b517a4	Dinoflagellata_Syndiniales_Dino-Group-II_Dino-Group-II_X_Dino-Group-II_XX_Dino-Group-II_XX_sp.	Dinoflagellata	NA	578f5ab0c99afe88f246252a3141b63d	Dinoflagellata_Syndiniales_Dino-Group-II_Dino-Group-II-Clade-10-and-11_Dino-Group-II-Clade-10-and-11_X_Dino-Group-II-Clade-10-and-11_X_sp.	Dinoflagellata	NA
0.0873546994880128	035d6552f857fad5944fa35278b517a4	Dinoflagellata_Syndiniales_Dino-Group-II_Dino-Group-II_X_Dino-Group-II_XX_Dino-Group-II_XX_sp.	Dinoflagellata	NA	d7797dc7bf338af5a4074267760f3f3b	Dinoflagellata_Syndiniales_Dino-Group-II_Dino-Group-II-Clade-5_Dino-Group-II-Clade-5_X_Dino-Group-II-Clade-5_X_sp.	Dinoflagellata	Black
0.0826512891660796	035d6552f857fad5944fa35278b517a4	Dinoflagellata_Syndiniales_Dino-Group-II_Dino-Group-II_X_Dino-Group-II_XX_Dino-Group-II_XX_sp.	Dinoflagellata	NA	a3eaf3984e70344d8db87bc46b2291ba	Dinoflagellata_Syndiniales_Dino-Group-II_Dino-Group-II-Clade-1_Dino-Group-II-Clade-1_X_Dino-Group-II-Clade-1_X_sp.	Dinoflagellata	NA
0.0703067368016199	035d6552f857fad5944fa35278b517a4	Dinoflagellata_Syndiniales_Dino-Group-II_Dino-Group-II_X_Dino-Group-II_XX_Dino-Group-II_XX_sp.	Dinoflagellata	NA	61e8370aaf023fcee4f4752a75349276	Dinoflagellata_Syndiniales_Dino-Group-I_Dino-Group-I-Clade-5_Dino-Group-I-Clade-5_X_Dino-Group-I-Clade-5_X_sp.	Dinoflagellata	NA
0.0623213901492756	035d6552f857fad5944fa35278b517a4	Dinoflagellata_Syndiniales_Dino-Group-II_Dino-Group-II_X_Dino-Group-II_XX_Dino-Group-II_XX_sp.	Dinoflagellata	NA	562994703fc1680d943226d5a263fed6	Dinoflagellata_Syndiniales_Dino-Group-II_Dino-Group-II-Clade-1_Dino-Group-II-Clade-1_X_Dino-Group-II-Clade-1_X_sp.	Dinoflagellata	NA
0.0469131936897471	035d6552f857fad5944fa35278b517a4	Dinoflagellata_Syndiniales_Dino-Group-II_Dino-Group-II_X_Dino-Group-II_XX_Dino-Group-II_XX_sp.	Dinoflagellata	NA	36b45f4c4f59ffd02a1cd6117a13e2f4	Picozoa_Picozoa_XX_Picozoa_XXX_Picozoa_XXXX_Picozoa_XXXXX_Picozoa_XXXXX_sp.	Archaeplastida	NA
0.343507419066391	039e3f8e5dab80a118c849a1b5f9bb8f	Proteobacteria_Alphaproteobacteria_Rhodobacterales_Rhodobacteraceae_Planktomarina_NA	Alphaproteobacteria	NA	6fbb513312589bd1f7aeaebcc263e486	Proteobacteria_Alphaproteobacteria_SAR11_clade_Clade_IV_Clade_IV_uncultured_sp	Alphaproteobacteria	NA
0.158619971100091	039e3f8e5dab80a118c849a1b5f9bb8f	Proteobacteria_Alphaproteobacteria_Rhodobacterales_Rhodobacteraceae_Planktomarina_NA	Alphaproteobacteria	NA	4377e80351a8b97cf22979f7c9d4145b	Proteobacteria_Alphaproteobacteria_SAR11_clade_Clade_II_Clade_II_NA	Alphaproteobacteria	NA
0.144041815880689	039e3f8e5dab80a118c849a1b5f9bb8f	Proteobacteria_Alphaproteobacteria_Rhodobacterales_Rhodobacteraceae_Planktomarina_NA	Alphaproteobacteria	NA	715ed60e859700522eb8ce8e0b100611	Proteobacteria_Alphaproteobacteria_SAR11_clade_Clade_II_Clade_II_NA	Alphaproteobacteria	NA
0.127801887896417	039e3f8e5dab80a118c849a1b5f9bb8f	Proteobacteria_Alphaproteobacteria_Rhodobacterales_Rhodobacteraceae_Planktomarina_NA	Alphaproteobacteria	NA	5245f0aa42e74d51abc527e44b558626	Bacteroidota_Bacteroidia_Flavobacteriales_Flavobacteriaceae_NS5_marine_group_uncultured_sp	Bacteroidota	NA
0.117351095073163	039e3f8e5dab80a118c849a1b5f9bb8f	Proteobacteria_Alphaproteobacteria_Rhodobacterales_Rhodobacteraceae_Planktomarina_NA	Alphaproteobacteria	NA	c42244b741b23657ce40e454c84f39a5	Bacteroidota_Bacteroidia_Flavobacteriales_Flavobacteriaceae_NS5_marine_group_NA	Bacteroidota	NA
0.114077706644237	039e3f8e5dab80a118c849a1b5f9bb8f	Proteobacteria_Alphaproteobacteria_Rhodobacterales_Rhodobacteraceae_Planktomarina_NA	Alphaproteobacteria	NA	eadcde9d203357f3d2c417e8a1276369	Proteobacteria_Gammaproteobacteria_Pseudomonadales_SAR86_clade_SAR86_clade_uncultured_sp	Gammaproteobacteria	NA
0.107678499096952	039e3f8e5dab80a118c849a1b5f9bb8f	Proteobacteria_Alphaproteobacteria_Rhodobacterales_Rhodobacteraceae_Planktomarina_NA	Alphaproteobacteria	NA	69bae3f3715c33da8a45029e8bf8dcfa	Gyrista_Bolidophyceae_Parmales_Parmales_env_3_Parmales_env_3A_Parmales_env_3A_sp.	Stramenopiles	Yellow
0.0826768541661458	039e3f8e5dab80a118c849a1b5f9bb8f	Proteobacteria_Alphaproteobacteria_Rhodobacterales_Rhodobacteraceae_Planktomarina_NA	Alphaproteobacteria	NA	2f69ec3c0c30e75a11aff22b2b8f64a4	Chlorophyta_Mamiellophyceae_Mamiellales_Mamiellaceae_Micromonas_Micromonas_commoda_A2	Archaeplastida	Purple
0.0341895447508061	039e3f8e5dab80a118c849a1b5f9bb8f	Proteobacteria_Alphaproteobacteria_Rhodobacterales_Rhodobacteraceae_Planktomarina_NA	Alphaproteobacteria	NA	6d148f32581e43fb7bd46b44cdf7ec7e	Dinoflagellata_Dinophyceae_NA_NA_NA_NA	Dinoflagellata	NA
0.0316585307060554	039e3f8e5dab80a118c849a1b5f9bb8f	Proteobacteria_Alphaproteobacteria_Rhodobacterales_Rhodobacteraceae_Planktomarina_NA	Alphaproteobacteria	NA	a140195871278e8fcf9447e42bad8786	Proteobacteria_Gammaproteobacteria_Pseudomonadales_Thioglobaceae_SUP05_cluster_NA	Gammaproteobacteria	NA
0.137637623825638	03d435a25584a8416ed521dc1dcb1ca0	Dinoflagellata_Dinophyceae_NA_NA_NA_NA	Dinoflagellata	NA	879ebf208c925f0628498f9908cd16c1	Bigyra_Sagenista_Labyrinthulomycetes_Labyrinthulaceae_Aplanochytrium_Aplanochytrium_sp.	Stramenopiles	NA
0.00486843042564498	03d435a25584a8416ed521dc1dcb1ca0	Dinoflagellata_Dinophyceae_NA_NA_NA_NA	Dinoflagellata	NA	5b95bc1e06c3dc967a7f38487447a40f	Dinoflagellata_NA_NA_NA_NA_NA	Dinoflagellata	NA
0.293937330478387	03e540540aa3dbbba50da61a2413fa48	Planctomycetota_Phycisphaerae_Phycisphaerales_Phycisphaeraceae_CL500-3_NA	Planctomycetota	NA	17612303f9b22144fd6547fb28f6f7bb	Dinoflagellata_Dinophyceae_Gymnodiniales_Warnowiaceae_Warnowia_Warnowia_sp.	Dinoflagellata	NA
0.22176378272968	03e540540aa3dbbba50da61a2413fa48	Planctomycetota_Phycisphaerae_Phycisphaerales_Phycisphaeraceae_CL500-3_NA	Planctomycetota	NA	a69740031924bfa3e29595f4001d1f65	Gyrista_NA_NA_NA_NA_NA	Stramenopiles	NA
0.195775388783956	03e540540aa3dbbba50da61a2413fa48	Planctomycetota_Phycisphaerae_Phycisphaerales_Phycisphaeraceae_CL500-3_NA	Planctomycetota	NA	2ddddc99bce4d18f0cb86e49c7989633	Dinoflagellata_Dinophyceae_Gymnodiniales_Gymnodiniaceae_Gymnodinium_Gymnodinium_sp.	Dinoflagellata	NA
0.15407155467682	03e540540aa3dbbba50da61a2413fa48	Planctomycetota_Phycisphaerae_Phycisphaerales_Phycisphaeraceae_CL500-3_NA	Planctomycetota	NA	8b3da2f193fdd7c1eb1e057cca4f43c1	Proteobacteria_Alphaproteobacteria_Defluviicoccales_uncultured_uncultured_unidentified_marine	Alphaproteobacteria	NA
0.128947883229576	03e540540aa3dbbba50da61a2413fa48	Planctomycetota_Phycisphaerae_Phycisphaerales_Phycisphaeraceae_CL500-3_NA	Planctomycetota	NA	84f9623308e53344c66553650ecf6784	Dinoflagellata_Syndiniales_Dino-Group-II_Dino-Group-II_X_NA_NA	Dinoflagellata	NA
0.0625616689392187	03e540540aa3dbbba50da61a2413fa48	Planctomycetota_Phycisphaerae_Phycisphaerales_Phycisphaeraceae_CL500-3_NA	Planctomycetota	NA	db1ae91b85b7ff5b86ad35de80a7ce5a	Dinoflagellata_Dinophyceae_Gymnodiniales_Gymnodiniaceae_Margalefidinium_Margalefidinium_fulvescens	Dinoflagellata	NA
0.0587457213148915	03e540540aa3dbbba50da61a2413fa48	Planctomycetota_Phycisphaerae_Phycisphaerales_Phycisphaeraceae_CL500-3_NA	Planctomycetota	NA	ffe57684319d2ed4249c45f47fd2e8b6	Gyrista_Bacillariophyceae_Bacillariales_Bacillariaceae_Fragilariopsis_Fragilariopsis_sp.	Stramenopiles	NA
0.0437471548971765	03e540540aa3dbbba50da61a2413fa48	Planctomycetota_Phycisphaerae_Phycisphaerales_Phycisphaeraceae_CL500-3_NA	Planctomycetota	NA	bfd04eb759e0d0d9d8ea4f2079a1c307	Haptophyta_Prymnesiophyceae_Isochrysidales_Noelaerhabdaceae_NA_NA	Haptophyta	NA
0.0407041977141683	03e540540aa3dbbba50da61a2413fa48	Planctomycetota_Phycisphaerae_Phycisphaerales_Phycisphaeraceae_CL500-3_NA	Planctomycetota	NA	e02419431bf205f07f9c5dff87729101	Chlorophyta_Prasino-Clade-9_Prasino-Clade-9_X_Prasino-Clade-9_XX_Prasino-Clade-9_XXX_Prasino-Clade-9_XXX_sp.	Archaeplastida	NA
0.0356487468611035	03e540540aa3dbbba50da61a2413fa48	Planctomycetota_Phycisphaerae_Phycisphaerales_Phycisphaeraceae_CL500-3_NA	Planctomycetota	NA	a84032a09d81bc404ff311d007eca564	Bacteroidota_Bacteroidia_Flavobacteriales_Flavobacteriaceae_NS5_marine_group_NA	Bacteroidota	NA
0.149403536180911	041ff3f475b58bb4f640b071e55ff6bb	Proteobacteria_Gammaproteobacteria_Pseudomonadales_SAR86_clade_SAR86_clade_NA	Gammaproteobacteria	NA	33ddfc514cfb11a0ef78ebd3fe612312	Dinoflagellata_Syndiniales_Dino-Group-I_Dino-Group-I-Clade-1_Dino-Group-I-Clade-1_X_Dino-Group-I-Clade-1_X_sp.	Dinoflagellata	Pink
0.0770902343052055	041ff3f475b58bb4f640b071e55ff6bb	Proteobacteria_Gammaproteobacteria_Pseudomonadales_SAR86_clade_SAR86_clade_NA	Gammaproteobacteria	NA	4508fe42411564b38d600ca1ec546b52	Bacteroidota_Bacteroidia_Flavobacteriales_Flavobacteriaceae_NS4_marine_group_NA	Bacteroidota	NA
0.0406038276179327	041ff3f475b58bb4f640b071e55ff6bb	Proteobacteria_Gammaproteobacteria_Pseudomonadales_SAR86_clade_SAR86_clade_NA	Gammaproteobacteria	NA	6c8c9f18854829412d51133fe431027b	Proteobacteria_Alphaproteobacteria_SAR11_clade_Clade_II_Clade_II_NA	Alphaproteobacteria	NA
0.0207996105196753	041ff3f475b58bb4f640b071e55ff6bb	Proteobacteria_Gammaproteobacteria_Pseudomonadales_SAR86_clade_SAR86_clade_NA	Gammaproteobacteria	NA	c6e2ef580363c2f92ed041cd4abdce64	Proteobacteria_Alphaproteobacteria_SAR11_clade_Clade_I_Clade_Ib_NA	Alphaproteobacteria	NA
0.0207034878443169	041ff3f475b58bb4f640b071e55ff6bb	Proteobacteria_Gammaproteobacteria_Pseudomonadales_SAR86_clade_SAR86_clade_NA	Gammaproteobacteria	NA	e169d55960ad464f25f02950aa0e47ac	Gyrista_Gyrista_X_Gyrista_XX_MAST-1_MAST-1C_MAST-1C_sp.	Stramenopiles	Sky
0.0205908246808098	041ff3f475b58bb4f640b071e55ff6bb	Proteobacteria_Gammaproteobacteria_Pseudomonadales_SAR86_clade_SAR86_clade_NA	Gammaproteobacteria	NA	8f21dba7b40d77ce0b91a3b8637db466	Actinobacteriota_Acidimicrobiia_Microtrichales_Microtrichaceae_Sva0996_marine_group_NA	Actinobacteriota	NA
0.0191966503190077	041ff3f475b58bb4f640b071e55ff6bb	Proteobacteria_Gammaproteobacteria_Pseudomonadales_SAR86_clade_SAR86_clade_NA	Gammaproteobacteria	NA	f9d22a644adf85939f27e34bc6f1ac8c	Dinoflagellata_Dinophyceae_Prorocentrales_Prorocentraceae_Prorocentrum_Prorocentrum_sp.	Dinoflagellata	Sky
0.0180665331649326	041ff3f475b58bb4f640b071e55ff6bb	Proteobacteria_Gammaproteobacteria_Pseudomonadales_SAR86_clade_SAR86_clade_NA	Gammaproteobacteria	NA	3cde8f1c1da22fe6ef61efcec633c5a5	Cyanobacteria_Cyanobacteriia_Synechococcales_Cyanobiaceae_Synechococcus_CC9902_NA	Synechococcus	NA
0.0105556257180313	041ff3f475b58bb4f640b071e55ff6bb	Proteobacteria_Gammaproteobacteria_Pseudomonadales_SAR86_clade_SAR86_clade_NA	Gammaproteobacteria	NA	cf0b448db003f7a10a7322621d93b633	Proteobacteria_Gammaproteobacteria_Pseudomonadales_SAR86_clade_SAR86_clade_uncultured_sp	Gammaproteobacteria	NA
0.00538934143545007	041ff3f475b58bb4f640b071e55ff6bb	Proteobacteria_Gammaproteobacteria_Pseudomonadales_SAR86_clade_SAR86_clade_NA	Gammaproteobacteria	NA	20d86f978a016b19986acbd9e91e8aaf	Haptophyta_Prymnesiophyceae_Phaeocystales_Phaeocystaceae_Phaeocystis_Phaeocystis_cordata	Haptophyta	Sky
0.127452646910846	0429a8a999c3238e12bbfaa1714d385e	Proteobacteria_Gammaproteobacteria_Enterobacterales_Vibrionaceae_Vibrio_NA	Gammaproteobacteria	NA	92673bf1adf3270acc75db6b67db4f22	Dinoflagellata_Dinophyceae_Dinophysiales_Oxyphysiaceae_Phalachroma_NA	Dinoflagellata	Blue
0.098923915459205	0429a8a999c3238e12bbfaa1714d385e	Proteobacteria_Gammaproteobacteria_Enterobacterales_Vibrionaceae_Vibrio_NA	Gammaproteobacteria	NA	0098666ea348fa1c85b979f535b2a97b	Dinoflagellata_Syndiniales_Dino-Group-I_Dino-Group-I-Clade-4_Dino-Group-I-Clade-4_X_Dino-Group-I-Clade-4_X_sp.	Dinoflagellata	NA
0.0877070020837302	0429a8a999c3238e12bbfaa1714d385e	Proteobacteria_Gammaproteobacteria_Enterobacterales_Vibrionaceae_Vibrio_NA	Gammaproteobacteria	NA	aa2d4c4a5a131a4450fe0bd7cd8746b8	Dinoflagellata_Dinophyceae_NA_NA_NA_NA	Dinoflagellata	Blue
0.0744258316710423	0429a8a999c3238e12bbfaa1714d385e	Proteobacteria_Gammaproteobacteria_Enterobacterales_Vibrionaceae_Vibrio_NA	Gammaproteobacteria	NA	a39d3019a0f7bb41293d16e24c1ae0c2	Dinoflagellata_Dinophyceae_Gonyaulacales_Gonyaulacaceae_Gonyaulax_Gonyaulax_geomunensis	Dinoflagellata	Blue
0.0743720702939618	0429a8a999c3238e12bbfaa1714d385e	Proteobacteria_Gammaproteobacteria_Enterobacterales_Vibrionaceae_Vibrio_NA	Gammaproteobacteria	NA	17943d3355eb1de5d256e05b6574f2cf	Bacteroidota_Bacteroidia_Flavobacteriales_Flavobacteriaceae_NS5_marine_group_NA	Bacteroidota	NA
0.0675443036732378	0429a8a999c3238e12bbfaa1714d385e	Proteobacteria_Gammaproteobacteria_Enterobacterales_Vibrionaceae_Vibrio_NA	Gammaproteobacteria	NA	043b5e1197d5edff3d311915073535d1	Proteobacteria_Gammaproteobacteria_Pseudomonadales_Nitrincolaceae_uncultured_uncultured_sp	Gammaproteobacteria	NA
0.0554398570615366	0429a8a999c3238e12bbfaa1714d385e	Proteobacteria_Gammaproteobacteria_Enterobacterales_Vibrionaceae_Vibrio_NA	Gammaproteobacteria	NA	3063721239f9a05ec9b8dc46f2bbff70	Dinoflagellata_Syndiniales_Dino-Group-II_NA_NA_NA	Dinoflagellata	NA
0.0487137539718765	0429a8a999c3238e12bbfaa1714d385e	Proteobacteria_Gammaproteobacteria_Enterobacterales_Vibrionaceae_Vibrio_NA	Gammaproteobacteria	NA	ebbd534c8cc749bde13c799227cd34e1	Gyrista_Dictyochophyceae_Dictyochophyceae_X_Florenciellales_Pseudochattonella_Pseudochattonella_farcimen	Stramenopiles	Black
0.0452890771730813	0429a8a999c3238e12bbfaa1714d385e	Proteobacteria_Gammaproteobacteria_Enterobacterales_Vibrionaceae_Vibrio_NA	Gammaproteobacteria	NA	7774da9e012469d917d8822e4d406bbb	Dinoflagellata_Syndiniales_Dino-Group-II_Dino-Group-II-Clade-12_Dino-Group-II-Clade-12_X_Dino-Group-II-Clade-12_X_sp.	Dinoflagellata	Black
0.0107868023034359	0429a8a999c3238e12bbfaa1714d385e	Proteobacteria_Gammaproteobacteria_Enterobacterales_Vibrionaceae_Vibrio_NA	Gammaproteobacteria	NA	4f11b8e6241d4c43e35f82a2c5d76e07	Gyrista_Gyrista_X_Gyrista_XX_MAST-1_MAST-1A_MAST-1A_sp.	Stramenopiles	Sky
0.110935456264934	043b5e1197d5edff3d311915073535d1	Proteobacteria_Gammaproteobacteria_Pseudomonadales_Nitrincolaceae_uncultured_uncultured_sp	Gammaproteobacteria	NA	00547b1d281c35264a0ff26fad14a562	Bacteroidota_Bacteroidia_Flavobacteriales_NS9_marine_group_NS9_marine_group_NA	Bacteroidota	NA
0.0643486766791201	043b5e1197d5edff3d311915073535d1	Proteobacteria_Gammaproteobacteria_Pseudomonadales_Nitrincolaceae_uncultured_uncultured_sp	Gammaproteobacteria	NA	b8a30d80e460567357a5449acd5c1d18	Proteobacteria_Alphaproteobacteria_SAR11_clade_Clade_III_Clade_III_NA	Alphaproteobacteria	NA
0.0388121904828354	043b5e1197d5edff3d311915073535d1	Proteobacteria_Gammaproteobacteria_Pseudomonadales_Nitrincolaceae_uncultured_uncultured_sp	Gammaproteobacteria	NA	45753a36d0b40101483c1e617a8b1396	Bacteroidota_Bacteroidia_Flavobacteriales_Cryomorphaceae_NS10_marine_group_uncultured_sp	Bacteroidota	NA
0.0320656782546299	043b5e1197d5edff3d311915073535d1	Proteobacteria_Gammaproteobacteria_Pseudomonadales_Nitrincolaceae_uncultured_uncultured_sp	Gammaproteobacteria	NA	2ac086a1538d047562cb932964aa575c	Dinoflagellata_NA_NA_NA_NA_NA	Dinoflagellata	NA
0.0298450039950997	043b5e1197d5edff3d311915073535d1	Proteobacteria_Gammaproteobacteria_Pseudomonadales_Nitrincolaceae_uncultured_uncultured_sp	Gammaproteobacteria	NA	7a3589aa454bef78f1fd65356b7d878d	Proteobacteria_Alphaproteobacteria_Rickettsiales_Fokiniaceae_MD3-55_NA	Alphaproteobacteria	NA
0.0218286718996944	043b5e1197d5edff3d311915073535d1	Proteobacteria_Gammaproteobacteria_Pseudomonadales_Nitrincolaceae_uncultured_uncultured_sp	Gammaproteobacteria	NA	f936cc0095df2ce79b485df5f7fe631a	Bacteroidota_Bacteroidia_Flavobacteriales_Flavobacteriaceae_Tenacibaculum_NA	Bacteroidota	NA
0.0190398435428014	043b5e1197d5edff3d311915073535d1	Proteobacteria_Gammaproteobacteria_Pseudomonadales_Nitrincolaceae_uncultured_uncultured_sp	Gammaproteobacteria	NA	06b1362911eac7b2f0dcb0689f118908	Gyrista_Bacillariophyceae_Bacillariales_Bacillariaceae_Fragilariopsis_NA	Stramenopiles	Purple
0.0138922713384167	043b5e1197d5edff3d311915073535d1	Proteobacteria_Gammaproteobacteria_Pseudomonadales_Nitrincolaceae_uncultured_uncultured_sp	Gammaproteobacteria	NA	57c3147159f80d3076bd70f0d505ee33	Dinoflagellata_Syndiniales_Dino-Group-II_Dino-Group-II-Clade-7_Dino-Group-II-Clade-7_X_Dino-Group-II-Clade-7_X_sp.	Dinoflagellata	Yellow
0.0123229034521865	043b5e1197d5edff3d311915073535d1	Proteobacteria_Gammaproteobacteria_Pseudomonadales_Nitrincolaceae_uncultured_uncultured_sp	Gammaproteobacteria	NA	ffe57684319d2ed4249c45f47fd2e8b6	Gyrista_Bacillariophyceae_Bacillariales_Bacillariaceae_Fragilariopsis_Fragilariopsis_sp.	Stramenopiles	NA
0.00908171719236421	043b5e1197d5edff3d311915073535d1	Proteobacteria_Gammaproteobacteria_Pseudomonadales_Nitrincolaceae_uncultured_uncultured_sp	Gammaproteobacteria	NA	ebe6d74c488969378f946a451d7fd95d	Dinoflagellata_Dinophyceae_NA_NA_NA_NA	Dinoflagellata	NA
0.0256105608091709	043d23cc49a67f3a463e78ae7d6594ef	Dinoflagellata_NA_NA_NA_NA_NA	Dinoflagellata	NA	f919bad4bf5d94b9bbcc58eeff1ecfa9	Dinoflagellata_Syndiniales_Dino-Group-II_Dino-Group-II-Clade-1_Dino-Group-II-Clade-1_X_Dino-Group-II-Clade-1_X_sp.	Dinoflagellata	NA
0.00983420781830717	046643fe5d7b677dccfe606d54d056ff	Chlorophyta_Chloropicophyceae_Chloropicales_Chloropicaceae_Chloroparvula_Chloroparvula_pacifica	Archaeplastida	NA	fcd5e08673a708cf6ef2f31e4ec141fd	Chlorophyta_Chloropicophyceae_Chloropicales_Chloropicaceae_Chloropicon_Chloropicon_roscoffensis	Archaeplastida	NA
0.00284493187513888	046643fe5d7b677dccfe606d54d056ff	Chlorophyta_Chloropicophyceae_Chloropicales_Chloropicaceae_Chloroparvula_Chloroparvula_pacifica	Archaeplastida	NA	45f06e06e46dffaa7a3be3aa5fcbc6f6	Haptophyta_Prymnesiophyceae_Prymnesiales_Chrysochromulinaceae_Chrysochromulina_Chrysochromulina_sp.	Haptophyta	Black
0.00147213438872616	046643fe5d7b677dccfe606d54d056ff	Chlorophyta_Chloropicophyceae_Chloropicales_Chloropicaceae_Chloroparvula_Chloroparvula_pacifica	Archaeplastida	NA	15db45f237a3ecba1fee9497bbd47984	Dinoflagellata_Syndiniales_Dino-Group-II_Dino-Group-II-Clade-16_Dino-Group-II-Clade-16_X_Dino-Group-II-Clade-16_X_sp.	Dinoflagellata	NA
0.188604275144425	04728b9b95d746a587404e7e5d3d80df	Proteobacteria_Gammaproteobacteria_Ectothiorhodospirales_Ectothiorhodospiraceae_uncultured_marine_metagenome	Gammaproteobacteria	NA	c60a9e5c37537b0a2c202baaa4990bd8	Dinoflagellata_Syndiniales_Dino-Group-II_NA_NA_NA	Dinoflagellata	NA
0.117382895019326	04728b9b95d746a587404e7e5d3d80df	Proteobacteria_Gammaproteobacteria_Ectothiorhodospirales_Ectothiorhodospiraceae_uncultured_marine_metagenome	Gammaproteobacteria	NA	3f48f1289a8ace3091b255c6c54dcacc	Dinoflagellata_Syndiniales_Dino-Group-II_Dino-Group-II-Clade-6_Dino-Group-II-Clade-6_X_Dino-Group-II-Clade-6_X_sp.	Dinoflagellata	NA
0.107145296100108	04728b9b95d746a587404e7e5d3d80df	Proteobacteria_Gammaproteobacteria_Ectothiorhodospirales_Ectothiorhodospiraceae_uncultured_marine_metagenome	Gammaproteobacteria	NA	96bb738f08f5d3d376587f5c6a7c640b	Dinoflagellata_Dinophyceae_NA_NA_NA_NA	Dinoflagellata	NA
0.105000276435337	04728b9b95d746a587404e7e5d3d80df	Proteobacteria_Gammaproteobacteria_Ectothiorhodospirales_Ectothiorhodospiraceae_uncultured_marine_metagenome	Gammaproteobacteria	NA	ad939881d96512c9e43b0e9f1b7f70b3	Dinoflagellata_Syndiniales_Dino-Group-II_Dino-Group-II-Clade-14_Dino-Group-II-Clade-14_X_Dino-Group-II-Clade-14_X_sp.	Dinoflagellata	NA
0.0953944677685559	04728b9b95d746a587404e7e5d3d80df	Proteobacteria_Gammaproteobacteria_Ectothiorhodospirales_Ectothiorhodospiraceae_uncultured_marine_metagenome	Gammaproteobacteria	NA	9cf349c7fce36f15ca417112884cb9ba	Haptophyta_Prymnesiophyceae_Prymnesiales_Prymnesiaceae_Haptolina_NA	Haptophyta	NA
0.0450611743570156	04728b9b95d746a587404e7e5d3d80df	Proteobacteria_Gammaproteobacteria_Ectothiorhodospirales_Ectothiorhodospiraceae_uncultured_marine_metagenome	Gammaproteobacteria	NA	faf8c8d4602079015ee33015a9173f9a	Picozoa_Picozoa_XX_Picozoa_XXX_Picozoa_XXXX_Picozoa_XXXXX_Picozoa_XXXXX_sp.	Archaeplastida	Sky
0.0442931183840723	04728b9b95d746a587404e7e5d3d80df	Proteobacteria_Gammaproteobacteria_Ectothiorhodospirales_Ectothiorhodospiraceae_uncultured_marine_metagenome	Gammaproteobacteria	NA	a1fa39e94ab3c1a9535761dde5f0cb0d	Bacteroidota_Bacteroidia_Flavobacteriales_Flavobacteriaceae_NS5_marine_group_NA	Bacteroidota	NA
0.0361896219594598	04728b9b95d746a587404e7e5d3d80df	Proteobacteria_Gammaproteobacteria_Ectothiorhodospirales_Ectothiorhodospiraceae_uncultured_marine_metagenome	Gammaproteobacteria	NA	3a50f4113914998bb7d608a75302eeeb	Dinoflagellata_Syndiniales_Dino-Group-II_Dino-Group-II-Clade-14_Dino-Group-II-Clade-14_X_Dino-Group-II-Clade-14_X_sp.	Dinoflagellata	NA
0.0337409776819647	04728b9b95d746a587404e7e5d3d80df	Proteobacteria_Gammaproteobacteria_Ectothiorhodospirales_Ectothiorhodospiraceae_uncultured_marine_metagenome	Gammaproteobacteria	NA	1f66471841f092f08a233fc5beb8cfe4	Dinoflagellata_Syndiniales_Dino-Group-II_Dino-Group-II-Clade-1_Dino-Group-II-Clade-1_X_Dino-Group-II-Clade-1_X_sp.	Dinoflagellata	Sky
0.0325228684291127	04728b9b95d746a587404e7e5d3d80df	Proteobacteria_Gammaproteobacteria_Ectothiorhodospirales_Ectothiorhodospiraceae_uncultured_marine_metagenome	Gammaproteobacteria	NA	634af518e0f0df890b9b7a114ce019ac	Proteobacteria_Alphaproteobacteria_SAR11_clade_Clade_II_Clade_II_NA	Alphaproteobacteria	NA
0.0940807375303782	047730c4200c97fea7bc45a943be282a	Bigyra_Sagenista_Sagenista_X_MAST-9_MAST-9D_MAST-9D_sp.	Stramenopiles	Black	47ad9b7adcb754d75f42379304ce2254	Dinoflagellata_Dinophyceae_NA_NA_NA_NA	Dinoflagellata	Sky
0.0590214984610387	047730c4200c97fea7bc45a943be282a	Bigyra_Sagenista_Sagenista_X_MAST-9_MAST-9D_MAST-9D_sp.	Stramenopiles	Black	d4fe6f161ea09c7282a8b3e8db18f017	Dinoflagellata_Syndiniales_Dino-Group-II_Dino-Group-II_X_Dino-Group-II_XX_Dino-Group-II_XX_sp.	Dinoflagellata	NA
0.0523317097152283	047730c4200c97fea7bc45a943be282a	Bigyra_Sagenista_Sagenista_X_MAST-9_MAST-9D_MAST-9D_sp.	Stramenopiles	Black	4bb73dfb91f622b9cef8dd58bd418c0e	Dinoflagellata_Dinophyceae_NA_NA_NA_NA	Dinoflagellata	NA
0.0502125223760852	047730c4200c97fea7bc45a943be282a	Bigyra_Sagenista_Sagenista_X_MAST-9_MAST-9D_MAST-9D_sp.	Stramenopiles	Black	35e4cbd144bdeeb2f52edd9e5196ab68	Haptophyta_Haptophyta_Clade_HAP3_Haptophyta_Clade_HAP3_X_Haptophyta_Clade_HAP3_XX_Haptophyta_Clade_HAP3_XXX_Haptophyta_Clade_HAP3_XXX_sp.	Haptophyta	Black
0.0378166874025181	047730c4200c97fea7bc45a943be282a	Bigyra_Sagenista_Sagenista_X_MAST-9_MAST-9D_MAST-9D_sp.	Stramenopiles	Black	b335aba43c0e01c2bf4b9a416ac1b32c	Dinoflagellata_Dinophyceae_Prorocentrales_Prorocentraceae_Prorocentrum_Prorocentrum_sp.	Dinoflagellata	Black
0.0370494374368718	047730c4200c97fea7bc45a943be282a	Bigyra_Sagenista_Sagenista_X_MAST-9_MAST-9D_MAST-9D_sp.	Stramenopiles	Black	e15dd5db294bde599365ca4fe4726a5e	Bigyra_Sagenista_Sagenista_X_MAST-9_MAST-9A_MAST-9A_sp.	Stramenopiles	Black
0.0295552119369526	047730c4200c97fea7bc45a943be282a	Bigyra_Sagenista_Sagenista_X_MAST-9_MAST-9D_MAST-9D_sp.	Stramenopiles	Black	d36d18b532a265153c987be78d327cff	Dinoflagellata_Dinophyceae_Gymnodiniales_Kareniaceae_NA_NA	Dinoflagellata	NA
0.0255842758520672	047730c4200c97fea7bc45a943be282a	Bigyra_Sagenista_Sagenista_X_MAST-9_MAST-9D_MAST-9D_sp.	Stramenopiles	Black	2544d15b0f3b6a0cb4ac4df595547ce5	Dinoflagellata_Syndiniales_Dino-Group-II_Dino-Group-II-Clade-14_Dino-Group-II-Clade-14_X_Dino-Group-II-Clade-14_X_sp.	Dinoflagellata	Black
0.0124379328841261	047730c4200c97fea7bc45a943be282a	Bigyra_Sagenista_Sagenista_X_MAST-9_MAST-9D_MAST-9D_sp.	Stramenopiles	Black	1254830f903f5c7f7fa6b9cde25e3987	Dinoflagellata_Syndiniales_Dino-Group-I_Dino-Group-I-Clade-3_Dino-Group-I-Clade-3_X_Dino-Group-I-Clade-3_X_sp.	Dinoflagellata	NA
0.0118584946155443	047730c4200c97fea7bc45a943be282a	Bigyra_Sagenista_Sagenista_X_MAST-9_MAST-9D_MAST-9D_sp.	Stramenopiles	Black	5453880883141be009c325958d1b55b3	Dinoflagellata_Syndiniales_Dino-Group-II_Dino-Group-II-Clade-1_Dino-Group-II-Clade-1_X_Dino-Group-II-Clade-1_X_sp.	Dinoflagellata	NA
0.451045639487788	04ad143f69446246c872c1254e7b51a5	Bacteroidota_Bacteroidia_Flavobacteriales_Flavobacteriaceae_NS4_marine_group_NA	Bacteroidota	NA	d167b13524d29dd32432572d5e068108	Proteobacteria_Alphaproteobacteria_Puniceispirillales_SAR116_clade_Candidatus_Puniceispirillum_NA	Alphaproteobacteria	NA
0.226750390803255	04ad143f69446246c872c1254e7b51a5	Bacteroidota_Bacteroidia_Flavobacteriales_Flavobacteriaceae_NS4_marine_group_NA	Bacteroidota	NA	08b476bd3a65eae42743b7836a887676	Proteobacteria_Alphaproteobacteria_SAR11_clade_uncultured_uncultured_uncultured_sp	Alphaproteobacteria	NA
0.195635593285765	04ad143f69446246c872c1254e7b51a5	Bacteroidota_Bacteroidia_Flavobacteriales_Flavobacteriaceae_NS4_marine_group_NA	Bacteroidota	NA	039e3f8e5dab80a118c849a1b5f9bb8f	Proteobacteria_Alphaproteobacteria_Rhodobacterales_Rhodobacteraceae_Planktomarina_NA	Alphaproteobacteria	NA
0.177625138781869	04ad143f69446246c872c1254e7b51a5	Bacteroidota_Bacteroidia_Flavobacteriales_Flavobacteriaceae_NS4_marine_group_NA	Bacteroidota	NA	eb7db4fe4b93356f6ddcb7469a6ae445	Bacteroidota_Bacteroidia_Flavobacteriales_Flavobacteriaceae_NS4_marine_group_NA	Bacteroidota	NA
0.0868639509331842	04ad143f69446246c872c1254e7b51a5	Bacteroidota_Bacteroidia_Flavobacteriales_Flavobacteriaceae_NS4_marine_group_NA	Bacteroidota	NA	224b886a9046c8bda7cd07ff2d6bd89d	Proteobacteria_Alphaproteobacteria_SAR11_clade_Clade_II_Clade_II_NA	Alphaproteobacteria	NA
0.0826448168693278	04ad143f69446246c872c1254e7b51a5	Bacteroidota_Bacteroidia_Flavobacteriales_Flavobacteriaceae_NS4_marine_group_NA	Bacteroidota	NA	36dcd4a47c732f6bbe2e0a65a8a1b3a3	Proteobacteria_Gammaproteobacteria_Steroidobacterales_Woeseiaceae_Woeseia_uncultured_sp	Gammaproteobacteria	NA
0.0813825835697831	04ad143f69446246c872c1254e7b51a5	Bacteroidota_Bacteroidia_Flavobacteriales_Flavobacteriaceae_NS4_marine_group_NA	Bacteroidota	NA	6213917f640565886c0f989655d3f279	Cyanobacteria_Cyanobacteriia_Synechococcales_Cyanobiaceae_Synechococcus_CC9902_uncultured_sp	Synechococcus	Yellow
0.0275315633501751	04ad143f69446246c872c1254e7b51a5	Bacteroidota_Bacteroidia_Flavobacteriales_Flavobacteriaceae_NS4_marine_group_NA	Bacteroidota	NA	a9538eeccc6b8ed387df0332c0b453e2	Haptophyta_Prymnesiophyceae_Phaeocystales_Phaeocystaceae_Phaeocystis_Phaeocystis_globosa	Haptophyta	Purple
0.00622546820872434	04ad143f69446246c872c1254e7b51a5	Bacteroidota_Bacteroidia_Flavobacteriales_Flavobacteriaceae_NS4_marine_group_NA	Bacteroidota	NA	02301f7d1e08451a4244ccf9407ca8a8	Proteobacteria_Alphaproteobacteria_Rhodobacterales_Rhodobacteraceae_NA_NA	Alphaproteobacteria	NA
0.000405038756769352	04ad143f69446246c872c1254e7b51a5	Bacteroidota_Bacteroidia_Flavobacteriales_Flavobacteriaceae_NS4_marine_group_NA	Bacteroidota	NA	b0dbb8722e6bae57ffc2b42325d33a40	Bacteroidota_Bacteroidia_Flavobacteriales_Crocinitomicaceae_Fluviicola_NA	Bacteroidota	NA
0.307911324258781	04ba7c4a4d0e8fdba29ca350ec1f1e15	Dinoflagellata_Syndiniales_Dino-Group-II_Dino-Group-II-Clade-10-and-11_Dino-Group-II-Clade-10-and-11_X_Dino-Group-II-Clade-10-and-11_X_sp.	Dinoflagellata	NA	a3ba79291cacdeac8409e8d06400875f	Dinoflagellata_Syndiniales_Dino-Group-II_Dino-Group-II_X_Dino-Group-II_XX_Dino-Group-II_XX_sp.	Dinoflagellata	NA
0.0475135370995242	04ba7c4a4d0e8fdba29ca350ec1f1e15	Dinoflagellata_Syndiniales_Dino-Group-II_Dino-Group-II-Clade-10-and-11_Dino-Group-II-Clade-10-and-11_X_Dino-Group-II-Clade-10-and-11_X_sp.	Dinoflagellata	NA	df9e7969a441f54022af0fd9bd8841e1	Dinoflagellata_Syndiniales_Dino-Group-II_Dino-Group-II-Clade-10-and-11_Dino-Group-II-Clade-10-and-11_X_Dino-Group-II-Clade-10-and-11_X_sp.	Dinoflagellata	NA
0.0204195541240855	04ba7c4a4d0e8fdba29ca350ec1f1e15	Dinoflagellata_Syndiniales_Dino-Group-II_Dino-Group-II-Clade-10-and-11_Dino-Group-II-Clade-10-and-11_X_Dino-Group-II-Clade-10-and-11_X_sp.	Dinoflagellata	NA	e4ab011d84183f19bd69cd6d2cba8195	Haptophyta_Prymnesiophyceae_Prymnesiophyceae_X_Prymnesiophyceae_XX_Prymnesiophyceae_XXX_Prymnesiophyceae_XXX_sp.	Haptophyta	Red
0.149047697436148	04c13b94a086f1f192e33b0be5ade7e9	Proteobacteria_Gammaproteobacteria_Pseudomonadales_Halieaceae_OM60(NOR5)_clade_uncultured_sp	Gammaproteobacteria	NA	47430da4d9f5b334fa598b7a7a06553f	Proteobacteria_Gammaproteobacteria_Pseudomonadales_Litoricolaceae_Litoricola_NA	Gammaproteobacteria	NA
0.129764337301126	04c13b94a086f1f192e33b0be5ade7e9	Proteobacteria_Gammaproteobacteria_Pseudomonadales_Halieaceae_OM60(NOR5)_clade_uncultured_sp	Gammaproteobacteria	NA	30e5d2da7b84a0ce2df90c827f15a0cb	Dinoflagellata_Syndiniales_Dino-Group-II_Dino-Group-II-Clade-5_Dino-Group-II-Clade-5_X_Dino-Group-II-Clade-5_X_sp.	Dinoflagellata	Sky
0.109075474467296	04c13b94a086f1f192e33b0be5ade7e9	Proteobacteria_Gammaproteobacteria_Pseudomonadales_Halieaceae_OM60(NOR5)_clade_uncultured_sp	Gammaproteobacteria	NA	a0ff19f60e6099e884de96cf2cc1ee72	Proteobacteria_Gammaproteobacteria_Pseudomonadales_KI89A_clade_KI89A_clade_uncultured_sp	Gammaproteobacteria	NA
0.10142288575661	04c13b94a086f1f192e33b0be5ade7e9	Proteobacteria_Gammaproteobacteria_Pseudomonadales_Halieaceae_OM60(NOR5)_clade_uncultured_sp	Gammaproteobacteria	NA	578f5ab0c99afe88f246252a3141b63d	Dinoflagellata_Syndiniales_Dino-Group-II_Dino-Group-II-Clade-10-and-11_Dino-Group-II-Clade-10-and-11_X_Dino-Group-II-Clade-10-and-11_X_sp.	Dinoflagellata	NA
0.0971808591853099	04c13b94a086f1f192e33b0be5ade7e9	Proteobacteria_Gammaproteobacteria_Pseudomonadales_Halieaceae_OM60(NOR5)_clade_uncultured_sp	Gammaproteobacteria	NA	1f88d89775aa6f643c5298715384f04f	Dinoflagellata_Syndiniales_Dino-Group-II_Dino-Group-II-Clade-3_Dino-Group-II-Clade-3_X_Dino-Group-II-Clade-3_X_sp.	Dinoflagellata	Sky
0.0923252633182702	04c13b94a086f1f192e33b0be5ade7e9	Proteobacteria_Gammaproteobacteria_Pseudomonadales_Halieaceae_OM60(NOR5)_clade_uncultured_sp	Gammaproteobacteria	NA	b2f1de6df0b1e6ee36adbb283bce7ec5	Dinoflagellata_Syndiniales_Dino-Group-II_NA_NA_NA	Dinoflagellata	NA
0.0882315097988833	04c13b94a086f1f192e33b0be5ade7e9	Proteobacteria_Gammaproteobacteria_Pseudomonadales_Halieaceae_OM60(NOR5)_clade_uncultured_sp	Gammaproteobacteria	NA	ae37bcb56f6c192edeaec5c7a5bf7a78	Proteobacteria_Gammaproteobacteria_Pseudomonadales_SAR86_clade_SAR86_clade_uncultured_sp	Gammaproteobacteria	NA
0.0746904318509437	04c13b94a086f1f192e33b0be5ade7e9	Proteobacteria_Gammaproteobacteria_Pseudomonadales_Halieaceae_OM60(NOR5)_clade_uncultured_sp	Gammaproteobacteria	NA	d6db6aa39abcba2eb681f124744b9b21	Dinoflagellata_Syndiniales_Dino-Group-I_Dino-Group-I-Clade-5_Dino-Group-I-Clade-5_X_Dino-Group-I-Clade-5_X_sp.	Dinoflagellata	Sky
0.070226534334034	04c13b94a086f1f192e33b0be5ade7e9	Proteobacteria_Gammaproteobacteria_Pseudomonadales_Halieaceae_OM60(NOR5)_clade_uncultured_sp	Gammaproteobacteria	NA	4aec038ed5254a2afb696a6949959191	Dinoflagellata_Dinophyceae_NA_NA_NA_NA	Dinoflagellata	NA
0.0687527586882474	04c13b94a086f1f192e33b0be5ade7e9	Proteobacteria_Gammaproteobacteria_Pseudomonadales_Halieaceae_OM60(NOR5)_clade_uncultured_sp	Gammaproteobacteria	NA	74ac1ea11bb96122db53c71488788726	Actinobacteriota_Acidimicrobiia_Microtrichales_Microtrichaceae_Sva0996_marine_group_NA	Actinobacteriota	NA
0.221414061985352	04cf01d166e0eebf7b9fdb2298de5d31	Proteobacteria_Alphaproteobacteria_SAR11_clade_Clade_III_Clade_III_NA	Alphaproteobacteria	NA	508050ebcabd26968e11ce04991d6721	Dinoflagellata_Syndiniales_Dino-Group-II_Dino-Group-II-Clade-6_Dino-Group-II-Clade-6_X_Dino-Group-II-Clade-6_X_sp.	Dinoflagellata	NA
0.0665929614608921	04cf01d166e0eebf7b9fdb2298de5d31	Proteobacteria_Alphaproteobacteria_SAR11_clade_Clade_III_Clade_III_NA	Alphaproteobacteria	NA	3474c8c706661dc5a5e391311436ed44	Bigyra_Sagenista_Labyrinthulomycetes_Labyrinthulaceae_Aplanochytrium_Aplanochytrium_sp.	Stramenopiles	NA
0.0292881009530305	04cf01d166e0eebf7b9fdb2298de5d31	Proteobacteria_Alphaproteobacteria_SAR11_clade_Clade_III_Clade_III_NA	Alphaproteobacteria	NA	357e82e80e057bc520c4cc967034dfa3	Gyrista_Chrysophyceae_Chrysophyceae_Clade-EC2H_Chrysophyceae_Clade-EC2H_X_Chrysophyceae_Clade-EC2H_XX_Chrysophyceae_Clade-EC2H_XX_sp.	Stramenopiles	NA
0.0131627248593512	04cf01d166e0eebf7b9fdb2298de5d31	Proteobacteria_Alphaproteobacteria_SAR11_clade_Clade_III_Clade_III_NA	Alphaproteobacteria	NA	8708be1f932ac3ae13da6b373f9c302a	Dinoflagellata_Syndiniales_Dino-Group-II_Dino-Group-II-Clade-6_Dino-Group-II-Clade-6_X_Dino-Group-II-Clade-6_X_sp.	Dinoflagellata	NA
0.00601014213263052	04cf01d166e0eebf7b9fdb2298de5d31	Proteobacteria_Alphaproteobacteria_SAR11_clade_Clade_III_Clade_III_NA	Alphaproteobacteria	NA	bd4f01324e81c5890814267578011536	Dinoflagellata_Syndiniales_Dino-Group-II_Dino-Group-II-Clade-26_Dino-Group-II-Clade-26_X_Dino-Group-II-Clade-26_X_sp.	Dinoflagellata	Sky
0.00466681743291164	04cf01d166e0eebf7b9fdb2298de5d31	Proteobacteria_Alphaproteobacteria_SAR11_clade_Clade_III_Clade_III_NA	Alphaproteobacteria	NA	be99c25105bb92ccad0ddaa02b1baadb	Dinoflagellata_Syndiniales_Dino-Group-I_Dino-Group-I-Clade-4_Dino-Group-I-Clade-4_X_Dino-Group-I-Clade-4_X_sp.	Dinoflagellata	NA
0.0041623750383149	04cf01d166e0eebf7b9fdb2298de5d31	Proteobacteria_Alphaproteobacteria_SAR11_clade_Clade_III_Clade_III_NA	Alphaproteobacteria	NA	27811a951867fe1616dfb8ed76b45610	Dinoflagellata_Dinophyceae_Gymnodiniales_Gymnodiniaceae_Lepidodinium_NA	Dinoflagellata	Red
0.00309156212361041	04cf01d166e0eebf7b9fdb2298de5d31	Proteobacteria_Alphaproteobacteria_SAR11_clade_Clade_III_Clade_III_NA	Alphaproteobacteria	NA	0eb694c7f6cbc20d92ba09d484d0f3d7	Dinoflagellata_Syndiniales_Dino-Group-II_Dino-Group-II-Clade-16_Dino-Group-II-Clade-16_X_Dino-Group-II-Clade-16_X_sp.	Dinoflagellata	Sky
0.060318098963649	04ec275c109040296b01b02d2ee9a82c	Dinoflagellata_Dinophyceae_NA_NA_NA_NA	Dinoflagellata	NA	73f97c4b0243a8f6861ec16ee319d34c	Gyrista_Mediophyceae_Thalassiosirales_Thalassiosiraceae_Thalassiosira_NA	Stramenopiles	NA
0.192943888733444	050b4bac69897377b343771b41c8d813	Actinobacteriota_Acidimicrobiia_Actinomarinales_Actinomarinaceae_Candidatus_Actinomarina_NA	Actinobacteriota	NA	2335d8abf4463bbd6a75d8ddd86e6315	Verrucomicrobiota_Verrucomicrobiae_Opitutales_Puniceicoccaceae_Lentimonas_uncultured_sp	Verrucomicrobiota	NA
0.129116701608194	050b4bac69897377b343771b41c8d813	Actinobacteriota_Acidimicrobiia_Actinomarinales_Actinomarinaceae_Candidatus_Actinomarina_NA	Actinobacteriota	NA	4a52428d397d1b8bd0ffcbeffd5a9097	Proteobacteria_Alphaproteobacteria_Rhodospirillales_AEGEAN-169_marine_group_AEGEAN-169_marine_group_metagenome	Alphaproteobacteria	NA
0.0808888042279364	050b4bac69897377b343771b41c8d813	Actinobacteriota_Acidimicrobiia_Actinomarinales_Actinomarinaceae_Candidatus_Actinomarina_NA	Actinobacteriota	NA	68c0e74d21aca5c088ee9ab44a04836d	Proteobacteria_Gammaproteobacteria_Pseudomonadales_SAR86_clade_SAR86_clade_NA	Gammaproteobacteria	NA
0.0804597935286183	050b4bac69897377b343771b41c8d813	Actinobacteriota_Acidimicrobiia_Actinomarinales_Actinomarinaceae_Candidatus_Actinomarina_NA	Actinobacteriota	NA	f8d91f54417b5fd40415212178222268	Proteobacteria_Alphaproteobacteria_SAR11_clade_Clade_I_NA_NA	Alphaproteobacteria	NA
0.0740947978120867	050b4bac69897377b343771b41c8d813	Actinobacteriota_Acidimicrobiia_Actinomarinales_Actinomarinaceae_Candidatus_Actinomarina_NA	Actinobacteriota	NA	a565215b0da4cc4c1637e821197fa42d	Proteobacteria_Alphaproteobacteria_SAR11_clade_Clade_I_Clade_Ia_NA	Alphaproteobacteria	NA
0.0444782799963277	050b4bac69897377b343771b41c8d813	Actinobacteriota_Acidimicrobiia_Actinomarinales_Actinomarinaceae_Candidatus_Actinomarina_NA	Actinobacteriota	NA	c6e2ef580363c2f92ed041cd4abdce64	Proteobacteria_Alphaproteobacteria_SAR11_clade_Clade_I_Clade_Ib_NA	Alphaproteobacteria	NA
0.037086978178454	050b4bac69897377b343771b41c8d813	Actinobacteriota_Acidimicrobiia_Actinomarinales_Actinomarinaceae_Candidatus_Actinomarina_NA	Actinobacteriota	NA	59e82d960ad2e31b07fcfa14a7ff6542	Dinoflagellata_Dinophyceae_Gymnodiniales_NA_NA_NA	Dinoflagellata	NA
0.0361156799290978	050b4bac69897377b343771b41c8d813	Actinobacteriota_Acidimicrobiia_Actinomarinales_Actinomarinaceae_Candidatus_Actinomarina_NA	Actinobacteriota	NA	888d075e9f8a13643d68d31ec107d33a	Chlorophyta_Chloropicophyceae_Chloropicales_Chloropicaceae_Chloroparvula_Chloroparvula_pacifica	Archaeplastida	NA
0.0347514772686741	050b4bac69897377b343771b41c8d813	Actinobacteriota_Acidimicrobiia_Actinomarinales_Actinomarinaceae_Candidatus_Actinomarina_NA	Actinobacteriota	NA	1eb26be4a9a3e713c51903cabd2b622e	Proteobacteria_Alphaproteobacteria_SAR11_clade_Clade_I_Clade_Ia_NA	Alphaproteobacteria	NA
0.0321874312832156	050b4bac69897377b343771b41c8d813	Actinobacteriota_Acidimicrobiia_Actinomarinales_Actinomarinaceae_Candidatus_Actinomarina_NA	Actinobacteriota	NA	829bc8f5dc00ec5a18c446a05a106fb5	Proteobacteria_Gammaproteobacteria_Pseudomonadales_SAR86_clade_SAR86_clade_NA	Gammaproteobacteria	NA
0.237039885011222	051d89dbb9f054db84fc3fc6f0d02e46	Dinoflagellata_Syndiniales_Dino-Group-II_Dino-Group-II-Clade-13_Dino-Group-II-Clade-13_X_Dino-Group-II-Clade-13_X_sp.	Dinoflagellata	NA	e8f88fd9e997e90767b84b12119564bb	Haptophyta_Haptophyta_Clade_HAP4_Haptophyta_Clade_HAP4_X_Haptophyta_Clade_HAP4_XX_Haptophyta_Clade_HAP4_XXX_Haptophyta_Clade_HAP4_XXX_sp.	Haptophyta	NA
0.236572974458294	051d89dbb9f054db84fc3fc6f0d02e46	Dinoflagellata_Syndiniales_Dino-Group-II_Dino-Group-II-Clade-13_Dino-Group-II-Clade-13_X_Dino-Group-II-Clade-13_X_sp.	Dinoflagellata	NA	8a83e350044d0898c81fbf123bae643f	Dinoflagellata_Syndiniales_Dino-Group-II_Dino-Group-II-Clade-26_Dino-Group-II-Clade-26_X_Dino-Group-II-Clade-26_X_sp.	Dinoflagellata	NA
0.0936171169917703	051d89dbb9f054db84fc3fc6f0d02e46	Dinoflagellata_Syndiniales_Dino-Group-II_Dino-Group-II-Clade-13_Dino-Group-II-Clade-13_X_Dino-Group-II-Clade-13_X_sp.	Dinoflagellata	NA	f7bd69521a131b637e47ff2e190101be	Dinoflagellata_Syndiniales_Dino-Group-II_Dino-Group-II-Clade-1_Dino-Group-II-Clade-1_X_Dino-Group-II-Clade-1_X_sp.	Dinoflagellata	NA
0.0607906970272293	051d89dbb9f054db84fc3fc6f0d02e46	Dinoflagellata_Syndiniales_Dino-Group-II_Dino-Group-II-Clade-13_Dino-Group-II-Clade-13_X_Dino-Group-II-Clade-13_X_sp.	Dinoflagellata	NA	5b5ef47cf037e710f5721e7c6e67ec89	Dinoflagellata_Syndiniales_Dino-Group-II_Dino-Group-II-Clade-1_Dino-Group-II-Clade-1_X_Dino-Group-II-Clade-1_X_sp.	Dinoflagellata	NA
0.0386771477354288	051d89dbb9f054db84fc3fc6f0d02e46	Dinoflagellata_Syndiniales_Dino-Group-II_Dino-Group-II-Clade-13_Dino-Group-II-Clade-13_X_Dino-Group-II-Clade-13_X_sp.	Dinoflagellata	NA	835ea1ff97623ec1e476b20852628ad9	Dinoflagellata_Syndiniales_Dino-Group-II_Dino-Group-II-Clade-5_Dino-Group-II-Clade-5_X_Dino-Group-II-Clade-5_X_sp.	Dinoflagellata	Black
0.0211419466647262	051d89dbb9f054db84fc3fc6f0d02e46	Dinoflagellata_Syndiniales_Dino-Group-II_Dino-Group-II-Clade-13_Dino-Group-II-Clade-13_X_Dino-Group-II-Clade-13_X_sp.	Dinoflagellata	NA	b1096d311506ae4e920f8fa8cc1b3c5c	Gyrista_Chrysophyceae_Chrysophyceae_Clade-EC2H_Chrysophyceae_Clade-EC2H_X_Chrysophyceae_Clade-EC2H_XX_Chrysophyceae_Clade-EC2H_XX_sp.	Stramenopiles	NA
0.0200818079190928	051d89dbb9f054db84fc3fc6f0d02e46	Dinoflagellata_Syndiniales_Dino-Group-II_Dino-Group-II-Clade-13_Dino-Group-II-Clade-13_X_Dino-Group-II-Clade-13_X_sp.	Dinoflagellata	NA	339a635651080ea37ee5b618b47e5415	Gyrista_Bacillariophyceae_NA_NA_NA_NA	Stramenopiles	NA
0.018219440689788	051d89dbb9f054db84fc3fc6f0d02e46	Dinoflagellata_Syndiniales_Dino-Group-II_Dino-Group-II-Clade-13_Dino-Group-II-Clade-13_X_Dino-Group-II-Clade-13_X_sp.	Dinoflagellata	NA	04ec275c109040296b01b02d2ee9a82c	Dinoflagellata_Dinophyceae_NA_NA_NA_NA	Dinoflagellata	NA
0.00775460621654434	051d89dbb9f054db84fc3fc6f0d02e46	Dinoflagellata_Syndiniales_Dino-Group-II_Dino-Group-II-Clade-13_Dino-Group-II-Clade-13_X_Dino-Group-II-Clade-13_X_sp.	Dinoflagellata	NA	85c4afb6fc2474f9c0a31599355afa40	Dinoflagellata_Syndiniales_Dino-Group-II_Dino-Group-II-Clade-5_Dino-Group-II-Clade-5_X_Dino-Group-II-Clade-5_X_sp.	Dinoflagellata	NA
0.00135238242000364	051d89dbb9f054db84fc3fc6f0d02e46	Dinoflagellata_Syndiniales_Dino-Group-II_Dino-Group-II-Clade-13_Dino-Group-II-Clade-13_X_Dino-Group-II-Clade-13_X_sp.	Dinoflagellata	NA	1b9f1b46a9b11de07c1cc10abe7d3b18	Dinoflagellata_Dinophyceae_NA_NA_NA_NA	Dinoflagellata	NA
0.150172327753641	052cf3128bcd567b2cd451ea22752d86	Verrucomicrobiota_Verrucomicrobiae_Opitutales_Puniceicoccaceae_MB11C04_marine_group_NA	Verrucomicrobiota	NA	0d198d889b9021752a9af25b2696b4f4	Dinoflagellata_Syndiniales_Dino-Group-II_Dino-Group-II-Clade-7_Dino-Group-II-Clade-7_X_Dino-Group-II-Clade-7_X_sp.	Dinoflagellata	NA
0.0878120116847556	052cf3128bcd567b2cd451ea22752d86	Verrucomicrobiota_Verrucomicrobiae_Opitutales_Puniceicoccaceae_MB11C04_marine_group_NA	Verrucomicrobiota	NA	04cf01d166e0eebf7b9fdb2298de5d31	Proteobacteria_Alphaproteobacteria_SAR11_clade_Clade_III_Clade_III_NA	Alphaproteobacteria	NA
0.0806432313629206	052cf3128bcd567b2cd451ea22752d86	Verrucomicrobiota_Verrucomicrobiae_Opitutales_Puniceicoccaceae_MB11C04_marine_group_NA	Verrucomicrobiota	NA	02ae7cee2a5342c23c185252d7d09c9c	Dinoflagellata_Syndiniales_Dino-Group-II_Dino-Group-II-Clade-10-and-11_Dino-Group-II-Clade-10-and-11_X_Dino-Group-II-Clade-10-and-11_X_sp.	Dinoflagellata	NA
0.0736849156410409	052cf3128bcd567b2cd451ea22752d86	Verrucomicrobiota_Verrucomicrobiae_Opitutales_Puniceicoccaceae_MB11C04_marine_group_NA	Verrucomicrobiota	NA	2d6b9a1146b033850e6d5a93738953bb	Bacteroidota_Bacteroidia_Flavobacteriales_Flavobacteriaceae_NS5_marine_group_uncultured_sp	Bacteroidota	NA
0.0713902656919839	052cf3128bcd567b2cd451ea22752d86	Verrucomicrobiota_Verrucomicrobiae_Opitutales_Puniceicoccaceae_MB11C04_marine_group_NA	Verrucomicrobiota	NA	2451bf11084114ca90981e182dab8e91	Marinimicrobia_(SAR406_clade)_Marinimicrobia_(SAR406_clade)_Marinimicrobia_(SAR406_clade)_Marinimicrobia_(SAR406_clade)_Marinimicrobia_(SAR406_clade)_unidentified_marine	SAR406	NA
0.0644404874324225	052cf3128bcd567b2cd451ea22752d86	Verrucomicrobiota_Verrucomicrobiae_Opitutales_Puniceicoccaceae_MB11C04_marine_group_NA	Verrucomicrobiota	NA	508050ebcabd26968e11ce04991d6721	Dinoflagellata_Syndiniales_Dino-Group-II_Dino-Group-II-Clade-6_Dino-Group-II-Clade-6_X_Dino-Group-II-Clade-6_X_sp.	Dinoflagellata	NA
0.0630767334778992	052cf3128bcd567b2cd451ea22752d86	Verrucomicrobiota_Verrucomicrobiae_Opitutales_Puniceicoccaceae_MB11C04_marine_group_NA	Verrucomicrobiota	NA	d7c175c5b206160e3c14ffd3ae2019d7	Proteobacteria_Gammaproteobacteria_Enterobacterales_Pseudoalteromonadaceae_Pseudoalteromonas_NA	Gammaproteobacteria	NA
0.0527810546471242	052cf3128bcd567b2cd451ea22752d86	Verrucomicrobiota_Verrucomicrobiae_Opitutales_Puniceicoccaceae_MB11C04_marine_group_NA	Verrucomicrobiota	NA	ca38c4feb536866bcd8c3b26229ac569	Proteobacteria_Alphaproteobacteria_Rhodospirillales_AEGEAN-169_marine_group_AEGEAN-169_marine_group_metagenome	Alphaproteobacteria	NA
0.0396329076141262	052cf3128bcd567b2cd451ea22752d86	Verrucomicrobiota_Verrucomicrobiae_Opitutales_Puniceicoccaceae_MB11C04_marine_group_NA	Verrucomicrobiota	NA	bf984027e831b3852db92a1b09dbc246	Dinoflagellata_Syndiniales_Dino-Group-II_Dino-Group-II-Clade-14_Dino-Group-II-Clade-14_X_Dino-Group-II-Clade-14_X_sp.	Dinoflagellata	NA
0.0382162749515488	052cf3128bcd567b2cd451ea22752d86	Verrucomicrobiota_Verrucomicrobiae_Opitutales_Puniceicoccaceae_MB11C04_marine_group_NA	Verrucomicrobiota	NA	de7319f71a4f4024128b3fe6020cc387	Actinobacteriota_Acidimicrobiia_Microtrichales_Microtrichaceae_Sva0996_marine_group_NA	Actinobacteriota	NA
0.131210245363246	055b24a8fe7d19c339268f5e3b344a85	Proteobacteria_Alphaproteobacteria_Rhodobacterales_Rhodobacteraceae_NA_NA	Alphaproteobacteria	NA	1040e8aaec38d48d4a95fa1c3390a6c1	Proteobacteria_Alphaproteobacteria_SAR11_clade_Clade_I_NA_NA	Alphaproteobacteria	NA
0.0893940659458048	055b24a8fe7d19c339268f5e3b344a85	Proteobacteria_Alphaproteobacteria_Rhodobacterales_Rhodobacteraceae_NA_NA	Alphaproteobacteria	NA	24ea42d17c6a962abc765fb5c1baf671	Proteobacteria_Alphaproteobacteria_Rhodobacterales_Rhodobacteraceae_uncultured_NA	Alphaproteobacteria	NA
0.0772664663443241	055b24a8fe7d19c339268f5e3b344a85	Proteobacteria_Alphaproteobacteria_Rhodobacterales_Rhodobacteraceae_NA_NA	Alphaproteobacteria	NA	2c769b0e96ba35ca60a6aa3a15f527d8	Proteobacteria_Alphaproteobacteria_SAR11_clade_Clade_I_Clade_Ia_NA	Alphaproteobacteria	NA
0.0671159634720035	055b24a8fe7d19c339268f5e3b344a85	Proteobacteria_Alphaproteobacteria_Rhodobacterales_Rhodobacteraceae_NA_NA	Alphaproteobacteria	NA	9380eac5ee2cf8d4a60f4b9f10bd5f16	Thermoplasmatota_Thermoplasmata_Marine_Group_II_Marine_Group_II_Marine_Group_II_seawater_metagenome	Thermoplasmatota	NA
0.0442150336843865	055b24a8fe7d19c339268f5e3b344a85	Proteobacteria_Alphaproteobacteria_Rhodobacterales_Rhodobacteraceae_NA_NA	Alphaproteobacteria	NA	48815a888de8dd413b796ba713431bb1	Proteobacteria_Alphaproteobacteria_Rhodospirillales_AEGEAN-169_marine_group_AEGEAN-169_marine_group_uncultured_sp	Alphaproteobacteria	NA
0.0347974845336434	055b24a8fe7d19c339268f5e3b344a85	Proteobacteria_Alphaproteobacteria_Rhodobacterales_Rhodobacteraceae_NA_NA	Alphaproteobacteria	NA	63ffc596781727668a90d6da135a33b4	Thermoplasmatota_Thermoplasmata_Marine_Group_II_Marine_Group_II_Marine_Group_II_marine_metagenome	Thermoplasmatota	NA
0.0312276494524614	055b24a8fe7d19c339268f5e3b344a85	Proteobacteria_Alphaproteobacteria_Rhodobacterales_Rhodobacteraceae_NA_NA	Alphaproteobacteria	NA	4583fd18d2f1cd6a78f626db363e5d24	Proteobacteria_Alphaproteobacteria_Rhodospirillales_AEGEAN-169_marine_group_AEGEAN-169_marine_group_uncultured_sp	Alphaproteobacteria	NA
0.0160343708973729	055b24a8fe7d19c339268f5e3b344a85	Proteobacteria_Alphaproteobacteria_Rhodobacterales_Rhodobacteraceae_NA_NA	Alphaproteobacteria	NA	db1ae91b85b7ff5b86ad35de80a7ce5a	Dinoflagellata_Dinophyceae_Gymnodiniales_Gymnodiniaceae_Margalefidinium_Margalefidinium_fulvescens	Dinoflagellata	NA
0.0126574064005578	055b24a8fe7d19c339268f5e3b344a85	Proteobacteria_Alphaproteobacteria_Rhodobacterales_Rhodobacteraceae_NA_NA	Alphaproteobacteria	NA	788e450d1af26126c6217582a3e194ed	Proteobacteria_Alphaproteobacteria_SAR11_clade_Clade_I_Clade_Ia_NA	Alphaproteobacteria	NA
0.0117450373313971	055b24a8fe7d19c339268f5e3b344a85	Proteobacteria_Alphaproteobacteria_Rhodobacterales_Rhodobacteraceae_NA_NA	Alphaproteobacteria	NA	7efa5e2a7996fd3fd370b14916c87789	Proteobacteria_Alphaproteobacteria_Rhodospirillales_AEGEAN-169_marine_group_AEGEAN-169_marine_group_unidentified_marine	Alphaproteobacteria	NA
0.101113074455037	058eea0c1635f89ee99c0ab416dbe5b8	Proteobacteria_Alphaproteobacteria_Defluviicoccales_uncultured_uncultured_unidentified_marine	Alphaproteobacteria	NA	7407203f7e1e0e04caa9c8ef4426dc56	Gyrista_Gyrista_X_Gyrista_XX_MAST-1_MAST-1B_MAST-1B_sp.	Stramenopiles	Yellow
0.0961749919454057	058eea0c1635f89ee99c0ab416dbe5b8	Proteobacteria_Alphaproteobacteria_Defluviicoccales_uncultured_uncultured_unidentified_marine	Alphaproteobacteria	NA	df99552b21ffc642df2ec3e3042ec830	Dinoflagellata_Syndiniales_Dino-Group-II_Dino-Group-II-Clade-14_Dino-Group-II-Clade-14_X_Dino-Group-II-Clade-14_X_sp.	Dinoflagellata	NA
0.0604067719764719	058eea0c1635f89ee99c0ab416dbe5b8	Proteobacteria_Alphaproteobacteria_Defluviicoccales_uncultured_uncultured_unidentified_marine	Alphaproteobacteria	NA	540a10f0a4086b078c5a1c05ad99f260	Marinimicrobia_(SAR406_clade)_Marinimicrobia_(SAR406_clade)_Marinimicrobia_(SAR406_clade)_Marinimicrobia_(SAR406_clade)_Marinimicrobia_(SAR406_clade)_NA	SAR406	NA
0.0516551110672606	058eea0c1635f89ee99c0ab416dbe5b8	Proteobacteria_Alphaproteobacteria_Defluviicoccales_uncultured_uncultured_unidentified_marine	Alphaproteobacteria	NA	35fe5c586c8334b566c74df5469f1c9a	Dinoflagellata_Syndiniales_Dino-Group-III_Dino-Group-III_X_Dino-Group-III_XX_Dino-Group-III_XX_sp.	Dinoflagellata	NA
0.0485894107455646	058eea0c1635f89ee99c0ab416dbe5b8	Proteobacteria_Alphaproteobacteria_Defluviicoccales_uncultured_uncultured_unidentified_marine	Alphaproteobacteria	NA	47ad9b7adcb754d75f42379304ce2254	Dinoflagellata_Dinophyceae_NA_NA_NA_NA	Dinoflagellata	Sky
0.0373155419419376	058eea0c1635f89ee99c0ab416dbe5b8	Proteobacteria_Alphaproteobacteria_Defluviicoccales_uncultured_uncultured_unidentified_marine	Alphaproteobacteria	NA	48891b0a1ada816b414638392eb1e0bc	Dinoflagellata_Syndiniales_Dino-Group-II_Dino-Group-II-Clade-1_Dino-Group-II-Clade-1_X_Dino-Group-II-Clade-1_X_sp.	Dinoflagellata	NA
0.032410909062168	058eea0c1635f89ee99c0ab416dbe5b8	Proteobacteria_Alphaproteobacteria_Defluviicoccales_uncultured_uncultured_unidentified_marine	Alphaproteobacteria	NA	9d54809ec440502a30786a66a2f98076	Dinoflagellata_Dinophyceae_NA_NA_NA_NA	Dinoflagellata	Sky
0.0254299456545601	058eea0c1635f89ee99c0ab416dbe5b8	Proteobacteria_Alphaproteobacteria_Defluviicoccales_uncultured_uncultured_unidentified_marine	Alphaproteobacteria	NA	2869c564a875d1f4abe1f0b1f1ff5525	Dinoflagellata_Syndiniales_Dino-Group-I_Dino-Group-I-Clade-5_Dino-Group-I-Clade-5_X_Dino-Group-I-Clade-5_X_sp.	Dinoflagellata	NA
0.023395005102224	058eea0c1635f89ee99c0ab416dbe5b8	Proteobacteria_Alphaproteobacteria_Defluviicoccales_uncultured_uncultured_unidentified_marine	Alphaproteobacteria	NA	1175420fdaed5bbebacf9d7ff7228396	Dinoflagellata_Syndiniales_Dino-Group-II_Dino-Group-II-Clade-10-and-11_Dino-Group-II-Clade-10-and-11_X_Dino-Group-II-Clade-10-and-11_X_sp.	Dinoflagellata	NA
0.0204621427210461	058eea0c1635f89ee99c0ab416dbe5b8	Proteobacteria_Alphaproteobacteria_Defluviicoccales_uncultured_uncultured_unidentified_marine	Alphaproteobacteria	NA	b10bf12a523cd7c38e31136e7d54e0d4	Gyrista_Mediophyceae_NA_NA_NA_NA	Stramenopiles	Yellow
0.132138926498738	05988c7bd23faa484469985de0fb3437	Bdellovibrionota_Bdellovibrionia_Bdellovibrionales_Bdellovibrionaceae_OM27_clade_NA	Bdellovibrionota	NA	e1852f663a913d27babe8f0726084215	Dinoflagellata_Syndiniales_Dino-Group-II_Dino-Group-II-Clade-22_Dino-Group-II-Clade-22_X_Dino-Group-II-Clade-22_X_sp.	Dinoflagellata	NA
0.128861061385472	05988c7bd23faa484469985de0fb3437	Bdellovibrionota_Bdellovibrionia_Bdellovibrionales_Bdellovibrionaceae_OM27_clade_NA	Bdellovibrionota	NA	168a813eec753513e6be19b8ed220214	Dinoflagellata_Dinophyceae_NA_NA_NA_NA	Dinoflagellata	Black
0.108771069950918	05988c7bd23faa484469985de0fb3437	Bdellovibrionota_Bdellovibrionia_Bdellovibrionales_Bdellovibrionaceae_OM27_clade_NA	Bdellovibrionota	NA	b5aa59b5224c0cfc811da3594b6eed2d	Dinoflagellata_Syndiniales_Dino-Group-I_Dino-Group-I-Clade-3_Dino-Group-I-Clade-3_X_Dino-Group-I-Clade-3_X_sp.	Dinoflagellata	Black
0.0976546494219526	05988c7bd23faa484469985de0fb3437	Bdellovibrionota_Bdellovibrionia_Bdellovibrionales_Bdellovibrionaceae_OM27_clade_NA	Bdellovibrionota	NA	5fd37cb8fd904e1a04fa69f8b1ff05b7	Dinoflagellata_Syndiniales_Dino-Group-I_Dino-Group-I-Clade-5_Dino-Group-I-Clade-5_X_Dino-Group-I-Clade-5_X_sp.	Dinoflagellata	Sky
0.0897521458491579	05988c7bd23faa484469985de0fb3437	Bdellovibrionota_Bdellovibrionia_Bdellovibrionales_Bdellovibrionaceae_OM27_clade_NA	Bdellovibrionota	NA	562994703fc1680d943226d5a263fed6	Dinoflagellata_Syndiniales_Dino-Group-II_Dino-Group-II-Clade-1_Dino-Group-II-Clade-1_X_Dino-Group-II-Clade-1_X_sp.	Dinoflagellata	NA
0.0801816908751659	05988c7bd23faa484469985de0fb3437	Bdellovibrionota_Bdellovibrionia_Bdellovibrionales_Bdellovibrionaceae_OM27_clade_NA	Bdellovibrionota	NA	afe2853767082595a8901cdc52c2e012	Dinoflagellata_Syndiniales_Dino-Group-II_Dino-Group-II-Clade-26_Dino-Group-II-Clade-26_X_Dino-Group-II-Clade-26_X_sp.	Dinoflagellata	NA
0.0733296756931548	05988c7bd23faa484469985de0fb3437	Bdellovibrionota_Bdellovibrionia_Bdellovibrionales_Bdellovibrionaceae_OM27_clade_NA	Bdellovibrionota	NA	6889194660e46746bbdbd28c19c7e6b0	Dinoflagellata_Syndiniales_Dino-Group-I_Dino-Group-I-Clade-1_Dino-Group-I-Clade-1_X_Dino-Group-I-Clade-1_X_sp.	Dinoflagellata	Sky
0.0715916384968167	05988c7bd23faa484469985de0fb3437	Bdellovibrionota_Bdellovibrionia_Bdellovibrionales_Bdellovibrionaceae_OM27_clade_NA	Bdellovibrionota	NA	728a2f58498eb78b1ade1ef5867ddc6a	Dinoflagellata_Dinophyceae_NA_NA_NA_NA	Dinoflagellata	NA
0.0703356220282608	05988c7bd23faa484469985de0fb3437	Bdellovibrionota_Bdellovibrionia_Bdellovibrionales_Bdellovibrionaceae_OM27_clade_NA	Bdellovibrionota	NA	4de01ea23cbf2d9894d6481f82be19d7	Dinoflagellata_Syndiniales_Dino-Group-II_Dino-Group-II-Clade-26_Dino-Group-II-Clade-26_X_Dino-Group-II-Clade-26_X_sp.	Dinoflagellata	Black
0.0597809659333954	05988c7bd23faa484469985de0fb3437	Bdellovibrionota_Bdellovibrionia_Bdellovibrionales_Bdellovibrionaceae_OM27_clade_NA	Bdellovibrionota	NA	e0a16644a587142b84f033e001415004	Bdellovibrionota_Bdellovibrionia_Bdellovibrionales_Bdellovibrionaceae_OM27_clade_uncultured_sp	Bdellovibrionota	NA
0.0874875014547401	05dc7b58918fc7d4aa659246e3ce635b	Gyrista_Gyrista_X_Gyrista_XX_MAST-2_MAST-2C_MAST-2C_sp.	Stramenopiles	Sky	e4ab011d84183f19bd69cd6d2cba8195	Haptophyta_Prymnesiophyceae_Prymnesiophyceae_X_Prymnesiophyceae_XX_Prymnesiophyceae_XXX_Prymnesiophyceae_XXX_sp.	Haptophyta	Red
0.0852142185236223	05dc7b58918fc7d4aa659246e3ce635b	Gyrista_Gyrista_X_Gyrista_XX_MAST-2_MAST-2C_MAST-2C_sp.	Stramenopiles	Sky	5665a7025ede34f6eed6e9dc66a88385	Haptophyta_Prymnesiophyceae_Prymnesiales_Prymnesiophyceae_Clade_B4_Prymnesiophyceae_Clade_B4_X_Prymnesiophyceae_Clade_B4_X_sp.	Haptophyta	Red
0.0492832251937442	05dc7b58918fc7d4aa659246e3ce635b	Gyrista_Gyrista_X_Gyrista_XX_MAST-2_MAST-2C_MAST-2C_sp.	Stramenopiles	Sky	f8a1a7852f3a8b63aa151feae60c6c4c	Haptophyta_Prymnesiophyceae_Prymnesiales_Prymnesiaceae_Dicrateria_Dicrateria_rotunda	Haptophyta	NA
0.04641374512465	05dc7b58918fc7d4aa659246e3ce635b	Gyrista_Gyrista_X_Gyrista_XX_MAST-2_MAST-2C_MAST-2C_sp.	Stramenopiles	Sky	c4a4e1b25e413ae3e31eae3cfcaaa460	Haptophyta_Prymnesiophyceae_NA_NA_NA_NA	Haptophyta	Sky
0.0450573853621428	05dc7b58918fc7d4aa659246e3ce635b	Gyrista_Gyrista_X_Gyrista_XX_MAST-2_MAST-2C_MAST-2C_sp.	Stramenopiles	Sky	2648332596fba0c75bea596bf9c43008	Haptophyta_Prymnesiophyceae_Prymnesiales_Chrysochromulinaceae_Chrysochromulina_Chrysochromulina_sp.	Haptophyta	Sky
0.0442799477041326	05dc7b58918fc7d4aa659246e3ce635b	Gyrista_Gyrista_X_Gyrista_XX_MAST-2_MAST-2C_MAST-2C_sp.	Stramenopiles	Sky	996ef83d0781864181159fa6982d8d43	Dinoflagellata_Dinophyceae_NA_NA_NA_NA	Dinoflagellata	NA
0.042632118168301	05dc7b58918fc7d4aa659246e3ce635b	Gyrista_Gyrista_X_Gyrista_XX_MAST-2_MAST-2C_MAST-2C_sp.	Stramenopiles	Sky	2316a8b9ecbaa29e00b6475f549a4230	Dinoflagellata_Dinophyceae_Gymnodiniales_Warnowiaceae_Warnowia_Warnowia_sp.	Dinoflagellata	NA
0.0398722028487902	05dc7b58918fc7d4aa659246e3ce635b	Gyrista_Gyrista_X_Gyrista_XX_MAST-2_MAST-2C_MAST-2C_sp.	Stramenopiles	Sky	1865f1b35539536cf4ee84c767194ec5	Dinoflagellata_Dinophyceae_Gymnodiniales_Gymnodiniaceae_Margalefidinium_Margalefidinium_fulvescens	Dinoflagellata	NA
0.0372707970711338	05dc7b58918fc7d4aa659246e3ce635b	Gyrista_Gyrista_X_Gyrista_XX_MAST-2_MAST-2C_MAST-2C_sp.	Stramenopiles	Sky	68f5d5d8946916ff1a25ee3d4f7077da	Gyrista_Dictyochophyceae_Dictyochophyceae_X_Florenciellales_Florenciella_NA	Stramenopiles	Black
0.0226278301709245	05dc7b58918fc7d4aa659246e3ce635b	Gyrista_Gyrista_X_Gyrista_XX_MAST-2_MAST-2C_MAST-2C_sp.	Stramenopiles	Sky	b654330082ce8eba44ad007ab8bd0fd9	Haptophyta_NA_NA_NA_NA_NA	Haptophyta	Black
0.158542638682576	05f2a12b5d22ef2b5abe0d231ab5810a	Dinoflagellata_Dinophyceae_NA_NA_NA_NA	Dinoflagellata	Blue	f4d3d99fbc46f276497fdba8a2452284	Haptophyta_Haptophyta_Clade_HAP5_Haptophyta_Clade_HAP5_X_Haptophyta_Clade_HAP5_XX_Haptophyta_Clade_HAP5_XXX_Haptophyta_Clade_HAP5_XXX_sp.	Haptophyta	Red
0.127048498181052	05f2a12b5d22ef2b5abe0d231ab5810a	Dinoflagellata_Dinophyceae_NA_NA_NA_NA	Dinoflagellata	Blue	dcb321e9a55ae65858dd5a7687a454c8	Haptophyta_Prymnesiophyceae_Syracosphaerales_Syracosphaeraceae_Syracosphaera_Syracosphaera_pulchra	Haptophyta	Blue
0.0570449953314274	05f2a12b5d22ef2b5abe0d231ab5810a	Dinoflagellata_Dinophyceae_NA_NA_NA_NA	Dinoflagellata	Blue	0d9fcdbaf262d9def20cb55af9e93fee	Dinoflagellata_Dinophyceae_NA_NA_NA_NA	Dinoflagellata	Blue
0.0546870432182789	05f2a12b5d22ef2b5abe0d231ab5810a	Dinoflagellata_Dinophyceae_NA_NA_NA_NA	Dinoflagellata	Blue	e5d48984f71612916b3f63cf3c81f6e1	Dinoflagellata_Dinophyceae_NA_NA_NA_NA	Dinoflagellata	NA
0.0524965203333784	05f2a12b5d22ef2b5abe0d231ab5810a	Dinoflagellata_Dinophyceae_NA_NA_NA_NA	Dinoflagellata	Blue	23df81cd0cbaf42979b04c5dc4cd7f1e	Dinoflagellata_Dinophyceae_Gymnodiniales_Gymnodiniaceae_NA_NA	Dinoflagellata	NA
0.0130075568588853	05f2a12b5d22ef2b5abe0d231ab5810a	Dinoflagellata_Dinophyceae_NA_NA_NA_NA	Dinoflagellata	Blue	7e6432e90ed4dae68c81c17435aeab12	Dinoflagellata_Dinophyceae_NA_NA_NA_NA	Dinoflagellata	NA
0.151549791527574	06539a47499e17f6f0fac55fe3eda5ed	Proteobacteria_Alphaproteobacteria_SAR11_clade_Clade_II_Clade_II_NA	Alphaproteobacteria	NA	d71aa6ea8729c6d4325924e37d7111e3	Proteobacteria_Alphaproteobacteria_SAR11_clade_Clade_II_Clade_II_NA	Alphaproteobacteria	NA
0.126056561340857	06539a47499e17f6f0fac55fe3eda5ed	Proteobacteria_Alphaproteobacteria_SAR11_clade_Clade_II_Clade_II_NA	Alphaproteobacteria	NA	3363083b9b71e02f0a193fdfbf2ee9c5	Dinoflagellata_Syndiniales_Dino-Group-II_Dino-Group-II-Clade-33_Dino-Group-II-Clade-33_X_Dino-Group-II-Clade-33_X_sp.	Dinoflagellata	NA
0.125078357212132	06539a47499e17f6f0fac55fe3eda5ed	Proteobacteria_Alphaproteobacteria_SAR11_clade_Clade_II_Clade_II_NA	Alphaproteobacteria	NA	f08df3fdff4728b07e26856f2a78c8c9	Proteobacteria_Alphaproteobacteria_SAR11_clade_Clade_I_Clade_Ia_NA	Alphaproteobacteria	NA
0.108509842082659	06539a47499e17f6f0fac55fe3eda5ed	Proteobacteria_Alphaproteobacteria_SAR11_clade_Clade_II_Clade_II_NA	Alphaproteobacteria	NA	917c58b7e53968273add4ef6dc0fbae8	Proteobacteria_Gammaproteobacteria_Pseudomonadales_SAR86_clade_SAR86_clade_uncultured_sp	Gammaproteobacteria	NA
0.0844686942542806	06539a47499e17f6f0fac55fe3eda5ed	Proteobacteria_Alphaproteobacteria_SAR11_clade_Clade_II_Clade_II_NA	Alphaproteobacteria	NA	baf29e0f8f0d5be8147e4f2210643c56	Thermoplasmatota_Thermoplasmata_Marine_Group_II_Marine_Group_II_Marine_Group_II_NA	Thermoplasmatota	NA
0.0797990189371591	06539a47499e17f6f0fac55fe3eda5ed	Proteobacteria_Alphaproteobacteria_SAR11_clade_Clade_II_Clade_II_NA	Alphaproteobacteria	NA	ccfa47d1d4fcab5fa105fd271ca77af1	Picozoa_Picozoa_XX_Picozoa_XXX_Picozoa_XXXX_Picozoa_XXXXX_Picozoa_XXXXX_sp.	Archaeplastida	NA
0.0707353461841581	06539a47499e17f6f0fac55fe3eda5ed	Proteobacteria_Alphaproteobacteria_SAR11_clade_Clade_II_Clade_II_NA	Alphaproteobacteria	NA	d15bc449222795a9ff230013aa633686	Proteobacteria_Gammaproteobacteria_Pseudomonadales_Moraxellaceae_Acinetobacter_NA	Gammaproteobacteria	NA
0.0666809423066445	06539a47499e17f6f0fac55fe3eda5ed	Proteobacteria_Alphaproteobacteria_SAR11_clade_Clade_II_Clade_II_NA	Alphaproteobacteria	NA	b9ae641e1c8d6666970fc8cdc1a45e16	Dinoflagellata_NA_NA_NA_NA_NA	Dinoflagellata	NA
0.0352241303799382	06539a47499e17f6f0fac55fe3eda5ed	Proteobacteria_Alphaproteobacteria_SAR11_clade_Clade_II_Clade_II_NA	Alphaproteobacteria	NA	43830fb5161910aeb864e7553aa831ac	Dinoflagellata_Dinophyceae_NA_NA_NA_NA	Dinoflagellata	NA
0.0275962180380772	06539a47499e17f6f0fac55fe3eda5ed	Proteobacteria_Alphaproteobacteria_SAR11_clade_Clade_II_Clade_II_NA	Alphaproteobacteria	NA	094e16dcd4fb72b54a78bb5c07f982e6	Marinimicrobia_(SAR406_clade)_Marinimicrobia_(SAR406_clade)_Marinimicrobia_(SAR406_clade)_Marinimicrobia_(SAR406_clade)_Marinimicrobia_(SAR406_clade)_uncultured_sp	SAR406	NA
0.194080819461128	06586a7b60bee0038b64669bf987ba25	Dinoflagellata_Syndiniales_Dino-Group-II_Dino-Group-II-Clade-1_Dino-Group-II-Clade-1_X_Dino-Group-II-Clade-1_X_sp.	Dinoflagellata	Sky	fddf9a6d58db6a6c8afe68b1cef1aacd	Bigyra_Sagenista_Labyrinthulomycetes_Labyrinthulomycetes_LAB14_Labyrinthulomycetes_LAB14_X_Labyrinthulomycetes_LAB14_X_sp.	Stramenopiles	Sky
0.0761171498944931	06586a7b60bee0038b64669bf987ba25	Dinoflagellata_Syndiniales_Dino-Group-II_Dino-Group-II-Clade-1_Dino-Group-II-Clade-1_X_Dino-Group-II-Clade-1_X_sp.	Dinoflagellata	Sky	07caecdac0ad4ffacaf4f4bbfcb634c3	Dinoflagellata_Syndiniales_Dino-Group-II_Dino-Group-II-Clade-16_Dino-Group-II-Clade-16_X_Dino-Group-II-Clade-16_X_sp.	Dinoflagellata	Sky
0.0609173751660626	06586a7b60bee0038b64669bf987ba25	Dinoflagellata_Syndiniales_Dino-Group-II_Dino-Group-II-Clade-1_Dino-Group-II-Clade-1_X_Dino-Group-II-Clade-1_X_sp.	Dinoflagellata	Sky	3afbfc325d026d8b9cbe58b3f4d62a26	Dinoflagellata_Syndiniales_Dino-Group-II_Dino-Group-II-Clade-30_Dino-Group-II-Clade-30_X_Dino-Group-II-Clade-30_X_sp.	Dinoflagellata	NA
0.048477793890202	06586a7b60bee0038b64669bf987ba25	Dinoflagellata_Syndiniales_Dino-Group-II_Dino-Group-II-Clade-1_Dino-Group-II-Clade-1_X_Dino-Group-II-Clade-1_X_sp.	Dinoflagellata	Sky	e59e199c7696d30d0b762e6238b2066a	Dinoflagellata_Syndiniales_Dino-Group-II_Dino-Group-II-Clade-1_Dino-Group-II-Clade-1_X_Dino-Group-II-Clade-1_X_sp.	Dinoflagellata	NA
0.0359190002279109	06586a7b60bee0038b64669bf987ba25	Dinoflagellata_Syndiniales_Dino-Group-II_Dino-Group-II-Clade-1_Dino-Group-II-Clade-1_X_Dino-Group-II-Clade-1_X_sp.	Dinoflagellata	Sky	ca49271e0e37c3af4d232ae0173802cb	Dinoflagellata_Syndiniales_Dino-Group-II_Dino-Group-II-Clade-4_Amoebophrya_Amoebophrya_sp.	Dinoflagellata	Black
0.0296839742593394	06586a7b60bee0038b64669bf987ba25	Dinoflagellata_Syndiniales_Dino-Group-II_Dino-Group-II-Clade-1_Dino-Group-II-Clade-1_X_Dino-Group-II-Clade-1_X_sp.	Dinoflagellata	Sky	2d586c1f01c9e122a30ecc50be1d071e	Gyrista_Bolidophyceae_Parmales_Triparmaceae_Triparma_Triparma_mediterranea	Stramenopiles	NA
0.023438743859396	06586a7b60bee0038b64669bf987ba25	Dinoflagellata_Syndiniales_Dino-Group-II_Dino-Group-II-Clade-1_Dino-Group-II-Clade-1_X_Dino-Group-II-Clade-1_X_sp.	Dinoflagellata	Sky	42958bfca86b902796c8178a2b681908	Bigyra_Sagenista_Sagenista_X_MAST-8_MAST-8B_MAST-8B_sp.	Stramenopiles	NA
0.0208643041053085	06586a7b60bee0038b64669bf987ba25	Dinoflagellata_Syndiniales_Dino-Group-II_Dino-Group-II-Clade-1_Dino-Group-II-Clade-1_X_Dino-Group-II-Clade-1_X_sp.	Dinoflagellata	Sky	32d8a65ce089673c62099ca09dc095e1	Dinoflagellata_Syndiniales_Dino-Group-II_Dino-Group-II-Clade-3_Dino-Group-II-Clade-3_X_Dino-Group-II-Clade-3_X_sp.	Dinoflagellata	Sky
0.0161223619633234	06586a7b60bee0038b64669bf987ba25	Dinoflagellata_Syndiniales_Dino-Group-II_Dino-Group-II-Clade-1_Dino-Group-II-Clade-1_X_Dino-Group-II-Clade-1_X_sp.	Dinoflagellata	Sky	0e63efa3383deceedb3eac8917342524	Dinoflagellata_Syndiniales_Dino-Group-II_Dino-Group-II_X_Dino-Group-II_XX_Dino-Group-II_XX_sp.	Dinoflagellata	NA
0.0156959007400262	06586a7b60bee0038b64669bf987ba25	Dinoflagellata_Syndiniales_Dino-Group-II_Dino-Group-II-Clade-1_Dino-Group-II-Clade-1_X_Dino-Group-II-Clade-1_X_sp.	Dinoflagellata	Sky	5e8d4cbf8c233edeba1224cff8444d71	Haptophyta_Prymnesiophyceae_Prymnesiales_Prymnesiaceae_NA_NA	Haptophyta	NA
0.0997625456204453	06b1362911eac7b2f0dcb0689f118908	Gyrista_Bacillariophyceae_Bacillariales_Bacillariaceae_Fragilariopsis_NA	Stramenopiles	Purple	7fd9a0017e67ce3fa4b9d7ccc810a065	Haptophyta_Prymnesiophyceae_Phaeocystales_Phaeocystaceae_Phaeocystis_Phaeocystis_pouchetii	Haptophyta	Purple
0.0926123714752607	06b1362911eac7b2f0dcb0689f118908	Gyrista_Bacillariophyceae_Bacillariales_Bacillariaceae_Fragilariopsis_NA	Stramenopiles	Purple	c0b80fec1d759345a2b73d866184e825	Gyrista_Gyrista_X_Gyrista_XX_MAST-1_MAST-1A_MAST-1A_sp.	Stramenopiles	Yellow
0.0806725230647176	06b1362911eac7b2f0dcb0689f118908	Gyrista_Bacillariophyceae_Bacillariales_Bacillariaceae_Fragilariopsis_NA	Stramenopiles	Purple	ec9cbd1b197cf1e854534cc4c9d9e887	Gyrista_Gyrista_X_Gyrista_XX_MAST-2_MAST-2D_MAST-2D_sp.	Stramenopiles	Purple
0.0729498886501777	06b1362911eac7b2f0dcb0689f118908	Gyrista_Bacillariophyceae_Bacillariales_Bacillariaceae_Fragilariopsis_NA	Stramenopiles	Purple	73f97c4b0243a8f6861ec16ee319d34c	Gyrista_Mediophyceae_Thalassiosirales_Thalassiosiraceae_Thalassiosira_NA	Stramenopiles	NA
0.0643036213015299	06b1362911eac7b2f0dcb0689f118908	Gyrista_Bacillariophyceae_Bacillariales_Bacillariaceae_Fragilariopsis_NA	Stramenopiles	Purple	b497ae2e6b7a00e914d20790f7fbea0d	Gyrista_Bacillariophyceae_Naviculales_NA_NA_NA	Stramenopiles	Teal
0.0375565305003226	06b1362911eac7b2f0dcb0689f118908	Gyrista_Bacillariophyceae_Bacillariales_Bacillariaceae_Fragilariopsis_NA	Stramenopiles	Purple	aff6d38c71d90e2772337b67bec58afb	Gyrista_Mediophyceae_NA_NA_NA_NA	Stramenopiles	Yellow
0.0142523651947813	06b1362911eac7b2f0dcb0689f118908	Gyrista_Bacillariophyceae_Bacillariales_Bacillariaceae_Fragilariopsis_NA	Stramenopiles	Purple	955f6ec7f4eeb08a412b2629c498fc32	Haptophyta_Prymnesiophyceae_Coccolithales_NA_NA_NA	Haptophyta	NA
0.00310156767902906	06b1362911eac7b2f0dcb0689f118908	Gyrista_Bacillariophyceae_Bacillariales_Bacillariaceae_Fragilariopsis_NA	Stramenopiles	Purple	3814ef72fa9bd1d6694ec027a51b80ab	Haptophyta_Haptophyta_Clade_HAP3_Haptophyta_Clade_HAP3_X_Haptophyta_Clade_HAP3_XX_Haptophyta_Clade_HAP3_XXX_Haptophyta_Clade_HAP3_XXX_sp.	Haptophyta	Yellow
0.0991810776283155	071a8ee905b6446b5d8b93ab078da696	Bigyra_Sagenista_Sagenista_X_MAST-7_MAST-7_X_MAST-7_X_sp.	Stramenopiles	NA	b497ae2e6b7a00e914d20790f7fbea0d	Gyrista_Bacillariophyceae_Naviculales_NA_NA_NA	Stramenopiles	Teal
0.0790678504934146	071a8ee905b6446b5d8b93ab078da696	Bigyra_Sagenista_Sagenista_X_MAST-7_MAST-7_X_MAST-7_X_sp.	Stramenopiles	NA	f6b94a7072075358d689bbd48a39e05a	Gyrista_Dictyochophyceae_Dictyochophyceae_X_Dictyochophyceae_XX_Dictyochophyceae_XXX_Dictyochophyceae_XXX_sp.	Stramenopiles	Yellow
0.0546018392179071	071a8ee905b6446b5d8b93ab078da696	Bigyra_Sagenista_Sagenista_X_MAST-7_MAST-7_X_MAST-7_X_sp.	Stramenopiles	NA	2ac086a1538d047562cb932964aa575c	Dinoflagellata_NA_NA_NA_NA_NA	Dinoflagellata	NA
0.0394617058894189	071a8ee905b6446b5d8b93ab078da696	Bigyra_Sagenista_Sagenista_X_MAST-7_MAST-7_X_MAST-7_X_sp.	Stramenopiles	NA	779caf87f5d7447d5dc75e30a4c5aa18	Dinoflagellata_Syndiniales_Dino-Group-II_Dino-Group-II-Clade-3_Dino-Group-II-Clade-3_X_Dino-Group-II-Clade-3_X_sp.	Dinoflagellata	NA
0.0302047316246095	071a8ee905b6446b5d8b93ab078da696	Bigyra_Sagenista_Sagenista_X_MAST-7_MAST-7_X_MAST-7_X_sp.	Stramenopiles	NA	9e7e31e9383e0c43b04b8d44998dc482	Dinoflagellata_Dinophyceae_Gymnodiniales_Gymnodiniaceae_NA_NA	Dinoflagellata	Black
0.0232760980652593	071a8ee905b6446b5d8b93ab078da696	Bigyra_Sagenista_Sagenista_X_MAST-7_MAST-7_X_MAST-7_X_sp.	Stramenopiles	NA	cf9da84784d3246942bb209b27c21e44	Dinoflagellata_Syndiniales_Dino-Group-III_Dino-Group-III_X_Dino-Group-III_XX_Dino-Group-III_XX_sp.	Dinoflagellata	NA
0.0228432757397351	071a8ee905b6446b5d8b93ab078da696	Bigyra_Sagenista_Sagenista_X_MAST-7_MAST-7_X_MAST-7_X_sp.	Stramenopiles	NA	f2349ca0555835dc6c239f28e744c439	Dinoflagellata_Syndiniales_Dino-Group-II_NA_NA_NA	Dinoflagellata	Black
0.0201909530840928	071a8ee905b6446b5d8b93ab078da696	Bigyra_Sagenista_Sagenista_X_MAST-7_MAST-7_X_MAST-7_X_sp.	Stramenopiles	NA	df99552b21ffc642df2ec3e3042ec830	Dinoflagellata_Syndiniales_Dino-Group-II_Dino-Group-II-Clade-14_Dino-Group-II-Clade-14_X_Dino-Group-II-Clade-14_X_sp.	Dinoflagellata	NA
0.018486705169584	071a8ee905b6446b5d8b93ab078da696	Bigyra_Sagenista_Sagenista_X_MAST-7_MAST-7_X_MAST-7_X_sp.	Stramenopiles	NA	d5b3f836f8203643e16794a20945410f	Haptophyta_Prymnesiophyceae_Prymnesiales_Chrysochromulinaceae_Chrysochromulina_NA	Haptophyta	Gray
0.0182502681481587	071a8ee905b6446b5d8b93ab078da696	Bigyra_Sagenista_Sagenista_X_MAST-7_MAST-7_X_MAST-7_X_sp.	Stramenopiles	NA	4396856033aebd6c18f7e31bc6eac0e9	Dinoflagellata_Dinophyceae_NA_NA_NA_NA	Dinoflagellata	Gray
0.165071447813601	07396eaf068cd072b41ad230f8471bf8	Gyrista_Bacillariophyceae_NA_NA_NA_NA	Stramenopiles	Blue	7e6432e90ed4dae68c81c17435aeab12	Dinoflagellata_Dinophyceae_NA_NA_NA_NA	Dinoflagellata	NA
0.146252635096083	07396eaf068cd072b41ad230f8471bf8	Gyrista_Bacillariophyceae_NA_NA_NA_NA	Stramenopiles	Blue	4de01ea23cbf2d9894d6481f82be19d7	Dinoflagellata_Syndiniales_Dino-Group-II_Dino-Group-II-Clade-26_Dino-Group-II-Clade-26_X_Dino-Group-II-Clade-26_X_sp.	Dinoflagellata	Black
0.0787855166912821	07396eaf068cd072b41ad230f8471bf8	Gyrista_Bacillariophyceae_NA_NA_NA_NA	Stramenopiles	Blue	c0003afb13e927008c856a364f340ea0	Dinoflagellata_Dinophyceae_Gymnodiniales_Warnowiaceae_Warnowia_Warnowia_sp.	Dinoflagellata	Blue
0.07607116446748	07396eaf068cd072b41ad230f8471bf8	Gyrista_Bacillariophyceae_NA_NA_NA_NA	Stramenopiles	Blue	67ba1761e15f4be159064101deecf52b	Dinoflagellata_Dinophyceae_NA_NA_NA_NA	Dinoflagellata	Black
0.0534323717382715	07396eaf068cd072b41ad230f8471bf8	Gyrista_Bacillariophyceae_NA_NA_NA_NA	Stramenopiles	Blue	f9f8515af1f683bcd690b0260cb1b4f7	Dinoflagellata_Syndiniales_Dino-Group-I_Dino-Group-I-Clade-1_Dino-Group-I-Clade-1_X_Dino-Group-I-Clade-1_X_sp.	Dinoflagellata	Black
0.0509785132470059	07396eaf068cd072b41ad230f8471bf8	Gyrista_Bacillariophyceae_NA_NA_NA_NA	Stramenopiles	Blue	e0299b3752d81857982d0c5d660c6fd5	Dinoflagellata_Dinophyceae_Gymnodiniales_NA_NA_NA	Dinoflagellata	Blue
0.0507916626966214	07396eaf068cd072b41ad230f8471bf8	Gyrista_Bacillariophyceae_NA_NA_NA_NA	Stramenopiles	Blue	0f68b0d6703068255d21a7347a39086f	Dinoflagellata_Dinophyceae_Gymnodiniales_Gymnodiniaceae_Margalefidinium_Margalefidinium_polykrikoides	Dinoflagellata	Blue
0.0439667945521856	07396eaf068cd072b41ad230f8471bf8	Gyrista_Bacillariophyceae_NA_NA_NA_NA	Stramenopiles	Blue	ddb74ca9c7a0a9c3361666ff505cf6b5	Dinoflagellata_Dinophyceae_Suessiales_Suessiaceae_Pelagodinium_Pelagodinium_sp.	Dinoflagellata	NA
0.0419599785619607	07396eaf068cd072b41ad230f8471bf8	Gyrista_Bacillariophyceae_NA_NA_NA_NA	Stramenopiles	Blue	26a445125a89d9b2252dd30dfa98e703	Dinoflagellata_Dinophyceae_Peridiniales_Protoperidiniaceae_Protoperidinium_Protoperidinium_sp.	Dinoflagellata	Blue
0.0400628400208993	07396eaf068cd072b41ad230f8471bf8	Gyrista_Bacillariophyceae_NA_NA_NA_NA	Stramenopiles	Blue	21b1318bb5f28aa36b3475c585ba93b1	Dinoflagellata_Dinophyceae_NA_NA_NA_NA	Dinoflagellata	NA
0.109540019198624	0753d301dd50d48cfb8cc6ad55dbf800	Dinoflagellata_Syndiniales_Dino-Group-II_Dino-Group-II-Clade-5_Dino-Group-II-Clade-5_X_Dino-Group-II-Clade-5_X_sp.	Dinoflagellata	NA	450aa51c77f62d7bfcbf195824ce6715	Dinoflagellata_Syndiniales_Dino-Group-II_Dino-Group-II-Clade-1_Dino-Group-II-Clade-1_X_Dino-Group-II-Clade-1_X_sp.	Dinoflagellata	NA
0.075669717388589	0753d301dd50d48cfb8cc6ad55dbf800	Dinoflagellata_Syndiniales_Dino-Group-II_Dino-Group-II-Clade-5_Dino-Group-II-Clade-5_X_Dino-Group-II-Clade-5_X_sp.	Dinoflagellata	NA	f2db8a235c2ad82a6326caa256452608	Chlorophyta_Pyramimonadophyceae_Pyramimonadales_Pterospermaceae_Pterosperma_NA	Archaeplastida	NA
0.016242092590374	0753d301dd50d48cfb8cc6ad55dbf800	Dinoflagellata_Syndiniales_Dino-Group-II_Dino-Group-II-Clade-5_Dino-Group-II-Clade-5_X_Dino-Group-II-Clade-5_X_sp.	Dinoflagellata	NA	f05edad147ebe9a2f4372b29b1bc6b28	Dinoflagellata_NA_NA_NA_NA_NA	Dinoflagellata	NA
0.124481543783368	075ec27363371e27d0f97d4c2869d434	Proteobacteria_Gammaproteobacteria_Coxiellales_Coxiellaceae_Coxiella_NA	Gammaproteobacteria	NA	590461bebe35107f2f7dcf8d05cba8ee	Gyrista_Coscinodiscophyceae_Coscinodiscales_Hemidiscaceae_Actinocyclus_Actinocyclus_curvatulus	Stramenopiles	NA
0.0818400075914607	075ec27363371e27d0f97d4c2869d434	Proteobacteria_Gammaproteobacteria_Coxiellales_Coxiellaceae_Coxiella_NA	Gammaproteobacteria	NA	091fc9336e2427b09f74361dce7030e3	Dinoflagellata_Syndiniales_Dino-Group-II_Dino-Group-II_X_Dino-Group-II_XX_Dino-Group-II_XX_sp.	Dinoflagellata	NA
0.0794729290286765	075ec27363371e27d0f97d4c2869d434	Proteobacteria_Gammaproteobacteria_Coxiellales_Coxiellaceae_Coxiella_NA	Gammaproteobacteria	NA	a76470829beea97206b6b7d1249ff7c2	Haptophyta_Prymnesiophyceae_Isochrysidales_Noelaerhabdaceae_Gephyrocapsa_Gephyrocapsa_oceanica	Haptophyta	NA
0.0604483007839112	075ec27363371e27d0f97d4c2869d434	Proteobacteria_Gammaproteobacteria_Coxiellales_Coxiellaceae_Coxiella_NA	Gammaproteobacteria	NA	d5a258d7c3a07f6884c01d0ae8568208	Dinoflagellata_Syndiniales_Dino-Group-II_Dino-Group-II-Clade-6_Dino-Group-II-Clade-6_X_Dino-Group-II-Clade-6_X_sp.	Dinoflagellata	NA
0.0503966663921288	075ec27363371e27d0f97d4c2869d434	Proteobacteria_Gammaproteobacteria_Coxiellales_Coxiellaceae_Coxiella_NA	Gammaproteobacteria	NA	df99552b21ffc642df2ec3e3042ec830	Dinoflagellata_Syndiniales_Dino-Group-II_Dino-Group-II-Clade-14_Dino-Group-II-Clade-14_X_Dino-Group-II-Clade-14_X_sp.	Dinoflagellata	NA
0.0375119165022784	075ec27363371e27d0f97d4c2869d434	Proteobacteria_Gammaproteobacteria_Coxiellales_Coxiellaceae_Coxiella_NA	Gammaproteobacteria	NA	42b858dc449c31ad3900c6c474653490	Dinoflagellata_Dinophyceae_Gymnodiniales_Kareniaceae_Karlodinium_NA	Dinoflagellata	NA
0.027736202221961	075ec27363371e27d0f97d4c2869d434	Proteobacteria_Gammaproteobacteria_Coxiellales_Coxiellaceae_Coxiella_NA	Gammaproteobacteria	NA	0d816b6636fe1bd50bf6f53d7e76e89c	Dinoflagellata_Syndiniales_Dino-Group-II_Dino-Group-II-Clade-1_Dino-Group-II-Clade-1_X_Dino-Group-II-Clade-1_X_sp.	Dinoflagellata	NA
0.020446796809558	075ec27363371e27d0f97d4c2869d434	Proteobacteria_Gammaproteobacteria_Coxiellales_Coxiellaceae_Coxiella_NA	Gammaproteobacteria	NA	84da9bb93a3cc5de3e1dfd20eac03eb5	Dinoflagellata_Dinophyceae_NA_NA_NA_NA	Dinoflagellata	Blue
0.0183492100671163	075ec27363371e27d0f97d4c2869d434	Proteobacteria_Gammaproteobacteria_Coxiellales_Coxiellaceae_Coxiella_NA	Gammaproteobacteria	NA	c9594e6b985de718121b5e8aab542963	Dinoflagellata_Dinophyceae_NA_NA_NA_NA	Dinoflagellata	NA
0.00644111804707425	075ec27363371e27d0f97d4c2869d434	Proteobacteria_Gammaproteobacteria_Coxiellales_Coxiellaceae_Coxiella_NA	Gammaproteobacteria	NA	700cb3233189ae833e34edfdafb5dfaf	Dinoflagellata_Dinophyceae_NA_NA_NA_NA	Dinoflagellata	NA
0.0895023055894031	076174fbfc6ddbbd0411cf80d0e9b74f	Bacteroidota_Bacteroidia_Flavobacteriales_Flavobacteriaceae_Flavicella_uncultured_sp	Bacteroidota	NA	779caf87f5d7447d5dc75e30a4c5aa18	Dinoflagellata_Syndiniales_Dino-Group-II_Dino-Group-II-Clade-3_Dino-Group-II-Clade-3_X_Dino-Group-II-Clade-3_X_sp.	Dinoflagellata	NA
0.0607117345872664	076174fbfc6ddbbd0411cf80d0e9b74f	Bacteroidota_Bacteroidia_Flavobacteriales_Flavobacteriaceae_Flavicella_uncultured_sp	Bacteroidota	NA	9bd17f2ac53e2a1ef158d324f90d2c44	Dinoflagellata_Dinophyceae_Prorocentrales_Prorocentraceae_Prorocentrum_Prorocentrum_sp.	Dinoflagellata	NA
0.04573145797585	076174fbfc6ddbbd0411cf80d0e9b74f	Bacteroidota_Bacteroidia_Flavobacteriales_Flavobacteriaceae_Flavicella_uncultured_sp	Bacteroidota	NA	f4ac741aa8c7b4cd5f61f390c45ab1ca	Dinoflagellata_Syndiniales_Dino-Group-II_Dino-Group-II-Clade-4_Amoebophrya_Amoebophrya_ceratii	Dinoflagellata	NA
0.0437100978207912	076174fbfc6ddbbd0411cf80d0e9b74f	Bacteroidota_Bacteroidia_Flavobacteriales_Flavobacteriaceae_Flavicella_uncultured_sp	Bacteroidota	NA	73f97c4b0243a8f6861ec16ee319d34c	Gyrista_Mediophyceae_Thalassiosirales_Thalassiosiraceae_Thalassiosira_NA	Stramenopiles	NA
0.0434788077530302	076174fbfc6ddbbd0411cf80d0e9b74f	Bacteroidota_Bacteroidia_Flavobacteriales_Flavobacteriaceae_Flavicella_uncultured_sp	Bacteroidota	NA	d4fe6f161ea09c7282a8b3e8db18f017	Dinoflagellata_Syndiniales_Dino-Group-II_Dino-Group-II_X_Dino-Group-II_XX_Dino-Group-II_XX_sp.	Dinoflagellata	NA
0.0423325218620438	076174fbfc6ddbbd0411cf80d0e9b74f	Bacteroidota_Bacteroidia_Flavobacteriales_Flavobacteriaceae_Flavicella_uncultured_sp	Bacteroidota	NA	83785c72d0e97df74611ff2218da6089	Dinoflagellata_Syndiniales_Dino-Group-II_NA_NA_NA	Dinoflagellata	NA
0.0263273093915408	076174fbfc6ddbbd0411cf80d0e9b74f	Bacteroidota_Bacteroidia_Flavobacteriales_Flavobacteriaceae_Flavicella_uncultured_sp	Bacteroidota	NA	6f452284e079dd6cd9d438383ca06244	Dinoflagellata_Syndiniales_Dino-Group-II_Dino-Group-II-Clade-3_Dino-Group-II-Clade-3_X_Dino-Group-II-Clade-3_X_sp.	Dinoflagellata	NA
0.0166450071260192	076174fbfc6ddbbd0411cf80d0e9b74f	Bacteroidota_Bacteroidia_Flavobacteriales_Flavobacteriaceae_Flavicella_uncultured_sp	Bacteroidota	NA	a381fae49499a9f3bd4ab963793ec857	Gyrista_Dictyochophyceae_Dictyochophyceae_X_Florenciellales_Pseudochattonella_Pseudochattonella_sp.	Stramenopiles	Yellow
0.0155747536974537	076174fbfc6ddbbd0411cf80d0e9b74f	Bacteroidota_Bacteroidia_Flavobacteriales_Flavobacteriaceae_Flavicella_uncultured_sp	Bacteroidota	NA	3474c8c706661dc5a5e391311436ed44	Bigyra_Sagenista_Labyrinthulomycetes_Labyrinthulaceae_Aplanochytrium_Aplanochytrium_sp.	Stramenopiles	NA
0.0118566653714584	076174fbfc6ddbbd0411cf80d0e9b74f	Bacteroidota_Bacteroidia_Flavobacteriales_Flavobacteriaceae_Flavicella_uncultured_sp	Bacteroidota	NA	fbc41cf85b50174c0f79b441514dc030	Proteobacteria_Gammaproteobacteria_Pseudomonadales_SAR86_clade_SAR86_clade_NA	Gammaproteobacteria	NA
0.0427201304773581	0769446873c74e2602d7ff3cca3b5776	Dinoflagellata_Dinophyceae_Gymnodiniales_Gymnodiniaceae_Margalefidinium_Margalefidinium_polykrikoides	Dinoflagellata	NA	5f50fa8927b0eb6c5e909e9253e7c8a4	Dinoflagellata_Syndiniales_Dino-Group-II_Dino-Group-II-Clade-3_Dino-Group-II-Clade-3_X_Dino-Group-II-Clade-3_X_sp.	Dinoflagellata	NA
0.166064638019185	077d6624d06fd7743b04508f5240e91a	Prasinodermophyta_Prasinodermophyceae_Prasinodermales_Prasinodermaceae_Prasinoderma_NA	Archaeplastida	Yellow	0ec07885dc181e1b98993e85a61373e7	Gyrista_Pelagophyceae_Pelagomonadales_Pelagomonadaceae_Pelagomonadaceae_clade_C_Pelagomonadaceae_clade_C_sp.	Stramenopiles	Purple
0.122124422500928	077d6624d06fd7743b04508f5240e91a	Prasinodermophyta_Prasinodermophyceae_Prasinodermales_Prasinodermaceae_Prasinoderma_NA	Archaeplastida	Yellow	e1e588bf9bdaeb1665d7d98fb1a243b8	Gyrista_Mediophyceae_Cymatosirales_Cymatosiraceae_Brockmanniella_Brockmanniella_brockmannii	Stramenopiles	Purple
0.090146656644229	077d6624d06fd7743b04508f5240e91a	Prasinodermophyta_Prasinodermophyceae_Prasinodermales_Prasinodermaceae_Prasinoderma_NA	Archaeplastida	Yellow	39fa7989820ffdd38a71551d9949728c	Bacteroidota_Bacteroidia_Chitinophagales_Saprospiraceae_Aureispira_NA	Bacteroidota	NA
0.0742520596870016	077d6624d06fd7743b04508f5240e91a	Prasinodermophyta_Prasinodermophyceae_Prasinodermales_Prasinodermaceae_Prasinoderma_NA	Archaeplastida	Yellow	3e4e9cbc316de18d51d30b632f56ceae	Desulfobacterota_Desulfuromonadia_PB19_PB19_PB19_uncultured_sp	Desulfobacterota	NA
0.0531387428627578	077d6624d06fd7743b04508f5240e91a	Prasinodermophyta_Prasinodermophyceae_Prasinodermales_Prasinodermaceae_Prasinoderma_NA	Archaeplastida	Yellow	c191261eecdb2363498ade5aaa7c186a	Proteobacteria_Alphaproteobacteria_Rhodospirillales_AEGEAN-169_marine_group_AEGEAN-169_marine_group_metagenome	Alphaproteobacteria	NA
0.0506799828835511	077d6624d06fd7743b04508f5240e91a	Prasinodermophyta_Prasinodermophyceae_Prasinodermales_Prasinodermaceae_Prasinoderma_NA	Archaeplastida	Yellow	89e4b801c46c06154706c5bcbe846ce0	Bacteroidota_Bacteroidia_Flavobacteriales_NS9_marine_group_NS9_marine_group_uncultured_sp	Bacteroidota	NA
0.0497564710673122	077d6624d06fd7743b04508f5240e91a	Prasinodermophyta_Prasinodermophyceae_Prasinodermales_Prasinodermaceae_Prasinoderma_NA	Archaeplastida	Yellow	b472bd6d8afeb57ac9b676125f467ccf	Gyrista_Pelagophyceae_Pelagomonadales_Pelagomonadales_clade_B_Pelagomonadales_clade_B1_Pelagomonadales_clade_B1_sp.	Stramenopiles	Purple
0.0396229816675655	077d6624d06fd7743b04508f5240e91a	Prasinodermophyta_Prasinodermophyceae_Prasinodermales_Prasinodermaceae_Prasinoderma_NA	Archaeplastida	Yellow	0b548a875fa479df62f4d3f213741309	Verrucomicrobiota_Verrucomicrobiae_Arctic97B-4_marine_group_Arctic97B-4_marine_group_Arctic97B-4_marine_group_marine_metagenome	Verrucomicrobiota	NA
0.0320385009085488	077d6624d06fd7743b04508f5240e91a	Prasinodermophyta_Prasinodermophyceae_Prasinodermales_Prasinodermaceae_Prasinoderma_NA	Archaeplastida	Yellow	f6bc87821a43b3c368203a0a063ddf56	Bacteroidota_Bacteroidia_Flavobacteriales_NS9_marine_group_NS9_marine_group_NA	Bacteroidota	NA
0.0311910066641528	077d6624d06fd7743b04508f5240e91a	Prasinodermophyta_Prasinodermophyceae_Prasinodermales_Prasinodermaceae_Prasinoderma_NA	Archaeplastida	Yellow	6fbb513312589bd1f7aeaebcc263e486	Proteobacteria_Alphaproteobacteria_SAR11_clade_Clade_IV_Clade_IV_uncultured_sp	Alphaproteobacteria	NA
0.140456787762911	078e70ff8c343b7b75b873f5a20b0489	Dinoflagellata_Syndiniales_Dino-Group-II_Dino-Group-II-Clade-23_Dino-Group-II-Clade-23_X_Dino-Group-II-Clade-23_X_sp.	Dinoflagellata	NA	887bff934fef7bfbf93f18759f1f2c73	Dinoflagellata_Syndiniales_Dino-Group-II_NA_NA_NA	Dinoflagellata	NA
0.0605116745417948	078e70ff8c343b7b75b873f5a20b0489	Dinoflagellata_Syndiniales_Dino-Group-II_Dino-Group-II-Clade-23_Dino-Group-II-Clade-23_X_Dino-Group-II-Clade-23_X_sp.	Dinoflagellata	NA	f4d3d99fbc46f276497fdba8a2452284	Haptophyta_Haptophyta_Clade_HAP5_Haptophyta_Clade_HAP5_X_Haptophyta_Clade_HAP5_XX_Haptophyta_Clade_HAP5_XXX_Haptophyta_Clade_HAP5_XXX_sp.	Haptophyta	Red
0.0342563509925545	078e70ff8c343b7b75b873f5a20b0489	Dinoflagellata_Syndiniales_Dino-Group-II_Dino-Group-II-Clade-23_Dino-Group-II-Clade-23_X_Dino-Group-II-Clade-23_X_sp.	Dinoflagellata	NA	7482f087a9206b3b9f42323598d4e038	Dinoflagellata_Dinophyceae_NA_NA_NA_NA	Dinoflagellata	NA
0.0052286387503305	078e70ff8c343b7b75b873f5a20b0489	Dinoflagellata_Syndiniales_Dino-Group-II_Dino-Group-II-Clade-23_Dino-Group-II-Clade-23_X_Dino-Group-II-Clade-23_X_sp.	Dinoflagellata	NA	1b9f1b46a9b11de07c1cc10abe7d3b18	Dinoflagellata_Dinophyceae_NA_NA_NA_NA	Dinoflagellata	NA
0.106942350612856	07bb8d830f4ebe9f493519d9fde38234	Proteobacteria_Alphaproteobacteria_Rhodobacterales_Rhodobacteraceae_NA_NA	Alphaproteobacteria	NA	746cb5c8d7b383606449d7a026f92635	Marinimicrobia_(SAR406_clade)_Marinimicrobia_(SAR406_clade)_Marinimicrobia_(SAR406_clade)_Marinimicrobia_(SAR406_clade)_Marinimicrobia_(SAR406_clade)_NA	SAR406	NA
0.0730856328262172	07bb8d830f4ebe9f493519d9fde38234	Proteobacteria_Alphaproteobacteria_Rhodobacterales_Rhodobacteraceae_NA_NA	Alphaproteobacteria	NA	8b3da2f193fdd7c1eb1e057cca4f43c1	Proteobacteria_Alphaproteobacteria_Defluviicoccales_uncultured_uncultured_unidentified_marine	Alphaproteobacteria	NA
0.0660341451377429	07bb8d830f4ebe9f493519d9fde38234	Proteobacteria_Alphaproteobacteria_Rhodobacterales_Rhodobacteraceae_NA_NA	Alphaproteobacteria	NA	fc5f15f2b1619781445e551759215f22	Dinoflagellata_Syndiniales_Dino-Group-III_Dino-Group-III_X_Dino-Group-III_XX_Dino-Group-III_XX_sp.	Dinoflagellata	NA
0.0470809750446891	07bb8d830f4ebe9f493519d9fde38234	Proteobacteria_Alphaproteobacteria_Rhodobacterales_Rhodobacteraceae_NA_NA	Alphaproteobacteria	NA	cabf96fc29b2e39ca2e394931fcfd0f6	Bacteroidota_Bacteroidia_Flavobacteriales_NS9_marine_group_NS9_marine_group_uncultured_sp	Bacteroidota	NA
0.0444159078661861	07bb8d830f4ebe9f493519d9fde38234	Proteobacteria_Alphaproteobacteria_Rhodobacterales_Rhodobacteraceae_NA_NA	Alphaproteobacteria	NA	53d2bbbd04d45aec5dbd47d65179e9e8	Dinoflagellata_Syndiniales_Dino-Group-II_Dino-Group-II-Clade-39_Dino-Group-II-Clade-39_X_Dino-Group-II-Clade-39_X_sp.	Dinoflagellata	NA
0.0438548223927563	07bb8d830f4ebe9f493519d9fde38234	Proteobacteria_Alphaproteobacteria_Rhodobacterales_Rhodobacteraceae_NA_NA	Alphaproteobacteria	NA	091fc9336e2427b09f74361dce7030e3	Dinoflagellata_Syndiniales_Dino-Group-II_Dino-Group-II_X_Dino-Group-II_XX_Dino-Group-II_XX_sp.	Dinoflagellata	NA
0.0330538513509548	07bb8d830f4ebe9f493519d9fde38234	Proteobacteria_Alphaproteobacteria_Rhodobacterales_Rhodobacteraceae_NA_NA	Alphaproteobacteria	NA	5d34ad72c2623d6b8461e18c55dbe0bf	Bacteroidota_Bacteroidia_Flavobacteriales_Flavobacteriaceae_NS4_marine_group_NA	Bacteroidota	NA
0.0310717400255702	07bb8d830f4ebe9f493519d9fde38234	Proteobacteria_Alphaproteobacteria_Rhodobacterales_Rhodobacteraceae_NA_NA	Alphaproteobacteria	NA	a711ac530d7522fa0bf3ef0996bebf57	Bigyra_Sagenista_Labyrinthulomycetes_Thraustochytriaceae_Thraustochytriaceae_LAB17_Thraustochytriaceae_LAB17_sp.	Stramenopiles	NA
0.026529987937244	07bb8d830f4ebe9f493519d9fde38234	Proteobacteria_Alphaproteobacteria_Rhodobacterales_Rhodobacteraceae_NA_NA	Alphaproteobacteria	NA	48891b0a1ada816b414638392eb1e0bc	Dinoflagellata_Syndiniales_Dino-Group-II_Dino-Group-II-Clade-1_Dino-Group-II-Clade-1_X_Dino-Group-II-Clade-1_X_sp.	Dinoflagellata	NA
0.00803526177469687	07bb8d830f4ebe9f493519d9fde38234	Proteobacteria_Alphaproteobacteria_Rhodobacterales_Rhodobacteraceae_NA_NA	Alphaproteobacteria	NA	6c55b3536eb714b018dff021467103b4	Dinoflagellata_Syndiniales_Dino-Group-II_Dino-Group-II-Clade-6_Dino-Group-II-Clade-6_X_Dino-Group-II-Clade-6_X_sp.	Dinoflagellata	NA
0.158284946266903	07caecdac0ad4ffacaf4f4bbfcb634c3	Dinoflagellata_Syndiniales_Dino-Group-II_Dino-Group-II-Clade-16_Dino-Group-II-Clade-16_X_Dino-Group-II-Clade-16_X_sp.	Dinoflagellata	Sky	c9471d157bcb633e0ce491420303a11f	Dinoflagellata_Syndiniales_Dino-Group-II_Dino-Group-II-Clade-35_Dino-Group-II-Clade-35_X_Dino-Group-II-Clade-35_X_sp.	Dinoflagellata	Sky
0.122737883138458	07caecdac0ad4ffacaf4f4bbfcb634c3	Dinoflagellata_Syndiniales_Dino-Group-II_Dino-Group-II-Clade-16_Dino-Group-II-Clade-16_X_Dino-Group-II-Clade-16_X_sp.	Dinoflagellata	Sky	043d23cc49a67f3a463e78ae7d6594ef	Dinoflagellata_NA_NA_NA_NA_NA	Dinoflagellata	NA
0.105414418148821	07caecdac0ad4ffacaf4f4bbfcb634c3	Dinoflagellata_Syndiniales_Dino-Group-II_Dino-Group-II-Clade-16_Dino-Group-II-Clade-16_X_Dino-Group-II-Clade-16_X_sp.	Dinoflagellata	Sky	742c5b3247ad55dc68dbb12c87ec7f67	Dinoflagellata_Syndiniales_Dino-Group-II_Dino-Group-II-Clade-3_Dino-Group-II-Clade-3_X_Dino-Group-II-Clade-3_X_sp.	Dinoflagellata	NA
0.0762420919402287	07caecdac0ad4ffacaf4f4bbfcb634c3	Dinoflagellata_Syndiniales_Dino-Group-II_Dino-Group-II-Clade-16_Dino-Group-II-Clade-16_X_Dino-Group-II-Clade-16_X_sp.	Dinoflagellata	Sky	2b55fa9409dc80b8a952f078c82a8a0c	Dinoflagellata_Syndiniales_Dino-Group-I_Dino-Group-I-Clade-4_NA_NA	Dinoflagellata	NA
0.0756274595453735	07caecdac0ad4ffacaf4f4bbfcb634c3	Dinoflagellata_Syndiniales_Dino-Group-II_Dino-Group-II-Clade-16_Dino-Group-II-Clade-16_X_Dino-Group-II-Clade-16_X_sp.	Dinoflagellata	Sky	974bad963adaa2f44c5dcea5fd7db917	Dinoflagellata_Syndiniales_Dino-Group-II_Dino-Group-II-Clade-14_Dino-Group-II-Clade-14_X_Dino-Group-II-Clade-14_X_sp.	Dinoflagellata	NA
0.0649269562275953	07caecdac0ad4ffacaf4f4bbfcb634c3	Dinoflagellata_Syndiniales_Dino-Group-II_Dino-Group-II-Clade-16_Dino-Group-II-Clade-16_X_Dino-Group-II-Clade-16_X_sp.	Dinoflagellata	Sky	fddf9a6d58db6a6c8afe68b1cef1aacd	Bigyra_Sagenista_Labyrinthulomycetes_Labyrinthulomycetes_LAB14_Labyrinthulomycetes_LAB14_X_Labyrinthulomycetes_LAB14_X_sp.	Stramenopiles	Sky
0.0584989479227231	07caecdac0ad4ffacaf4f4bbfcb634c3	Dinoflagellata_Syndiniales_Dino-Group-II_Dino-Group-II-Clade-16_Dino-Group-II-Clade-16_X_Dino-Group-II-Clade-16_X_sp.	Dinoflagellata	Sky	f05edad147ebe9a2f4372b29b1bc6b28	Dinoflagellata_NA_NA_NA_NA_NA	Dinoflagellata	NA
0.027546002125851	07caecdac0ad4ffacaf4f4bbfcb634c3	Dinoflagellata_Syndiniales_Dino-Group-II_Dino-Group-II-Clade-16_Dino-Group-II-Clade-16_X_Dino-Group-II-Clade-16_X_sp.	Dinoflagellata	Sky	3afbfc325d026d8b9cbe58b3f4d62a26	Dinoflagellata_Syndiniales_Dino-Group-II_Dino-Group-II-Clade-30_Dino-Group-II-Clade-30_X_Dino-Group-II-Clade-30_X_sp.	Dinoflagellata	NA
0.0265926833692216	07caecdac0ad4ffacaf4f4bbfcb634c3	Dinoflagellata_Syndiniales_Dino-Group-II_Dino-Group-II-Clade-16_Dino-Group-II-Clade-16_X_Dino-Group-II-Clade-16_X_sp.	Dinoflagellata	Sky	8148f86b95b39a08d658f919d75eb885	Dinoflagellata_Syndiniales_Dino-Group-II_Dino-Group-II-Clade-5_Dino-Group-II-Clade-5_X_Dino-Group-II-Clade-5_X_sp.	Dinoflagellata	Orange
0.0117228102887728	07caecdac0ad4ffacaf4f4bbfcb634c3	Dinoflagellata_Syndiniales_Dino-Group-II_Dino-Group-II-Clade-16_Dino-Group-II-Clade-16_X_Dino-Group-II-Clade-16_X_sp.	Dinoflagellata	Sky	df33fa2b9f09127bb966b137c658abd6	Dinoflagellata_Syndiniales_Dino-Group-II_NA_NA_NA	Dinoflagellata	Sky
0.189614942349253	07dca567e644970e8d8e6cbc8700f431	Dinoflagellata_Syndiniales_Dino-Group-II_Dino-Group-II_X_Dino-Group-II_XX_Dino-Group-II_XX_sp.	Dinoflagellata	NA	5ade85c28f5209a3aa128b41dba7a668	Dinoflagellata_Syndiniales_Dino-Group-II_Dino-Group-II-Clade-7_Dino-Group-II-Clade-7_X_Dino-Group-II-Clade-7_X_sp.	Dinoflagellata	NA
0.133699700556894	07dca567e644970e8d8e6cbc8700f431	Dinoflagellata_Syndiniales_Dino-Group-II_Dino-Group-II_X_Dino-Group-II_XX_Dino-Group-II_XX_sp.	Dinoflagellata	NA	4ccd38562e1b2be5cc7e9f152027b4a1	Dinoflagellata_Syndiniales_Dino-Group-I_Dino-Group-I-Clade-5_Dino-Group-I-Clade-5_X_Dino-Group-I-Clade-5_X_sp.	Dinoflagellata	NA
0.11198692724194	07dca567e644970e8d8e6cbc8700f431	Dinoflagellata_Syndiniales_Dino-Group-II_Dino-Group-II_X_Dino-Group-II_XX_Dino-Group-II_XX_sp.	Dinoflagellata	NA	f8c7e06c80d53ecd912a7a0887f4fc06	Bigyra_Sagenista_Sagenista_X_MAST-7_MAST-7D_MAST-7D_sp.	Stramenopiles	Sky
0.10837400350553	07dca567e644970e8d8e6cbc8700f431	Dinoflagellata_Syndiniales_Dino-Group-II_Dino-Group-II_X_Dino-Group-II_XX_Dino-Group-II_XX_sp.	Dinoflagellata	NA	669913b58dedab69142bc3f0a7af11a9	Dinoflagellata_Syndiniales_Dino-Group-II_Dino-Group-II-Clade-1_Dino-Group-II-Clade-1_X_Dino-Group-II-Clade-1_X_sp.	Dinoflagellata	NA
0.0932157345497655	07dca567e644970e8d8e6cbc8700f431	Dinoflagellata_Syndiniales_Dino-Group-II_Dino-Group-II_X_Dino-Group-II_XX_Dino-Group-II_XX_sp.	Dinoflagellata	NA	d05357bad5093637f1dc0337b55a4c15	Dinoflagellata_Syndiniales_Dino-Group-II_Dino-Group-II-Clade-10-and-11_Dino-Group-II-Clade-10-and-11_X_Dino-Group-II-Clade-10-and-11_X_sp.	Dinoflagellata	NA
0.0828584454080636	07dca567e644970e8d8e6cbc8700f431	Dinoflagellata_Syndiniales_Dino-Group-II_Dino-Group-II_X_Dino-Group-II_XX_Dino-Group-II_XX_sp.	Dinoflagellata	NA	8148f86b95b39a08d658f919d75eb885	Dinoflagellata_Syndiniales_Dino-Group-II_Dino-Group-II-Clade-5_Dino-Group-II-Clade-5_X_Dino-Group-II-Clade-5_X_sp.	Dinoflagellata	Orange
0.0812780713082248	07dca567e644970e8d8e6cbc8700f431	Dinoflagellata_Syndiniales_Dino-Group-II_Dino-Group-II_X_Dino-Group-II_XX_Dino-Group-II_XX_sp.	Dinoflagellata	NA	c39eec28faaf5c7a07bd4e754472bc4e	Dinoflagellata_Syndiniales_Dino-Group-II_Dino-Group-II-Clade-1_Dino-Group-II-Clade-1_X_Dino-Group-II-Clade-1_X_sp.	Dinoflagellata	NA
0.0754384618533696	07dca567e644970e8d8e6cbc8700f431	Dinoflagellata_Syndiniales_Dino-Group-II_Dino-Group-II_X_Dino-Group-II_XX_Dino-Group-II_XX_sp.	Dinoflagellata	NA	8b0d159a453f91337f92ca0fd2d70863	Dinoflagellata_Syndiniales_Dino-Group-II_Dino-Group-II-Clade-10-and-11_Dino-Group-II-Clade-10-and-11_X_Dino-Group-II-Clade-10-and-11_X_sp.	Dinoflagellata	NA
0.0567678289675469	07dca567e644970e8d8e6cbc8700f431	Dinoflagellata_Syndiniales_Dino-Group-II_Dino-Group-II_X_Dino-Group-II_XX_Dino-Group-II_XX_sp.	Dinoflagellata	NA	e470912144e1a8764b9d5ed2bb3c31c9	Gyrista_Chrysophyceae_Chrysophyceae_Clade-EC2H_Chrysophyceae_Clade-EC2H_X_Chrysophyceae_Clade-EC2H_XX_Chrysophyceae_Clade-EC2H_XX_sp.	Stramenopiles	Sky
0.0556372134387108	07dca567e644970e8d8e6cbc8700f431	Dinoflagellata_Syndiniales_Dino-Group-II_Dino-Group-II_X_Dino-Group-II_XX_Dino-Group-II_XX_sp.	Dinoflagellata	NA	a46ea2c51608c43473022ba62eeb6f0d	Dinoflagellata_Syndiniales_Dino-Group-II_Dino-Group-II-Clade-5_Dino-Group-II-Clade-5_X_Dino-Group-II-Clade-5_X_sp.	Dinoflagellata	NA
0.0616300470049204	07dfd4f658c9aebb463ba19d07e52c08	Dinoflagellata_Syndiniales_Dino-Group-I_Dino-Group-I-Clade-3_Dino-Group-I-Clade-3_X_Dino-Group-I-Clade-3_X_sp.	Dinoflagellata	NA	52ec972273770846787acca6202b255c	Dinoflagellata_Dinophyceae_NA_NA_NA_NA	Dinoflagellata	NA
0.0602992389770012	07dfd4f658c9aebb463ba19d07e52c08	Dinoflagellata_Syndiniales_Dino-Group-I_Dino-Group-I-Clade-3_Dino-Group-I-Clade-3_X_Dino-Group-I-Clade-3_X_sp.	Dinoflagellata	NA	3f8f34fe005bdde8999e1d59c76d08c2	Dinoflagellata_Dinophyceae_Peridiniales_Blastodiniaceae_Blastodinium_Blastodinium_contortum	Dinoflagellata	NA
0.0552739561663028	07dfd4f658c9aebb463ba19d07e52c08	Dinoflagellata_Syndiniales_Dino-Group-I_Dino-Group-I-Clade-3_Dino-Group-I-Clade-3_X_Dino-Group-I-Clade-3_X_sp.	Dinoflagellata	NA	79002349944c245d62d67fcc7a46b00a	Dinoflagellata_Dinophyceae_Peridiniales_NA_NA_NA	Dinoflagellata	Blue
0.0409627804742428	07dfd4f658c9aebb463ba19d07e52c08	Dinoflagellata_Syndiniales_Dino-Group-I_Dino-Group-I-Clade-3_Dino-Group-I-Clade-3_X_Dino-Group-I-Clade-3_X_sp.	Dinoflagellata	NA	02b671adbb200787d8a9c48244399ee4	Dinoflagellata_Syndiniales_Dino-Group-I_Dino-Group-I-Clade-5_Dino-Group-I-Clade-5_X_Dino-Group-I-Clade-5_X_sp.	Dinoflagellata	Black
0.0238917767402221	07dfd4f658c9aebb463ba19d07e52c08	Dinoflagellata_Syndiniales_Dino-Group-I_Dino-Group-I-Clade-3_Dino-Group-I-Clade-3_X_Dino-Group-I-Clade-3_X_sp.	Dinoflagellata	NA	7b96103ea915fdaa31c61082b8bdccdf	Dinoflagellata_Dinophyceae_Gymnodiniales_Warnowiaceae_Warnowia_Warnowia_sp.	Dinoflagellata	NA
0.0183160894801106	07dfd4f658c9aebb463ba19d07e52c08	Dinoflagellata_Syndiniales_Dino-Group-I_Dino-Group-I-Clade-3_Dino-Group-I-Clade-3_X_Dino-Group-I-Clade-3_X_sp.	Dinoflagellata	NA	e470912144e1a8764b9d5ed2bb3c31c9	Gyrista_Chrysophyceae_Chrysophyceae_Clade-EC2H_Chrysophyceae_Clade-EC2H_X_Chrysophyceae_Clade-EC2H_XX_Chrysophyceae_Clade-EC2H_XX_sp.	Stramenopiles	Sky
0.0100704720354861	07dfd4f658c9aebb463ba19d07e52c08	Dinoflagellata_Syndiniales_Dino-Group-I_Dino-Group-I-Clade-3_Dino-Group-I-Clade-3_X_Dino-Group-I-Clade-3_X_sp.	Dinoflagellata	NA	c9594e6b985de718121b5e8aab542963	Dinoflagellata_Dinophyceae_NA_NA_NA_NA	Dinoflagellata	NA
0.205114578846612	08924c2ee96bb4c96c2cbeba7ba69511	Proteobacteria_Gammaproteobacteria_Pseudomonadales_KI89A_clade_KI89A_clade_uncultured_sp	Gammaproteobacteria	NA	f652134493b3c8f3f01a2e95f86f0ee0	Dinoflagellata_Syndiniales_Dino-Group-II_Dino-Group-II_X_Dino-Group-II_XX_Dino-Group-II_XX_sp.	Dinoflagellata	Sky
0.152597304357906	08924c2ee96bb4c96c2cbeba7ba69511	Proteobacteria_Gammaproteobacteria_Pseudomonadales_KI89A_clade_KI89A_clade_uncultured_sp	Gammaproteobacteria	NA	4d1ff1a7a263d58bfa577ced240af570	Cyanobacteria_Cyanobacteriia_Cyanobacteriales_Microcystaceae_Atelocyanobacterium_(UCYN-A)_Candidatus_Atelocyanobacterium	UCYN_A	NA
0.144778448912641	08924c2ee96bb4c96c2cbeba7ba69511	Proteobacteria_Gammaproteobacteria_Pseudomonadales_KI89A_clade_KI89A_clade_uncultured_sp	Gammaproteobacteria	NA	05988c7bd23faa484469985de0fb3437	Bdellovibrionota_Bdellovibrionia_Bdellovibrionales_Bdellovibrionaceae_OM27_clade_NA	Bdellovibrionota	NA
0.142297600648566	08924c2ee96bb4c96c2cbeba7ba69511	Proteobacteria_Gammaproteobacteria_Pseudomonadales_KI89A_clade_KI89A_clade_uncultured_sp	Gammaproteobacteria	NA	dc917b156a4599011fc79857e9a70210	Proteobacteria_Alphaproteobacteria_Puniceispirillales_SAR116_clade_Candidatus_Puniceispirillum_uncultured_sp	Alphaproteobacteria	NA
0.113661699006108	08924c2ee96bb4c96c2cbeba7ba69511	Proteobacteria_Gammaproteobacteria_Pseudomonadales_KI89A_clade_KI89A_clade_uncultured_sp	Gammaproteobacteria	NA	6643bd1e0fc30daa004b673e6b82769d	Dinoflagellata_NA_NA_NA_NA_NA	Dinoflagellata	Black
0.0967404458051844	08924c2ee96bb4c96c2cbeba7ba69511	Proteobacteria_Gammaproteobacteria_Pseudomonadales_KI89A_clade_KI89A_clade_uncultured_sp	Gammaproteobacteria	NA	ac08196e8fe85b9b5ce553b27093f14f	Dinoflagellata_Syndiniales_Dino-Group-I_Dino-Group-I-Clade-5_Dino-Group-I-Clade-5_X_Dino-Group-I-Clade-5_X_sp.	Dinoflagellata	NA
0.0790567466543391	08924c2ee96bb4c96c2cbeba7ba69511	Proteobacteria_Gammaproteobacteria_Pseudomonadales_KI89A_clade_KI89A_clade_uncultured_sp	Gammaproteobacteria	NA	83dd28ab81e55a7a46360480e9f8ab67	Bacteroidota_Bacteroidia_Flavobacteriales_NS9_marine_group_NS9_marine_group_uncultured_sp	Bacteroidota	NA
0.0734529715699551	08924c2ee96bb4c96c2cbeba7ba69511	Proteobacteria_Gammaproteobacteria_Pseudomonadales_KI89A_clade_KI89A_clade_uncultured_sp	Gammaproteobacteria	NA	a4813cd0694be7cc59ad5cdeb47cd517	Gyrista_Bacillariophyceae_Mastogloiales_Mastogloiaceae_Mastogloia_Mastogloia_sp.	Stramenopiles	NA
0.0642076377081903	08924c2ee96bb4c96c2cbeba7ba69511	Proteobacteria_Gammaproteobacteria_Pseudomonadales_KI89A_clade_KI89A_clade_uncultured_sp	Gammaproteobacteria	NA	e7188c962bd9222d2733dc49a2c79025	Dinoflagellata_Dinophyceae_NA_NA_NA_NA	Dinoflagellata	Sky
0.0563422033325211	08924c2ee96bb4c96c2cbeba7ba69511	Proteobacteria_Gammaproteobacteria_Pseudomonadales_KI89A_clade_KI89A_clade_uncultured_sp	Gammaproteobacteria	NA	9ab20f570f2b2769d246e91e4ce92d3d	Proteobacteria_Alphaproteobacteria_Puniceispirillales_SAR116_clade_Candidatus_Puniceispirillum_uncultured_sp	Alphaproteobacteria	NA
0.129910520367015	08a51159519e07d5c29e6338cf533010	Thermoplasmatota_Thermoplasmata_Marine_Group_II_Marine_Group_II_Marine_Group_II_NA	Thermoplasmatota	NA	c218ef71a42fd9b24de13db12c6aa031	Proteobacteria_Alphaproteobacteria_Rhodobacterales_Rhodobacteraceae_Ascidiaceihabitans_NA	Alphaproteobacteria	NA
0.12559637429299	08a51159519e07d5c29e6338cf533010	Thermoplasmatota_Thermoplasmata_Marine_Group_II_Marine_Group_II_Marine_Group_II_NA	Thermoplasmatota	NA	e9528150163296033ee663ab51145f74	Marinimicrobia_(SAR406_clade)_Marinimicrobia_(SAR406_clade)_Marinimicrobia_(SAR406_clade)_Marinimicrobia_(SAR406_clade)_Marinimicrobia_(SAR406_clade)_unidentified_marine	SAR406	NA
0.106427534007302	08a51159519e07d5c29e6338cf533010	Thermoplasmatota_Thermoplasmata_Marine_Group_II_Marine_Group_II_Marine_Group_II_NA	Thermoplasmatota	NA	e5ed547c022e9d888026432e4825befa	Dinoflagellata_Syndiniales_Dino-Group-II_Dino-Group-II-Clade-10-and-11_Dino-Group-II-Clade-10-and-11_X_Dino-Group-II-Clade-10-and-11_X_sp.	Dinoflagellata	Black
0.0694380238852814	08a51159519e07d5c29e6338cf533010	Thermoplasmatota_Thermoplasmata_Marine_Group_II_Marine_Group_II_Marine_Group_II_NA	Thermoplasmatota	NA	cb7335ce43483451b3e02c89e98650d5	Dinoflagellata_Syndiniales_Dino-Group-I_Dino-Group-I-Clade-7_Dino-Group-I-Clade-7_X_Dino-Group-I-Clade-7_X_sp.	Dinoflagellata	NA
0.0536009533466372	08a51159519e07d5c29e6338cf533010	Thermoplasmatota_Thermoplasmata_Marine_Group_II_Marine_Group_II_Marine_Group_II_NA	Thermoplasmatota	NA	3814ef72fa9bd1d6694ec027a51b80ab	Haptophyta_Haptophyta_Clade_HAP3_Haptophyta_Clade_HAP3_X_Haptophyta_Clade_HAP3_XX_Haptophyta_Clade_HAP3_XXX_Haptophyta_Clade_HAP3_XXX_sp.	Haptophyta	Yellow
0.0358986156603884	08a51159519e07d5c29e6338cf533010	Thermoplasmatota_Thermoplasmata_Marine_Group_II_Marine_Group_II_Marine_Group_II_NA	Thermoplasmatota	NA	e4933c9a271621865609336f2b10ff7a	Proteobacteria_Gammaproteobacteria_Ga0077536_Ga0077536_Ga0077536_uncultured_sp	Gammaproteobacteria	NA
0.0356796072654138	08a51159519e07d5c29e6338cf533010	Thermoplasmatota_Thermoplasmata_Marine_Group_II_Marine_Group_II_Marine_Group_II_NA	Thermoplasmatota	NA	2ed7d51e061664183c05fbbb56c0787e	Proteobacteria_Gammaproteobacteria_Pseudomonadales_Pseudohongiellaceae_Pseudohongiella_NA	Gammaproteobacteria	NA
0.0318672954908391	08a51159519e07d5c29e6338cf533010	Thermoplasmatota_Thermoplasmata_Marine_Group_II_Marine_Group_II_Marine_Group_II_NA	Thermoplasmatota	NA	7322ea1021238c38aae73ded98e9f8e6	Dinoflagellata_Syndiniales_Dino-Group-II_Dino-Group-II-Clade-13_Dino-Group-II-Clade-13_X_Dino-Group-II-Clade-13_X_sp.	Dinoflagellata	Black
0.0293306255481967	08a51159519e07d5c29e6338cf533010	Thermoplasmatota_Thermoplasmata_Marine_Group_II_Marine_Group_II_Marine_Group_II_NA	Thermoplasmatota	NA	a900b6678ce86851fb16bfafb87f3326	Proteobacteria_Gammaproteobacteria_Pseudomonadales_Thioglobaceae_SUP05_cluster_NA	Gammaproteobacteria	NA
0.0283577310915968	08a51159519e07d5c29e6338cf533010	Thermoplasmatota_Thermoplasmata_Marine_Group_II_Marine_Group_II_Marine_Group_II_NA	Thermoplasmatota	NA	e38948e6eec8a4630b68310cee8ebed9	Bigyra_Sagenista_Labyrinthulomycetes_Labyrinthulomycetes_LAB14_Labyrinthulomycetes_LAB14_X_Labyrinthulomycetes_LAB14_X_sp.	Stramenopiles	NA
0.186715547804527	08adb9b8a943c4c440b3115d330e8201	Bacteroidota_Bacteroidia_Flavobacteriales_NS9_marine_group_NS9_marine_group_uncultured_sp	Bacteroidota	NA	8468b9a7927882feea714e0a29318379	Dinoflagellata_Syndiniales_Dino-Group-II_Dino-Group-II-Clade-10-and-11_Dino-Group-II-Clade-10-and-11_X_Dino-Group-II-Clade-10-and-11_X_sp.	Dinoflagellata	Black
0.119721320382758	08adb9b8a943c4c440b3115d330e8201	Bacteroidota_Bacteroidia_Flavobacteriales_NS9_marine_group_NS9_marine_group_uncultured_sp	Bacteroidota	NA	7c1483f053ea64397a0095b5672c437a	NA_NA_NA_NA_NA_NA	Stramenopiles	Sky
0.0864982478940734	08adb9b8a943c4c440b3115d330e8201	Bacteroidota_Bacteroidia_Flavobacteriales_NS9_marine_group_NS9_marine_group_uncultured_sp	Bacteroidota	NA	e23c0b30cd9b04009809e208884e5e0f	Proteobacteria_Alphaproteobacteria_Thalassobaculales_uncultured_uncultured_uncultured_sp	Alphaproteobacteria	NA
0.0800087751178274	08adb9b8a943c4c440b3115d330e8201	Bacteroidota_Bacteroidia_Flavobacteriales_NS9_marine_group_NS9_marine_group_uncultured_sp	Bacteroidota	NA	d437795211810d18f7f56385226279e4	Dinoflagellata_Syndiniales_Dino-Group-I_Dino-Group-I-Clade-5_Dino-Group-I-Clade-5_X_Dino-Group-I-Clade-5_X_sp.	Dinoflagellata	Black
0.0695731500297297	08adb9b8a943c4c440b3115d330e8201	Bacteroidota_Bacteroidia_Flavobacteriales_NS9_marine_group_NS9_marine_group_uncultured_sp	Bacteroidota	NA	5ade85c28f5209a3aa128b41dba7a668	Dinoflagellata_Syndiniales_Dino-Group-II_Dino-Group-II-Clade-7_Dino-Group-II-Clade-7_X_Dino-Group-II-Clade-7_X_sp.	Dinoflagellata	NA
0.0610785649426491	08adb9b8a943c4c440b3115d330e8201	Bacteroidota_Bacteroidia_Flavobacteriales_NS9_marine_group_NS9_marine_group_uncultured_sp	Bacteroidota	NA	0e16ae082314d80c7ea72b0e6a30ccdb	Gyrista_Chrysophyceae_Chrysophyceae_Clade-EC2I_Chrysophyceae_Clade-EC2I_X_Chrysophyceae_Clade-EC2I_XX_Chrysophyceae_Clade-EC2I_XX_sp.	Stramenopiles	Black
0.0533539214087175	08adb9b8a943c4c440b3115d330e8201	Bacteroidota_Bacteroidia_Flavobacteriales_NS9_marine_group_NS9_marine_group_uncultured_sp	Bacteroidota	NA	8481de5c76dd8ecd95102dbed3c200d6	Bacteroidota_Bacteroidia_Flavobacteriales_NS7_marine_group_NS7_marine_group_NA	Bacteroidota	NA
0.0484613125646851	08adb9b8a943c4c440b3115d330e8201	Bacteroidota_Bacteroidia_Flavobacteriales_NS9_marine_group_NS9_marine_group_uncultured_sp	Bacteroidota	NA	7482f087a9206b3b9f42323598d4e038	Dinoflagellata_Dinophyceae_NA_NA_NA_NA	Dinoflagellata	NA
0.0385820468145185	08adb9b8a943c4c440b3115d330e8201	Bacteroidota_Bacteroidia_Flavobacteriales_NS9_marine_group_NS9_marine_group_uncultured_sp	Bacteroidota	NA	02b671adbb200787d8a9c48244399ee4	Dinoflagellata_Syndiniales_Dino-Group-I_Dino-Group-I-Clade-5_Dino-Group-I-Clade-5_X_Dino-Group-I-Clade-5_X_sp.	Dinoflagellata	Black
0.0381087632597641	08adb9b8a943c4c440b3115d330e8201	Bacteroidota_Bacteroidia_Flavobacteriales_NS9_marine_group_NS9_marine_group_uncultured_sp	Bacteroidota	NA	7e226aabffa851153e16c23dadc4006b	Dinoflagellata_Syndiniales_Dino-Group-I_Dino-Group-I-Clade-5_Dino-Group-I-Clade-5_X_Dino-Group-I-Clade-5_X_sp.	Dinoflagellata	NA
0.0450328071737099	08b476bd3a65eae42743b7836a887676	Proteobacteria_Alphaproteobacteria_SAR11_clade_uncultured_uncultured_uncultured_sp	Alphaproteobacteria	NA	b10a45e51e144a86fb2db880a4913ee6	Dinoflagellata_Syndiniales_Dino-Group-I_Dino-Group-I-Clade-1_Dino-Group-I-Clade-1_X_Dino-Group-I-Clade-1_X_sp.	Dinoflagellata	Pink
0.0242698651212983	08b476bd3a65eae42743b7836a887676	Proteobacteria_Alphaproteobacteria_SAR11_clade_uncultured_uncultured_uncultured_sp	Alphaproteobacteria	NA	62aef0ad9fe11b7be7c54e5fe4734327	Proteobacteria_Gammaproteobacteria_Pseudomonadales_SAR86_clade_SAR86_clade_metagenome	Gammaproteobacteria	NA
0.0124354663449807	08b476bd3a65eae42743b7836a887676	Proteobacteria_Alphaproteobacteria_SAR11_clade_uncultured_uncultured_uncultured_sp	Alphaproteobacteria	NA	4e4df89381981192738a8ca681e10068	Bigyra_Sagenista_Labyrinthulomycetes_Labyrinthulomycetes_LAB7_Labyrinthulomycetes_LAB7_X_Labyrinthulomycetes_LAB7_X_sp.	Stramenopiles	NA
0.00602567003145314	08b476bd3a65eae42743b7836a887676	Proteobacteria_Alphaproteobacteria_SAR11_clade_uncultured_uncultured_uncultured_sp	Alphaproteobacteria	NA	0b98828f47b5682cd6a3d3992f51b80b	Dinoflagellata_Syndiniales_Dino-Group-I_Dino-Group-I-Clade-5_Dino-Group-I-Clade-5_X_Dino-Group-I-Clade-5_X_sp.	Dinoflagellata	NA
0.00121291263301848	08b476bd3a65eae42743b7836a887676	Proteobacteria_Alphaproteobacteria_SAR11_clade_uncultured_uncultured_uncultured_sp	Alphaproteobacteria	NA	888d075e9f8a13643d68d31ec107d33a	Chlorophyta_Chloropicophyceae_Chloropicales_Chloropicaceae_Chloroparvula_Chloroparvula_pacifica	Archaeplastida	NA
0.707918869379821	08c3d7afa49763d8f4e0d5424cf9760f	Proteobacteria_Alphaproteobacteria_SAR11_clade_Clade_II_Clade_II_NA	Alphaproteobacteria	NA	9253a7d7f89e68bcad310edf2323bd7f	Proteobacteria_Alphaproteobacteria_SAR11_clade_Clade_II_Clade_II_uncultured_sp	Alphaproteobacteria	NA
0.187699948267867	08c3d7afa49763d8f4e0d5424cf9760f	Proteobacteria_Alphaproteobacteria_SAR11_clade_Clade_II_Clade_II_NA	Alphaproteobacteria	NA	3879fc5165cc1f1c0d1ab12485f68ba0	Proteobacteria_Alphaproteobacteria_SAR11_clade_Clade_II_Clade_II_NA	Alphaproteobacteria	NA
0.16328769708358	08c3d7afa49763d8f4e0d5424cf9760f	Proteobacteria_Alphaproteobacteria_SAR11_clade_Clade_II_Clade_II_NA	Alphaproteobacteria	NA	b6e5b3f02ef8c92a035764734225d14c	Proteobacteria_Alphaproteobacteria_Parvibaculales_OCS116_clade_OCS116_clade_NA	Alphaproteobacteria	NA
0.101806368816416	08c3d7afa49763d8f4e0d5424cf9760f	Proteobacteria_Alphaproteobacteria_SAR11_clade_Clade_II_Clade_II_NA	Alphaproteobacteria	NA	1c0640727449285edabbda36ba0d8d8e	Cyanobacteria_Cyanobacteriia_Synechococcales_Cyanobiaceae_Synechococcus_CC9902_NA	Synechococcus	Sky
0.0614508218969836	08c3d7afa49763d8f4e0d5424cf9760f	Proteobacteria_Alphaproteobacteria_SAR11_clade_Clade_II_Clade_II_NA	Alphaproteobacteria	NA	f919bad4bf5d94b9bbcc58eeff1ecfa9	Dinoflagellata_Syndiniales_Dino-Group-II_Dino-Group-II-Clade-1_Dino-Group-II-Clade-1_X_Dino-Group-II-Clade-1_X_sp.	Dinoflagellata	NA
0.0417598154445478	08c3d7afa49763d8f4e0d5424cf9760f	Proteobacteria_Alphaproteobacteria_SAR11_clade_Clade_II_Clade_II_NA	Alphaproteobacteria	NA	0c2cab653f4af61da9b0d6f0ebeb220b	Proteobacteria_Alphaproteobacteria_SAR11_clade_Clade_II_Clade_II_NA	Alphaproteobacteria	NA
0.0346235697474397	08c3d7afa49763d8f4e0d5424cf9760f	Proteobacteria_Alphaproteobacteria_SAR11_clade_Clade_II_Clade_II_NA	Alphaproteobacteria	NA	9fc7efd17c04fe5c0c6e3076ff71c106	Dinoflagellata_Syndiniales_Dino-Group-II_Dino-Group-II-Clade-3_Dino-Group-II-Clade-3_X_Dino-Group-II-Clade-3_X_sp.	Dinoflagellata	Sky
0.0326929386055973	08c3d7afa49763d8f4e0d5424cf9760f	Proteobacteria_Alphaproteobacteria_SAR11_clade_Clade_II_Clade_II_NA	Alphaproteobacteria	NA	0a233eac7d243a6a3b71901f571051b1	Picozoa_Picozoa_XX_Picozoa_XXX_Picozoa_XXXX_Picozoa_XXXXX_Picozoa_XXXXX_sp.	Archaeplastida	Sky
0.0194904402603717	08c3d7afa49763d8f4e0d5424cf9760f	Proteobacteria_Alphaproteobacteria_SAR11_clade_Clade_II_Clade_II_NA	Alphaproteobacteria	NA	aa85a1c1328ff6b6615177a4f2d4173d	Haptophyta_Prymnesiophyceae_Prymnesiales_Chrysochromulinaceae_Chrysochromulina_Chrysochromulina_sp.	Haptophyta	Sky
0.0173281109737834	08c3d7afa49763d8f4e0d5424cf9760f	Proteobacteria_Alphaproteobacteria_SAR11_clade_Clade_II_Clade_II_NA	Alphaproteobacteria	NA	4df9a180ae55369b1efd340f76ee9f7f	Proteobacteria_Alphaproteobacteria_Rickettsiales_S25-593_S25-593_uncultured_sp	Alphaproteobacteria	NA
0.189730840956206	08d2c608af25b7316b6a5e8427e01187	Proteobacteria_Alphaproteobacteria_SAR11_clade_Clade_I_NA_NA	Alphaproteobacteria	NA	f95ede75cc5d347d18693341f82983a5	Proteobacteria_Alphaproteobacteria_SAR11_clade_Clade_I_Clade_Ia_NA	Alphaproteobacteria	NA
0.100099640456938	08d2c608af25b7316b6a5e8427e01187	Proteobacteria_Alphaproteobacteria_SAR11_clade_Clade_I_NA_NA	Alphaproteobacteria	NA	258939326f939b2f517b8f6c0f40b786	Proteobacteria_Alphaproteobacteria_SAR11_clade_Clade_I_Clade_Ia_NA	Alphaproteobacteria	NA
0.0786308856694844	08d2c608af25b7316b6a5e8427e01187	Proteobacteria_Alphaproteobacteria_SAR11_clade_Clade_I_NA_NA	Alphaproteobacteria	NA	ba6ff5fc5f8f757c1f8bd146334f2b71	Proteobacteria_Alphaproteobacteria_SAR11_clade_Clade_II_Clade_II_NA	Alphaproteobacteria	NA
0.0629395565455244	08d2c608af25b7316b6a5e8427e01187	Proteobacteria_Alphaproteobacteria_SAR11_clade_Clade_I_NA_NA	Alphaproteobacteria	NA	6213917f640565886c0f989655d3f279	Cyanobacteria_Cyanobacteriia_Synechococcales_Cyanobiaceae_Synechococcus_CC9902_uncultured_sp	Synechococcus	Yellow
0.0424518870852986	08d2c608af25b7316b6a5e8427e01187	Proteobacteria_Alphaproteobacteria_SAR11_clade_Clade_I_NA_NA	Alphaproteobacteria	NA	517feca40190e0aebbeca75e64c72053	Proteobacteria_Gammaproteobacteria_Burkholderiales_Methylophilaceae_OM43_clade_uncultured_sp	Gammaproteobacteria	NA
0.04019094531318	08d2c608af25b7316b6a5e8427e01187	Proteobacteria_Alphaproteobacteria_SAR11_clade_Clade_I_NA_NA	Alphaproteobacteria	NA	861b6c39604301fbe4cb15491d8a3cf7	Dinoflagellata_Syndiniales_Dino-Group-II_Dino-Group-II-Clade-28_Dino-Group-II-Clade-28_X_Dino-Group-II-Clade-28_X_sp.	Dinoflagellata	NA
0.0384519673653416	08d2c608af25b7316b6a5e8427e01187	Proteobacteria_Alphaproteobacteria_SAR11_clade_Clade_I_NA_NA	Alphaproteobacteria	NA	e38948e6eec8a4630b68310cee8ebed9	Bigyra_Sagenista_Labyrinthulomycetes_Labyrinthulomycetes_LAB14_Labyrinthulomycetes_LAB14_X_Labyrinthulomycetes_LAB14_X_sp.	Stramenopiles	NA
0.0356176868315943	08d2c608af25b7316b6a5e8427e01187	Proteobacteria_Alphaproteobacteria_SAR11_clade_Clade_I_NA_NA	Alphaproteobacteria	NA	ed8754e06a54ab743dd09fef81517cd8	Actinobacteriota_Acidimicrobiia_Microtrichales_Microtrichaceae_Sva0996_marine_group_NA	Actinobacteriota	NA
0.033726113087428	08d2c608af25b7316b6a5e8427e01187	Proteobacteria_Alphaproteobacteria_SAR11_clade_Clade_I_NA_NA	Alphaproteobacteria	NA	d821aeb7d148eb81375909bfdecd8ad9	Bacteroidota_Bacteroidia_Flavobacteriales_NS9_marine_group_NS9_marine_group_uncultured_sp	Bacteroidota	NA
0.0274617211016557	08d2c608af25b7316b6a5e8427e01187	Proteobacteria_Alphaproteobacteria_SAR11_clade_Clade_I_NA_NA	Alphaproteobacteria	NA	54a7d2c9e0aa39ae9f734e40c7092fab	Proteobacteria_Gammaproteobacteria_HOC36_HOC36_HOC36_uncultured_sp	Gammaproteobacteria	NA
0.152085793447406	08d34eeaf3530d32c8c79c7401c2e838	Dinoflagellata_Syndiniales_Dino-Group-I_Dino-Group-I-Clade-5_Dino-Group-I-Clade-5_X_Dino-Group-I-Clade-5_X_sp.	Dinoflagellata	NA	2eed3570429d29f207dc03ac8a02ccb7	Dinoflagellata_Syndiniales_Dino-Group-II_Dino-Group-II-Clade-14_Dino-Group-II-Clade-14_X_Dino-Group-II-Clade-14_X_sp.	Dinoflagellata	Orange
0.0817434309815859	08d34eeaf3530d32c8c79c7401c2e838	Dinoflagellata_Syndiniales_Dino-Group-I_Dino-Group-I-Clade-5_Dino-Group-I-Clade-5_X_Dino-Group-I-Clade-5_X_sp.	Dinoflagellata	NA	9542a7109ae52c635ed19708da7b6458	Dinoflagellata_Syndiniales_Dino-Group-II_NA_NA_NA	Dinoflagellata	NA
0.0710265709117475	08d34eeaf3530d32c8c79c7401c2e838	Dinoflagellata_Syndiniales_Dino-Group-I_Dino-Group-I-Clade-5_Dino-Group-I-Clade-5_X_Dino-Group-I-Clade-5_X_sp.	Dinoflagellata	NA	3aa2ed57acdc07ba393f8eac74317c50	Gyrista_Chrysophyceae_Chrysophyceae_Clade-EC2I_Chrysophyceae_Clade-EC2I_X_Chrysophyceae_Clade-EC2I_XX_Chrysophyceae_Clade-EC2I_XX_sp.	Stramenopiles	NA
0.040741697420854	08d34eeaf3530d32c8c79c7401c2e838	Dinoflagellata_Syndiniales_Dino-Group-I_Dino-Group-I-Clade-5_Dino-Group-I-Clade-5_X_Dino-Group-I-Clade-5_X_sp.	Dinoflagellata	NA	cee639a81a632b12ce04d13235d127d4	Dinoflagellata_Syndiniales_Dino-Group-II_Dino-Group-II-Clade-7_Dino-Group-II-Clade-7_X_Dino-Group-II-Clade-7_X_sp.	Dinoflagellata	NA
0.187665245939697	091fc9336e2427b09f74361dce7030e3	Dinoflagellata_Syndiniales_Dino-Group-II_Dino-Group-II_X_Dino-Group-II_XX_Dino-Group-II_XX_sp.	Dinoflagellata	NA	c7957a158a1b984bfd2730c0594f5a3b	Prasinodermophyta_Prasinodermophyceae_Prasinodermales_Prasinodermaceae_Prasinodermaceae_X_Prasinodermaceae_X_sp.	Archaeplastida	NA
0.0828536282306858	091fc9336e2427b09f74361dce7030e3	Dinoflagellata_Syndiniales_Dino-Group-II_Dino-Group-II_X_Dino-Group-II_XX_Dino-Group-II_XX_sp.	Dinoflagellata	NA	cc7a0231526f1e57785d3efca86b5454	Gyrista_Gyrista_X_Gyrista_XX_MAST-2_MAST-2D_MAST-2D_sp.	Stramenopiles	NA
0.0550737142765992	091fc9336e2427b09f74361dce7030e3	Dinoflagellata_Syndiniales_Dino-Group-II_Dino-Group-II_X_Dino-Group-II_XX_Dino-Group-II_XX_sp.	Dinoflagellata	NA	df99552b21ffc642df2ec3e3042ec830	Dinoflagellata_Syndiniales_Dino-Group-II_Dino-Group-II-Clade-14_Dino-Group-II-Clade-14_X_Dino-Group-II-Clade-14_X_sp.	Dinoflagellata	NA
0.365047086467885	093019e15d558a92d328b675dac7c532	Dinoflagellata_Syndiniales_Dino-Group-I_Dino-Group-I-Clade-5_Dino-Group-I-Clade-5_X_Dino-Group-I-Clade-5_X_sp.	Dinoflagellata	NA	9c116ec8dfbef9b68d1978c5da008547	Haptophyta_Prymnesiophyceae_Prymnesiophyceae_X_Braarudosphaeraceae_Braarudosphaera_Braarudosphaera_bigelowii	Haptophyta	NA
0.192093194209373	093019e15d558a92d328b675dac7c532	Dinoflagellata_Syndiniales_Dino-Group-I_Dino-Group-I-Clade-5_Dino-Group-I-Clade-5_X_Dino-Group-I-Clade-5_X_sp.	Dinoflagellata	NA	700cb3233189ae833e34edfdafb5dfaf	Dinoflagellata_Dinophyceae_NA_NA_NA_NA	Dinoflagellata	NA
0.179385195713727	093019e15d558a92d328b675dac7c532	Dinoflagellata_Syndiniales_Dino-Group-I_Dino-Group-I-Clade-5_Dino-Group-I-Clade-5_X_Dino-Group-I-Clade-5_X_sp.	Dinoflagellata	NA	786ba510b58f801f38fa33c4887bc74f	Dinoflagellata_Syndiniales_Dino-Group-II_Dino-Group-II-Clade-10-and-11_Dino-Group-II-Clade-10-and-11_X_Dino-Group-II-Clade-10-and-11_X_sp.	Dinoflagellata	Black
0.165325219511386	093019e15d558a92d328b675dac7c532	Dinoflagellata_Syndiniales_Dino-Group-I_Dino-Group-I-Clade-5_Dino-Group-I-Clade-5_X_Dino-Group-I-Clade-5_X_sp.	Dinoflagellata	NA	a2b158bcbae69c5b0e01258d6fe7f5a4	Dinoflagellata_Syndiniales_Dino-Group-II_Dino-Group-II-Clade-5_Dino-Group-II-Clade-5_X_Dino-Group-II-Clade-5_X_sp.	Dinoflagellata	NA
0.0766707461723911	093019e15d558a92d328b675dac7c532	Dinoflagellata_Syndiniales_Dino-Group-I_Dino-Group-I-Clade-5_Dino-Group-I-Clade-5_X_Dino-Group-I-Clade-5_X_sp.	Dinoflagellata	NA	8605afc313820e6156055b5f77c46435	Gyrista_Bacillariophyceae_NA_NA_NA_NA	Stramenopiles	NA
0.0618116056400773	093019e15d558a92d328b675dac7c532	Dinoflagellata_Syndiniales_Dino-Group-I_Dino-Group-I-Clade-5_Dino-Group-I-Clade-5_X_Dino-Group-I-Clade-5_X_sp.	Dinoflagellata	NA	97e375473218f9fbd93503335c2db159	Dinoflagellata_Syndiniales_Dino-Group-II_Dino-Group-II-Clade-7_Dino-Group-II-Clade-7_X_Dino-Group-II-Clade-7_X_sp.	Dinoflagellata	Sky
0.0569352059329077	093019e15d558a92d328b675dac7c532	Dinoflagellata_Syndiniales_Dino-Group-I_Dino-Group-I-Clade-5_Dino-Group-I-Clade-5_X_Dino-Group-I-Clade-5_X_sp.	Dinoflagellata	NA	8b698d64ffd7755f8edc399370d0222c	Dinoflagellata_Syndiniales_Dino-Group-II_Dino-Group-II-Clade-10-and-11_Dino-Group-II-Clade-10-and-11_X_Dino-Group-II-Clade-10-and-11_X_sp.	Dinoflagellata	Sky
0.0473231344095172	093019e15d558a92d328b675dac7c532	Dinoflagellata_Syndiniales_Dino-Group-I_Dino-Group-I-Clade-5_Dino-Group-I-Clade-5_X_Dino-Group-I-Clade-5_X_sp.	Dinoflagellata	NA	f652134493b3c8f3f01a2e95f86f0ee0	Dinoflagellata_Syndiniales_Dino-Group-II_Dino-Group-II_X_Dino-Group-II_XX_Dino-Group-II_XX_sp.	Dinoflagellata	Sky
0.025333755922513	093019e15d558a92d328b675dac7c532	Dinoflagellata_Syndiniales_Dino-Group-I_Dino-Group-I-Clade-5_Dino-Group-I-Clade-5_X_Dino-Group-I-Clade-5_X_sp.	Dinoflagellata	NA	e1c8b7664964a45e7963d3a4993604fe	Dinoflagellata_Dinophyceae_Suessiales_Suessiaceae_Pelagodinium_Pelagodinium_beii	Dinoflagellata	Blue
0.019262741426492	093019e15d558a92d328b675dac7c532	Dinoflagellata_Syndiniales_Dino-Group-I_Dino-Group-I-Clade-5_Dino-Group-I-Clade-5_X_Dino-Group-I-Clade-5_X_sp.	Dinoflagellata	NA	3b30df9013f267a8fa92a3b769194c81	Gyrista_Bolidophyceae_Parmales_Parmales_env_1_Parmales_env_1_X_Parmales_env_1_X_sp.	Stramenopiles	NA
0.144743922978905	093656b4d0258a7635f4a368a69f6377	Bacteroidota_Bacteroidia_Flavobacteriales_Flavobacteriaceae_NS2b_marine_group_uncultured_sp	Bacteroidota	NA	4a3b62792d37c5af931fb83157505314	SAR324_clade(Marine_group_B)_SAR324_clade(Marine_group_B)_SAR324_clade(Marine_group_B)_SAR324_clade(Marine_group_B)_SAR324_clade(Marine_group_B)_uncultured_sp	SAR324	NA
0.133016725780872	093656b4d0258a7635f4a368a69f6377	Bacteroidota_Bacteroidia_Flavobacteriales_Flavobacteriaceae_NS2b_marine_group_uncultured_sp	Bacteroidota	NA	e6c3103bc273a42d6c24869f68d7052c	Bacteroidota_Bacteroidia_Flavobacteriales_Flavobacteriaceae_NS4_marine_group_NA	Bacteroidota	NA
0.126658055686741	093656b4d0258a7635f4a368a69f6377	Bacteroidota_Bacteroidia_Flavobacteriales_Flavobacteriaceae_NS2b_marine_group_uncultured_sp	Bacteroidota	NA	79002349944c245d62d67fcc7a46b00a	Dinoflagellata_Dinophyceae_Peridiniales_NA_NA_NA	Dinoflagellata	Blue
0.124429022536759	093656b4d0258a7635f4a368a69f6377	Bacteroidota_Bacteroidia_Flavobacteriales_Flavobacteriaceae_NS2b_marine_group_uncultured_sp	Bacteroidota	NA	2f3b8d6ffc86554fb8caa712f675a961	Haptophyta_Haptophyta_Clade_HAP4_Haptophyta_Clade_HAP4_X_Haptophyta_Clade_HAP4_XX_Haptophyta_Clade_HAP4_XXX_Haptophyta_Clade_HAP4_XXX_sp.	Haptophyta	Sky
0.103568040048883	093656b4d0258a7635f4a368a69f6377	Bacteroidota_Bacteroidia_Flavobacteriales_Flavobacteriaceae_NS2b_marine_group_uncultured_sp	Bacteroidota	NA	924ea303265c0e8f3050d644e0bfa403	Dinoflagellata_Dinophyceae_NA_NA_NA_NA	Dinoflagellata	Sky
0.0877691031249312	093656b4d0258a7635f4a368a69f6377	Bacteroidota_Bacteroidia_Flavobacteriales_Flavobacteriaceae_NS2b_marine_group_uncultured_sp	Bacteroidota	NA	7b3c4b0e1255cfc96a4bbfaab33dea38	Planctomycetota_Phycisphaerae_Phycisphaerales_Phycisphaeraceae_NA_NA	Planctomycetota	NA
0.0829572905470418	093656b4d0258a7635f4a368a69f6377	Bacteroidota_Bacteroidia_Flavobacteriales_Flavobacteriaceae_NS2b_marine_group_uncultured_sp	Bacteroidota	NA	e171bd4a12a41fd413cabc2122c9e159	Bdellovibrionota_Bdellovibrionia_Bdellovibrionales_Bdellovibrionaceae_OM27_clade_unidentified_marine	Bdellovibrionota	NA
0.0788753527456843	093656b4d0258a7635f4a368a69f6377	Bacteroidota_Bacteroidia_Flavobacteriales_Flavobacteriaceae_NS2b_marine_group_uncultured_sp	Bacteroidota	NA	2c0a58a5824f4f136faf9311f9a40cc6	Dinoflagellata_Dinophyceae_Gymnodiniales_NA_NA_NA	Dinoflagellata	Blue
0.0755656604233223	093656b4d0258a7635f4a368a69f6377	Bacteroidota_Bacteroidia_Flavobacteriales_Flavobacteriaceae_NS2b_marine_group_uncultured_sp	Bacteroidota	NA	172125496820c095e144a2865e829875	Dinoflagellata_Dinophyceae_NA_NA_NA_NA	Dinoflagellata	Blue
0.0604089902930146	093656b4d0258a7635f4a368a69f6377	Bacteroidota_Bacteroidia_Flavobacteriales_Flavobacteriaceae_NS2b_marine_group_uncultured_sp	Bacteroidota	NA	4b8a6a724523839d69d749c156fd7b05	Verrucomicrobiota_Kiritimatiellae_Kiritimatiellales_Kiritimatiellaceae_R76-B128_uncultured_sp	Verrucomicrobiota	NA
0.29905252668824	0946539d7c5a06ca2be39f063d9bccb2	Desulfobacterota_Desulfuromonadia_PB19_PB19_PB19_uncultured_sp	Desulfobacterota	NA	85ae4d17c85af0a48b874c845db48358	Proteobacteria_Alphaproteobacteria_Rhodobacterales_Rhodobacteraceae_uncultured_NA	Alphaproteobacteria	NA
0.276800909337919	0946539d7c5a06ca2be39f063d9bccb2	Desulfobacterota_Desulfuromonadia_PB19_PB19_PB19_uncultured_sp	Desulfobacterota	NA	a4efa0694ddecb099010ae0a8befc10f	Bdellovibrionota_Bdellovibrionia_Bdellovibrionales_Bdellovibrionaceae_OM27_clade_NA	Bdellovibrionota	NA
0.238304168454196	0946539d7c5a06ca2be39f063d9bccb2	Desulfobacterota_Desulfuromonadia_PB19_PB19_PB19_uncultured_sp	Desulfobacterota	NA	13ff3b9b32b63eff0dd993e49756daa6	Bacteroidota_Bacteroidia_Flavobacteriales_Flavobacteriaceae_Tenacibaculum_NA	Bacteroidota	NA
0.15771376329808	0946539d7c5a06ca2be39f063d9bccb2	Desulfobacterota_Desulfuromonadia_PB19_PB19_PB19_uncultured_sp	Desulfobacterota	NA	9542a7109ae52c635ed19708da7b6458	Dinoflagellata_Syndiniales_Dino-Group-II_NA_NA_NA	Dinoflagellata	NA
0.120318013306329	0946539d7c5a06ca2be39f063d9bccb2	Desulfobacterota_Desulfuromonadia_PB19_PB19_PB19_uncultured_sp	Desulfobacterota	NA	dea45952db4ce40936877be8c70f240b	Dinoflagellata_Syndiniales_Dino-Group-II_Dino-Group-II_X_Dino-Group-II_XX_Dino-Group-II_XX_sp.	Dinoflagellata	NA
0.0816876120660548	0946539d7c5a06ca2be39f063d9bccb2	Desulfobacterota_Desulfuromonadia_PB19_PB19_PB19_uncultured_sp	Desulfobacterota	NA	0b0694ec62f1d669c0b0841062d55d43	Proteobacteria_Alphaproteobacteria_Rhodospirillales_AEGEAN-169_marine_group_AEGEAN-169_marine_group_NA	Alphaproteobacteria	NA
0.0663003815444884	0946539d7c5a06ca2be39f063d9bccb2	Desulfobacterota_Desulfuromonadia_PB19_PB19_PB19_uncultured_sp	Desulfobacterota	NA	4716e61bb5f5a64ef3c581acbbdcaa95	Proteobacteria_Alphaproteobacteria_SAR11_clade_Clade_III_Clade_III_NA	Alphaproteobacteria	NA
0.052086463348876	0946539d7c5a06ca2be39f063d9bccb2	Desulfobacterota_Desulfuromonadia_PB19_PB19_PB19_uncultured_sp	Desulfobacterota	NA	e171bd4a12a41fd413cabc2122c9e159	Bdellovibrionota_Bdellovibrionia_Bdellovibrionales_Bdellovibrionaceae_OM27_clade_unidentified_marine	Bdellovibrionota	NA
0.0507350728824147	0946539d7c5a06ca2be39f063d9bccb2	Desulfobacterota_Desulfuromonadia_PB19_PB19_PB19_uncultured_sp	Desulfobacterota	NA	d4766677da49404cefa041ad5467162f	Proteobacteria_Alphaproteobacteria_Rickettsiales_S25-593_S25-593_uncultured_sp	Alphaproteobacteria	NA
0.0476645119688826	0946539d7c5a06ca2be39f063d9bccb2	Desulfobacterota_Desulfuromonadia_PB19_PB19_PB19_uncultured_sp	Desulfobacterota	NA	08d34eeaf3530d32c8c79c7401c2e838	Dinoflagellata_Syndiniales_Dino-Group-I_Dino-Group-I-Clade-5_Dino-Group-I-Clade-5_X_Dino-Group-I-Clade-5_X_sp.	Dinoflagellata	NA
0.111946112075485	094e16dcd4fb72b54a78bb5c07f982e6	Marinimicrobia_(SAR406_clade)_Marinimicrobia_(SAR406_clade)_Marinimicrobia_(SAR406_clade)_Marinimicrobia_(SAR406_clade)_Marinimicrobia_(SAR406_clade)_uncultured_sp	SAR406	NA	2d8724f9970325b92a0965e9e00248c6	Bigyra_Sagenista_Sagenista_X_MAST-8_MAST-8C_MAST-8C_sp.	Stramenopiles	NA
0.0739968441977704	094e16dcd4fb72b54a78bb5c07f982e6	Marinimicrobia_(SAR406_clade)_Marinimicrobia_(SAR406_clade)_Marinimicrobia_(SAR406_clade)_Marinimicrobia_(SAR406_clade)_Marinimicrobia_(SAR406_clade)_uncultured_sp	SAR406	NA	8dde1593c635fc520f421d5b9794e1ce	Dinoflagellata_Syndiniales_Dino-Group-II_Dino-Group-II-Clade-6_Dino-Group-II-Clade-6_X_Dino-Group-II-Clade-6_X_sp.	Dinoflagellata	NA
0.0720959654769264	094e16dcd4fb72b54a78bb5c07f982e6	Marinimicrobia_(SAR406_clade)_Marinimicrobia_(SAR406_clade)_Marinimicrobia_(SAR406_clade)_Marinimicrobia_(SAR406_clade)_Marinimicrobia_(SAR406_clade)_uncultured_sp	SAR406	NA	4f35d21af5d8b061f0775b8be749eb63	Dinoflagellata_Syndiniales_Dino-Group-II_Dino-Group-II-Clade-1_Dino-Group-II-Clade-1_X_Dino-Group-II-Clade-1_X_sp.	Dinoflagellata	NA
0.0474326564219395	094e16dcd4fb72b54a78bb5c07f982e6	Marinimicrobia_(SAR406_clade)_Marinimicrobia_(SAR406_clade)_Marinimicrobia_(SAR406_clade)_Marinimicrobia_(SAR406_clade)_Marinimicrobia_(SAR406_clade)_uncultured_sp	SAR406	NA	4d2a2f29ef1e67e56017f635ff00555e	Dinoflagellata_Dinophyceae_NA_NA_NA_NA	Dinoflagellata	NA
0.029227205049904	094e16dcd4fb72b54a78bb5c07f982e6	Marinimicrobia_(SAR406_clade)_Marinimicrobia_(SAR406_clade)_Marinimicrobia_(SAR406_clade)_Marinimicrobia_(SAR406_clade)_Marinimicrobia_(SAR406_clade)_uncultured_sp	SAR406	NA	33342eba6a3326b36c475948cd02b4c1	Dinoflagellata_Syndiniales_Dino-Group-II_Dino-Group-II-Clade-26_Dino-Group-II-Clade-26_X_Dino-Group-II-Clade-26_X_sp.	Dinoflagellata	NA
0.0210029860117019	094e16dcd4fb72b54a78bb5c07f982e6	Marinimicrobia_(SAR406_clade)_Marinimicrobia_(SAR406_clade)_Marinimicrobia_(SAR406_clade)_Marinimicrobia_(SAR406_clade)_Marinimicrobia_(SAR406_clade)_uncultured_sp	SAR406	NA	67ba1761e15f4be159064101deecf52b	Dinoflagellata_Dinophyceae_NA_NA_NA_NA	Dinoflagellata	Black
0.0163933759837081	094e16dcd4fb72b54a78bb5c07f982e6	Marinimicrobia_(SAR406_clade)_Marinimicrobia_(SAR406_clade)_Marinimicrobia_(SAR406_clade)_Marinimicrobia_(SAR406_clade)_Marinimicrobia_(SAR406_clade)_uncultured_sp	SAR406	NA	11441d58247661ed407a03817ccf6efd	Bigyra_Sagenista_Sagenista_X_MAST-4_MAST-4A_MAST-4A_sp.	Stramenopiles	NA
0.0136897278743093	094e16dcd4fb72b54a78bb5c07f982e6	Marinimicrobia_(SAR406_clade)_Marinimicrobia_(SAR406_clade)_Marinimicrobia_(SAR406_clade)_Marinimicrobia_(SAR406_clade)_Marinimicrobia_(SAR406_clade)_uncultured_sp	SAR406	NA	540a10f0a4086b078c5a1c05ad99f260	Marinimicrobia_(SAR406_clade)_Marinimicrobia_(SAR406_clade)_Marinimicrobia_(SAR406_clade)_Marinimicrobia_(SAR406_clade)_Marinimicrobia_(SAR406_clade)_NA	SAR406	NA
0.00744164162716513	094e16dcd4fb72b54a78bb5c07f982e6	Marinimicrobia_(SAR406_clade)_Marinimicrobia_(SAR406_clade)_Marinimicrobia_(SAR406_clade)_Marinimicrobia_(SAR406_clade)_Marinimicrobia_(SAR406_clade)_uncultured_sp	SAR406	NA	c6e9c5ed051f408b58403cc4d5898a0d	Dinoflagellata_Syndiniales_Dino-Group-I_Dino-Group-I-Clade-5_Dino-Group-I-Clade-5_X_Dino-Group-I-Clade-5_X_sp.	Dinoflagellata	Sky
0.00307485156872536	094e16dcd4fb72b54a78bb5c07f982e6	Marinimicrobia_(SAR406_clade)_Marinimicrobia_(SAR406_clade)_Marinimicrobia_(SAR406_clade)_Marinimicrobia_(SAR406_clade)_Marinimicrobia_(SAR406_clade)_uncultured_sp	SAR406	NA	63239b1ee316c7dee7dadec5eac2c7b1	Dinoflagellata_Dinophyceae_Prorocentrales_Prorocentraceae_Prorocentrum_Prorocentrum_sp.	Dinoflagellata	Sky
0.0605834858173215	097e8f52f4073463a083b7c5265c6c94	Dinoflagellata_Dinophyceae_NA_NA_NA_NA	Dinoflagellata	NA	57c3147159f80d3076bd70f0d505ee33	Dinoflagellata_Syndiniales_Dino-Group-II_Dino-Group-II-Clade-7_Dino-Group-II-Clade-7_X_Dino-Group-II-Clade-7_X_sp.	Dinoflagellata	Yellow
0.0602078523237235	097e8f52f4073463a083b7c5265c6c94	Dinoflagellata_Dinophyceae_NA_NA_NA_NA	Dinoflagellata	NA	02de945ce1e9e8ef3f5c960b8b617ca7	Picozoa_Picozoa_XX_Picozoa_XXX_Picozoa_XXXX_Picozoa_XXXXX_Picozoa_XXXXX_sp.	Archaeplastida	NA
0.0521943750399789	097e8f52f4073463a083b7c5265c6c94	Dinoflagellata_Dinophyceae_NA_NA_NA_NA	Dinoflagellata	NA	645b65fa59fd86308b11c60aa90cc6b6	Dinoflagellata_Dinophyceae_NA_NA_NA_NA	Dinoflagellata	Black
0.0417083886783469	097e8f52f4073463a083b7c5265c6c94	Dinoflagellata_Dinophyceae_NA_NA_NA_NA	Dinoflagellata	NA	84f3759db07ca075b725d026f3cad5a2	Haptophyta_Haptophyta_Clade_HAP4_Haptophyta_Clade_HAP4_X_Haptophyta_Clade_HAP4_XX_Haptophyta_Clade_HAP4_XXX_Haptophyta_Clade_HAP4_XXX_sp.	Haptophyta	Sky
0.0267133097164959	097e8f52f4073463a083b7c5265c6c94	Dinoflagellata_Dinophyceae_NA_NA_NA_NA	Dinoflagellata	NA	6da5407759830de55db6b403e89a8a99	Picozoa_Picozoa_XX_Picozoa_XXX_Picozoa_XXXX_Picozoa_XXXXX_Picozoa_XXXXX_sp.	Archaeplastida	NA
0.0265860383027663	097e8f52f4073463a083b7c5265c6c94	Dinoflagellata_Dinophyceae_NA_NA_NA_NA	Dinoflagellata	NA	e7d78e5326b02b91e64be1326073e479	Gyrista_Chrysophyceae_Chrysophyceae_Clade-EC2H_Chrysophyceae_Clade-EC2H_X_Chrysophyceae_Clade-EC2H_XX_Chrysophyceae_Clade-EC2H_XX_sp.	Stramenopiles	NA
0.0197107667103189	097e8f52f4073463a083b7c5265c6c94	Dinoflagellata_Dinophyceae_NA_NA_NA_NA	Dinoflagellata	NA	68b9e817fb990c8b145b93617f40c338	Haptophyta_Prymnesiophyceae_Prymnesiales_Chrysochromulinaceae_Chrysochromulina_Chrysochromulina_sp.	Haptophyta	Gray
0.0138668413572734	097e8f52f4073463a083b7c5265c6c94	Dinoflagellata_Dinophyceae_NA_NA_NA_NA	Dinoflagellata	NA	8517902b643c68c01f6fea7bc6ca8bf2	Dinoflagellata_Dinophyceae_NA_NA_NA_NA	Dinoflagellata	Yellow
0.0130809706815878	097e8f52f4073463a083b7c5265c6c94	Dinoflagellata_Dinophyceae_NA_NA_NA_NA	Dinoflagellata	NA	482bc46863b39eb4eda4b1cfba399a4a	Gyrista_Pelagophyceae_Pelagomonadales_Pelagomonadaceae_Pelagomonadaceae_clade_D1_Pelagomonadaceae_clade_D1_sp.	Stramenopiles	Purple
0.00113227555283046	097e8f52f4073463a083b7c5265c6c94	Dinoflagellata_Dinophyceae_NA_NA_NA_NA	Dinoflagellata	NA	2ac086a1538d047562cb932964aa575c	Dinoflagellata_NA_NA_NA_NA_NA	Dinoflagellata	NA
0.144415015897319	09de1ba9e4f13129daa3550c2aca63b9	Bdellovibrionota_Oligoflexia_Oligoflexales_Oligoflexaceae_uncultured_uncultured_sp	Bdellovibrionota	NA	cb7335ce43483451b3e02c89e98650d5	Dinoflagellata_Syndiniales_Dino-Group-I_Dino-Group-I-Clade-7_Dino-Group-I-Clade-7_X_Dino-Group-I-Clade-7_X_sp.	Dinoflagellata	NA
0.101649603809782	09de1ba9e4f13129daa3550c2aca63b9	Bdellovibrionota_Oligoflexia_Oligoflexales_Oligoflexaceae_uncultured_uncultured_sp	Bdellovibrionota	NA	8f8fefa52ba85e3408285184d887df09	Dinoflagellata_Syndiniales_Dino-Group-II_Dino-Group-II-Clade-26_Dino-Group-II-Clade-26_X_Dino-Group-II-Clade-26_X_sp.	Dinoflagellata	Sky
0.0956130955174559	09de1ba9e4f13129daa3550c2aca63b9	Bdellovibrionota_Oligoflexia_Oligoflexales_Oligoflexaceae_uncultured_uncultured_sp	Bdellovibrionota	NA	955f6ec7f4eeb08a412b2629c498fc32	Haptophyta_Prymnesiophyceae_Coccolithales_NA_NA_NA	Haptophyta	NA
0.0872888873039826	09de1ba9e4f13129daa3550c2aca63b9	Bdellovibrionota_Oligoflexia_Oligoflexales_Oligoflexaceae_uncultured_uncultured_sp	Bdellovibrionota	NA	b68bb66a1f5974bb76112ac6c182a2ac	Dinoflagellata_Syndiniales_Dino-Group-II_Dino-Group-II-Clade-1_Dino-Group-II-Clade-1_X_Dino-Group-II-Clade-1_X_sp.	Dinoflagellata	Black
0.076281039967024	09de1ba9e4f13129daa3550c2aca63b9	Bdellovibrionota_Oligoflexia_Oligoflexales_Oligoflexaceae_uncultured_uncultured_sp	Bdellovibrionota	NA	de2821690548e13f6aab83219a1cbc94	Bdellovibrionota_Bdellovibrionia_Bdellovibrionales_Bdellovibrionaceae_OM27_clade_unidentified_marine	Bdellovibrionota	NA
0.075614091943298	09de1ba9e4f13129daa3550c2aca63b9	Bdellovibrionota_Oligoflexia_Oligoflexales_Oligoflexaceae_uncultured_uncultured_sp	Bdellovibrionota	NA	8b3da2f193fdd7c1eb1e057cca4f43c1	Proteobacteria_Alphaproteobacteria_Defluviicoccales_uncultured_uncultured_unidentified_marine	Alphaproteobacteria	NA
0.0622232204741039	09de1ba9e4f13129daa3550c2aca63b9	Bdellovibrionota_Oligoflexia_Oligoflexales_Oligoflexaceae_uncultured_uncultured_sp	Bdellovibrionota	NA	c180f0a7b237c6953b51e690d4e803a9	Dinoflagellata_Syndiniales_Dino-Group-II_NA_NA_NA	Dinoflagellata	NA
0.0499241631688193	09de1ba9e4f13129daa3550c2aca63b9	Bdellovibrionota_Oligoflexia_Oligoflexales_Oligoflexaceae_uncultured_uncultured_sp	Bdellovibrionota	NA	6750296cc73eeb504c231455a3dfb360	Haptophyta_Prymnesiophyceae_Calcihaptophycidae_Rhabdosphaeraceae_Algirosphaera_Algirosphaera_sp.	Haptophyta	Sky
0.0467570458252684	09de1ba9e4f13129daa3550c2aca63b9	Bdellovibrionota_Oligoflexia_Oligoflexales_Oligoflexaceae_uncultured_uncultured_sp	Bdellovibrionota	NA	e04320145c56d659c952642baea2053c	Dinoflagellata_Dinophyceae_Gymnodiniales_Gymnodiniaceae_NA_NA	Dinoflagellata	Sky
0.044734330358784	09de1ba9e4f13129daa3550c2aca63b9	Bdellovibrionota_Oligoflexia_Oligoflexales_Oligoflexaceae_uncultured_uncultured_sp	Bdellovibrionota	NA	85994046ae1c7e078dad8bf5434fc6f2	Dinoflagellata_Syndiniales_Dino-Group-II_Dino-Group-II-Clade-12_Dino-Group-II-Clade-12_X_Dino-Group-II-Clade-12_X_sp.	Dinoflagellata	NA
0.331685144930564	09e6d32e523b9b57fe031c60c50de5b0	Proteobacteria_Gammaproteobacteria_Burkholderiales_MWH-UniP1_aquatic_group_MWH-UniP1_aquatic_group_NA	Gammaproteobacteria	NA	64715bbccd4cbcdf12c737e98533d85c	Bdellovibrionota_Bdellovibrionia_Bdellovibrionales_Bdellovibrionaceae_OM27_clade_uncultured_sp	Bdellovibrionota	NA
0.237443765634261	09e6d32e523b9b57fe031c60c50de5b0	Proteobacteria_Gammaproteobacteria_Burkholderiales_MWH-UniP1_aquatic_group_MWH-UniP1_aquatic_group_NA	Gammaproteobacteria	NA	3363083b9b71e02f0a193fdfbf2ee9c5	Dinoflagellata_Syndiniales_Dino-Group-II_Dino-Group-II-Clade-33_Dino-Group-II-Clade-33_X_Dino-Group-II-Clade-33_X_sp.	Dinoflagellata	NA
0.122958138728287	09e6d32e523b9b57fe031c60c50de5b0	Proteobacteria_Gammaproteobacteria_Burkholderiales_MWH-UniP1_aquatic_group_MWH-UniP1_aquatic_group_NA	Gammaproteobacteria	NA	e52aa8d8bc633fce161fbd530b505be6	Dinoflagellata_Syndiniales_Dino-Group-II_Dino-Group-II_X_Dino-Group-II_XX_Dino-Group-II_XX_sp.	Dinoflagellata	NA
0.0772652464813455	09e6d32e523b9b57fe031c60c50de5b0	Proteobacteria_Gammaproteobacteria_Burkholderiales_MWH-UniP1_aquatic_group_MWH-UniP1_aquatic_group_NA	Gammaproteobacteria	NA	e1c8b7664964a45e7963d3a4993604fe	Dinoflagellata_Dinophyceae_Suessiales_Suessiaceae_Pelagodinium_Pelagodinium_beii	Dinoflagellata	Blue
0.0605976021324073	09e6d32e523b9b57fe031c60c50de5b0	Proteobacteria_Gammaproteobacteria_Burkholderiales_MWH-UniP1_aquatic_group_MWH-UniP1_aquatic_group_NA	Gammaproteobacteria	NA	f4d3d99fbc46f276497fdba8a2452284	Haptophyta_Haptophyta_Clade_HAP5_Haptophyta_Clade_HAP5_X_Haptophyta_Clade_HAP5_XX_Haptophyta_Clade_HAP5_XXX_Haptophyta_Clade_HAP5_XXX_sp.	Haptophyta	Red
0.0590260843571763	09e6d32e523b9b57fe031c60c50de5b0	Proteobacteria_Gammaproteobacteria_Burkholderiales_MWH-UniP1_aquatic_group_MWH-UniP1_aquatic_group_NA	Gammaproteobacteria	NA	442ebd71aa4c21fbb9e6452518ce1412	Dinoflagellata_Dinophyceae_NA_NA_NA_NA	Dinoflagellata	NA
0.0513597059515014	09e6d32e523b9b57fe031c60c50de5b0	Proteobacteria_Gammaproteobacteria_Burkholderiales_MWH-UniP1_aquatic_group_MWH-UniP1_aquatic_group_NA	Gammaproteobacteria	NA	06539a47499e17f6f0fac55fe3eda5ed	Proteobacteria_Alphaproteobacteria_SAR11_clade_Clade_II_Clade_II_NA	Alphaproteobacteria	NA
0.0492903085644647	09e6d32e523b9b57fe031c60c50de5b0	Proteobacteria_Gammaproteobacteria_Burkholderiales_MWH-UniP1_aquatic_group_MWH-UniP1_aquatic_group_NA	Gammaproteobacteria	NA	5a1307071f7ea5480dc0ddb04e48f220	Dinoflagellata_Syndiniales_Dino-Group-II_Dino-Group-II_X_Dino-Group-II_XX_Dino-Group-II_XX_sp.	Dinoflagellata	NA
0.0447623109613935	09e6d32e523b9b57fe031c60c50de5b0	Proteobacteria_Gammaproteobacteria_Burkholderiales_MWH-UniP1_aquatic_group_MWH-UniP1_aquatic_group_NA	Gammaproteobacteria	NA	3a50f4113914998bb7d608a75302eeeb	Dinoflagellata_Syndiniales_Dino-Group-II_Dino-Group-II-Clade-14_Dino-Group-II-Clade-14_X_Dino-Group-II-Clade-14_X_sp.	Dinoflagellata	NA
0.0409654387777344	09e6d32e523b9b57fe031c60c50de5b0	Proteobacteria_Gammaproteobacteria_Burkholderiales_MWH-UniP1_aquatic_group_MWH-UniP1_aquatic_group_NA	Gammaproteobacteria	NA	168a813eec753513e6be19b8ed220214	Dinoflagellata_Dinophyceae_NA_NA_NA_NA	Dinoflagellata	Black
0.242686783213594	0a115718f250e28b2cd20a327628af2b	Gyrista_Coscinodiscophyceae_Asterolamprales_Asterolampraceae_Asteromphalus_Asteromphalus_sp.	Stramenopiles	NA	b497ae2e6b7a00e914d20790f7fbea0d	Gyrista_Bacillariophyceae_Naviculales_NA_NA_NA	Stramenopiles	Teal
0.17957896012261	0a115718f250e28b2cd20a327628af2b	Gyrista_Coscinodiscophyceae_Asterolamprales_Asterolampraceae_Asteromphalus_Asteromphalus_sp.	Stramenopiles	NA	35c2e2055f198da72c1247f4c33da82a	Dinoflagellata_Dinophyceae_Peridiniales_Thoracosphaeraceae_Paulsenella_Paulsenella_vonstoschii	Dinoflagellata	NA
0.108669158902753	0a115718f250e28b2cd20a327628af2b	Gyrista_Coscinodiscophyceae_Asterolamprales_Asterolampraceae_Asteromphalus_Asteromphalus_sp.	Stramenopiles	NA	c38fd5f9506330c63a1e325672d1ba2e	Dinoflagellata_Dinophyceae_Peridiniales_Blastodiniaceae_Blastodinium_Blastodinium_crassum	Dinoflagellata	Blue
0.107389923331242	0a115718f250e28b2cd20a327628af2b	Gyrista_Coscinodiscophyceae_Asterolamprales_Asterolampraceae_Asteromphalus_Asteromphalus_sp.	Stramenopiles	NA	8468b9a7927882feea714e0a29318379	Dinoflagellata_Syndiniales_Dino-Group-II_Dino-Group-II-Clade-10-and-11_Dino-Group-II-Clade-10-and-11_X_Dino-Group-II-Clade-10-and-11_X_sp.	Dinoflagellata	Black
0.0484173375856381	0a115718f250e28b2cd20a327628af2b	Gyrista_Coscinodiscophyceae_Asterolamprales_Asterolampraceae_Asteromphalus_Asteromphalus_sp.	Stramenopiles	NA	92673bf1adf3270acc75db6b67db4f22	Dinoflagellata_Dinophyceae_Dinophysiales_Oxyphysiaceae_Phalachroma_NA	Dinoflagellata	Blue
0.0444315193272667	0a115718f250e28b2cd20a327628af2b	Gyrista_Coscinodiscophyceae_Asterolamprales_Asterolampraceae_Asteromphalus_Asteromphalus_sp.	Stramenopiles	NA	1b4cdb93dcc6b229a5dd8151c49b5c3e	Chlorophyta_Pyramimonadophyceae_Pyramimonadales_Halosphaeraceae_Halosphaera_Halosphaera_sp.	Archaeplastida	NA
0.0426246470400741	0a115718f250e28b2cd20a327628af2b	Gyrista_Coscinodiscophyceae_Asterolamprales_Asterolampraceae_Asteromphalus_Asteromphalus_sp.	Stramenopiles	NA	e1c8b7664964a45e7963d3a4993604fe	Dinoflagellata_Dinophyceae_Suessiales_Suessiaceae_Pelagodinium_Pelagodinium_beii	Dinoflagellata	Blue
0.0415806231065239	0a115718f250e28b2cd20a327628af2b	Gyrista_Coscinodiscophyceae_Asterolamprales_Asterolampraceae_Asteromphalus_Asteromphalus_sp.	Stramenopiles	NA	d411eea2272dc40ec14d83bde63f4962	Dinoflagellata_Dinophyceae_Peridiniales_Protoperidiniaceae_Protoperidinium_Protoperidinium_bipes	Dinoflagellata	NA
0.041564952913845	0a115718f250e28b2cd20a327628af2b	Gyrista_Coscinodiscophyceae_Asterolamprales_Asterolampraceae_Asteromphalus_Asteromphalus_sp.	Stramenopiles	NA	ffe57684319d2ed4249c45f47fd2e8b6	Gyrista_Bacillariophyceae_Bacillariales_Bacillariaceae_Fragilariopsis_Fragilariopsis_sp.	Stramenopiles	NA
0.0400587032029072	0a115718f250e28b2cd20a327628af2b	Gyrista_Coscinodiscophyceae_Asterolamprales_Asterolampraceae_Asteromphalus_Asteromphalus_sp.	Stramenopiles	NA	98a1996c6f258ea4d9e11fecd0f16e1c	Haptophyta_Prymnesiophyceae_Prymnesiales_Chrysochromulinaceae_Chrysochromulina_Chrysochromulina_sp.	Haptophyta	Purple
0.0678818193774399	0a233eac7d243a6a3b71901f571051b1	Picozoa_Picozoa_XX_Picozoa_XXX_Picozoa_XXXX_Picozoa_XXXXX_Picozoa_XXXXX_sp.	Archaeplastida	Sky	99dd34974da0d1c7023ade88f64c1875	Gyrista_Dictyochophyceae_Dictyochophyceae_X_Florenciellales_Pseudochattonella_NA	Stramenopiles	Sky
0.058277157638404	0a233eac7d243a6a3b71901f571051b1	Picozoa_Picozoa_XX_Picozoa_XXX_Picozoa_XXXX_Picozoa_XXXXX_Picozoa_XXXXX_sp.	Archaeplastida	Sky	0591977708b0a1636797cb050f4db883	Chlorophyta_Prasino-Clade-9_Prasino-Clade-9_X_Prasino-Clade-9_XX_Prasino-Clade-9_XXX_Prasino-Clade-9_XXX_sp.	Archaeplastida	Sky
0.0568996969778668	0a233eac7d243a6a3b71901f571051b1	Picozoa_Picozoa_XX_Picozoa_XXX_Picozoa_XXXX_Picozoa_XXXXX_Picozoa_XXXXX_sp.	Archaeplastida	Sky	bc91ad342796d939b8291c6a62976788	Haptophyta_Prymnesiophyceae_Prymnesiales_Chrysochromulinaceae_Chrysochromulina_NA	Haptophyta	NA
0.0391810812612519	0a233eac7d243a6a3b71901f571051b1	Picozoa_Picozoa_XX_Picozoa_XXX_Picozoa_XXXX_Picozoa_XXXXX_Picozoa_XXXXX_sp.	Archaeplastida	Sky	4362fc36c9e93bcde0e53be60108c88f	Gyrista_Dictyochophyceae_Dictyochophyceae_X_NA_NA_NA	Stramenopiles	Sky
0.0369296592142954	0a233eac7d243a6a3b71901f571051b1	Picozoa_Picozoa_XX_Picozoa_XXX_Picozoa_XXXX_Picozoa_XXXXX_Picozoa_XXXXX_sp.	Archaeplastida	Sky	2afb7efecc68dbed38bffb26fdea8d81	Bigyra_Sagenista_Sagenista_X_MAST-7_MAST-7A_MAST-7A_sp.	Stramenopiles	NA
0.0288791626200455	0a233eac7d243a6a3b71901f571051b1	Picozoa_Picozoa_XX_Picozoa_XXX_Picozoa_XXXX_Picozoa_XXXXX_Picozoa_XXXXX_sp.	Archaeplastida	Sky	5463c272a0a6588903def7f1762564b1	Dinoflagellata_Syndiniales_Dino-Group-II_Dino-Group-II-Clade-10-and-11_Dino-Group-II-Clade-10-and-11_X_Dino-Group-II-Clade-10-and-11_X_sp.	Dinoflagellata	NA
0.0210086435775532	0a233eac7d243a6a3b71901f571051b1	Picozoa_Picozoa_XX_Picozoa_XXX_Picozoa_XXXX_Picozoa_XXXXX_Picozoa_XXXXX_sp.	Archaeplastida	Sky	b1096d311506ae4e920f8fa8cc1b3c5c	Gyrista_Chrysophyceae_Chrysophyceae_Clade-EC2H_Chrysophyceae_Clade-EC2H_X_Chrysophyceae_Clade-EC2H_XX_Chrysophyceae_Clade-EC2H_XX_sp.	Stramenopiles	NA
0.0197628636202641	0a233eac7d243a6a3b71901f571051b1	Picozoa_Picozoa_XX_Picozoa_XXX_Picozoa_XXXX_Picozoa_XXXXX_Picozoa_XXXXX_sp.	Archaeplastida	Sky	a18c0d774c7b23e31031ecb6825afdaf	Gyrista_Gyrista_X_Gyrista_XX_MAST-2_MAST-2D_MAST-2D_sp.	Stramenopiles	NA
0.0182430706656638	0a233eac7d243a6a3b71901f571051b1	Picozoa_Picozoa_XX_Picozoa_XXX_Picozoa_XXXX_Picozoa_XXXXX_Picozoa_XXXXX_sp.	Archaeplastida	Sky	c4a4e1b25e413ae3e31eae3cfcaaa460	Haptophyta_Prymnesiophyceae_NA_NA_NA_NA	Haptophyta	Sky
0.0147024388015956	0a233eac7d243a6a3b71901f571051b1	Picozoa_Picozoa_XX_Picozoa_XXX_Picozoa_XXXX_Picozoa_XXXXX_Picozoa_XXXXX_sp.	Archaeplastida	Sky	bd08c831b14cfe1ae293dd68ded36d0a	Dinoflagellata_Syndiniales_Dino-Group-II_Dino-Group-II-Clade-5_Dino-Group-II-Clade-5_X_Dino-Group-II-Clade-5_X_sp.	Dinoflagellata	NA
0.501620090225432	0a2ade72b9a2f1ffe463779e20c60561	Proteobacteria_Gammaproteobacteria_Enterobacterales_Alteromonadaceae_Alteromonas_NA	Gammaproteobacteria	NA	5ca4986614f78b61e6a175e4b146d30b	Dinoflagellata_Syndiniales_Dino-Group-II_Dino-Group-II-Clade-1_Dino-Group-II-Clade-1_X_Dino-Group-II-Clade-1_X_sp.	Dinoflagellata	NA
0.374369191739081	0a2ade72b9a2f1ffe463779e20c60561	Proteobacteria_Gammaproteobacteria_Enterobacterales_Alteromonadaceae_Alteromonas_NA	Gammaproteobacteria	NA	cabe251dc4dfb1680f000622cf6c9e15	Margulisbacteria_Margulisbacteria_Margulisbacteria_Margulisbacteria_Margulisbacteria_uncultured_sp	Margulisbacteria	NA
0.198395599689283	0a2ade72b9a2f1ffe463779e20c60561	Proteobacteria_Gammaproteobacteria_Enterobacterales_Alteromonadaceae_Alteromonas_NA	Gammaproteobacteria	NA	17943d3355eb1de5d256e05b6574f2cf	Bacteroidota_Bacteroidia_Flavobacteriales_Flavobacteriaceae_NS5_marine_group_NA	Bacteroidota	NA
0.0293810728785625	0a2ade72b9a2f1ffe463779e20c60561	Proteobacteria_Gammaproteobacteria_Enterobacterales_Alteromonadaceae_Alteromonas_NA	Gammaproteobacteria	NA	e225a3af9ac39bdaed2bcc4e147733f2	Dinoflagellata_Dinophyceae_Gymnodiniales_Gymnodiniaceae_Gyrodinium_NA	Dinoflagellata	NA
0.00599240198219334	0a2ade72b9a2f1ffe463779e20c60561	Proteobacteria_Gammaproteobacteria_Enterobacterales_Alteromonadaceae_Alteromonas_NA	Gammaproteobacteria	NA	bfd04eb759e0d0d9d8ea4f2079a1c307	Haptophyta_Prymnesiophyceae_Isochrysidales_Noelaerhabdaceae_NA_NA	Haptophyta	NA
0.000969299510207564	0a2ade72b9a2f1ffe463779e20c60561	Proteobacteria_Gammaproteobacteria_Enterobacterales_Alteromonadaceae_Alteromonas_NA	Gammaproteobacteria	NA	932c18e16f3d3531e162e2eb50e62cd7	Dinoflagellata_Dinophyceae_Gymnodiniales_Gymnodiniaceae_Gyrodinium_NA	Dinoflagellata	Blue
0.0870142595353579	0a3da4ebdbb196b17ab05e4025a8634f	Dinoflagellata_NA_NA_NA_NA_NA	Dinoflagellata	NA	c6f082ccd7c3c1222db04d35801a9335	Dinoflagellata_Dinophyceae_NA_NA_NA_NA	Dinoflagellata	Black
0.0602427124176247	0a3da4ebdbb196b17ab05e4025a8634f	Dinoflagellata_NA_NA_NA_NA_NA	Dinoflagellata	NA	afdced30a5f687a1cdc426701732edde	Dinoflagellata_Syndiniales_Dino-Group-II_Dino-Group-II-Clade-3_Dino-Group-II-Clade-3_X_Dino-Group-II-Clade-3_X_sp.	Dinoflagellata	NA
0.05641895198572	0a3da4ebdbb196b17ab05e4025a8634f	Dinoflagellata_NA_NA_NA_NA_NA	Dinoflagellata	NA	14240b34ab2b6d02125a7be690a88db4	Dinoflagellata_Syndiniales_Dino-Group-II_Dino-Group-II_X_Dino-Group-II_XX_Dino-Group-II_XX_sp.	Dinoflagellata	NA
0.0547010090568144	0a3da4ebdbb196b17ab05e4025a8634f	Dinoflagellata_NA_NA_NA_NA_NA	Dinoflagellata	NA	1c0c5e47ba2839c4520756dea066280f	Dinoflagellata_Syndiniales_Dino-Group-I_Dino-Group-I-Clade-4_Dino-Group-I-Clade-4_X_Dino-Group-I-Clade-4_X_sp.	Dinoflagellata	NA
0.0524675852677767	0a3da4ebdbb196b17ab05e4025a8634f	Dinoflagellata_NA_NA_NA_NA_NA	Dinoflagellata	NA	f7bd69521a131b637e47ff2e190101be	Dinoflagellata_Syndiniales_Dino-Group-II_Dino-Group-II-Clade-1_Dino-Group-II-Clade-1_X_Dino-Group-II-Clade-1_X_sp.	Dinoflagellata	NA
0.0406954231525185	0a3da4ebdbb196b17ab05e4025a8634f	Dinoflagellata_NA_NA_NA_NA_NA	Dinoflagellata	NA	32d8a65ce089673c62099ca09dc095e1	Dinoflagellata_Syndiniales_Dino-Group-II_Dino-Group-II-Clade-3_Dino-Group-II-Clade-3_X_Dino-Group-II-Clade-3_X_sp.	Dinoflagellata	Sky
0.0371309173827329	0a3da4ebdbb196b17ab05e4025a8634f	Dinoflagellata_NA_NA_NA_NA_NA	Dinoflagellata	NA	b67cf0f2cc2f64dcc8f70992c2e5eecb	Dinoflagellata_Syndiniales_Dino-Group-II_Dino-Group-II-Clade-1_Dino-Group-II-Clade-1_X_Dino-Group-II-Clade-1_X_sp.	Dinoflagellata	Sky
0.0328833033538532	0a3da4ebdbb196b17ab05e4025a8634f	Dinoflagellata_NA_NA_NA_NA_NA	Dinoflagellata	NA	0048f8adb7a007583f07a3c08e155150	Dinoflagellata_Syndiniales_Dino-Group-II_Dino-Group-II-Clade-4_NA_NA	Dinoflagellata	Sky
0.019925900101273	0a3da4ebdbb196b17ab05e4025a8634f	Dinoflagellata_NA_NA_NA_NA_NA	Dinoflagellata	NA	858292192532215d9f1b339ce43bfe37	Dinoflagellata_NA_NA_NA_NA_NA	Dinoflagellata	Black
0.0123384674011097	0a3da4ebdbb196b17ab05e4025a8634f	Dinoflagellata_NA_NA_NA_NA_NA	Dinoflagellata	NA	4fece53ce8359a50be0e49ed3eafcc88	Dinoflagellata_Syndiniales_Dino-Group-II_Dino-Group-II-Clade-44_Dino-Group-II-Clade-44_X_Dino-Group-II-Clade-44_X_sp.	Dinoflagellata	NA
0.129392003940767	0a7ea62c9919919a581f71f3da75739e	Gyrista_Dictyochophyceae_Dictyochophyceae_X_Pedinellales_NA_NA	Stramenopiles	Sky	fba6bad62acf25810de6d34a97719bc5	Haptophyta_Haptophyta_Clade_HAP3_Haptophyta_Clade_HAP3_X_Haptophyta_Clade_HAP3_XX_Haptophyta_Clade_HAP3_XXX_Haptophyta_Clade_HAP3_XXX_sp.	Haptophyta	Sky
0.078067516335236	0a7ea62c9919919a581f71f3da75739e	Gyrista_Dictyochophyceae_Dictyochophyceae_X_Pedinellales_NA_NA	Stramenopiles	Sky	3ec442ae83d69a9d903c99af56cb4385	Dinoflagellata_Syndiniales_Dino-Group-III_Dino-Group-III_X_Dino-Group-III_XX_Dino-Group-III_XX_sp.	Dinoflagellata	Sky
0.0742002168077472	0a7ea62c9919919a581f71f3da75739e	Gyrista_Dictyochophyceae_Dictyochophyceae_X_Pedinellales_NA_NA	Stramenopiles	Sky	43830fb5161910aeb864e7553aa831ac	Dinoflagellata_Dinophyceae_NA_NA_NA_NA	Dinoflagellata	NA
0.0512132480385305	0a7ea62c9919919a581f71f3da75739e	Gyrista_Dictyochophyceae_Dictyochophyceae_X_Pedinellales_NA_NA	Stramenopiles	Sky	6cb4043b73625698755d608d8f683be0	Gyrista_Dictyochophyceae_Dictyochophyceae_X_Pedinellales_Pedinellales_X_Pedinellales_X_sp.	Stramenopiles	Sky
0.0343840081386448	0a7ea62c9919919a581f71f3da75739e	Gyrista_Dictyochophyceae_Dictyochophyceae_X_Pedinellales_NA_NA	Stramenopiles	Sky	d3ccf06ee5af8aae5f2cde7d83cf9a2b	Bigyra_Sagenista_Sagenista_X_MAST-8_MAST-8B_MAST-8B_sp.	Stramenopiles	Sky
0.026215677830132	0a7ea62c9919919a581f71f3da75739e	Gyrista_Dictyochophyceae_Dictyochophyceae_X_Pedinellales_NA_NA	Stramenopiles	Sky	2d8e994e52af5a05f4f71bf0d37e6fd5	Gyrista_Dictyochophyceae_Dictyochophyceae_X_Florenciellales_Pseudochattonella_Pseudochattonella_sp.	Stramenopiles	Sky
0.0187883015764502	0a7ea62c9919919a581f71f3da75739e	Gyrista_Dictyochophyceae_Dictyochophyceae_X_Pedinellales_NA_NA	Stramenopiles	Sky	bcecd03419b785067edb62886bfbe14d	Dinoflagellata_Syndiniales_Dino-Group-I_Dino-Group-I-Clade-4_Dino-Group-I-Clade-4_X_Dino-Group-I-Clade-4_X_sp.	Dinoflagellata	Black
0.00988984787083631	0a7ea62c9919919a581f71f3da75739e	Gyrista_Dictyochophyceae_Dictyochophyceae_X_Pedinellales_NA_NA	Stramenopiles	Sky	2c71b854aab0b20e9b906d14d502a9bc	Dinoflagellata_Syndiniales_Dino-Group-I_Dino-Group-I-Clade-5_Dino-Group-I-Clade-5_X_Dino-Group-I-Clade-5_X_sp.	Dinoflagellata	NA
0.00583821453023876	0a7ea62c9919919a581f71f3da75739e	Gyrista_Dictyochophyceae_Dictyochophyceae_X_Pedinellales_NA_NA	Stramenopiles	Sky	67bc383405c2305eb8135c3517e66235	Dinoflagellata_Syndiniales_Dino-Group-III_Dino-Group-III_X_Dino-Group-III_XX_Dino-Group-III_XX_sp.	Dinoflagellata	Black
0.00445764485096453	0a7ea62c9919919a581f71f3da75739e	Gyrista_Dictyochophyceae_Dictyochophyceae_X_Pedinellales_NA_NA	Stramenopiles	Sky	c62cc976d9af85a920f460ae936c066f	Dinoflagellata_Dinophyceae_NA_NA_NA_NA	Dinoflagellata	Black
0.195561202132697	0ab2c16c7082d494ba4d3ad819ec4f7a	Bacteroidota_Bacteroidia_Chitinophagales_Saprospiraceae_uncultured_uncultured_sp	Bacteroidota	NA	cb7335ce43483451b3e02c89e98650d5	Dinoflagellata_Syndiniales_Dino-Group-I_Dino-Group-I-Clade-7_Dino-Group-I-Clade-7_X_Dino-Group-I-Clade-7_X_sp.	Dinoflagellata	NA
0.100780840518736	0ab2c16c7082d494ba4d3ad819ec4f7a	Bacteroidota_Bacteroidia_Chitinophagales_Saprospiraceae_uncultured_uncultured_sp	Bacteroidota	NA	b4e296115da159da200e255252713fe4	Gyrista_Mediophyceae_Probosciales_Probosciaceae_Proboscia_Proboscia_indica	Stramenopiles	NA
0.096756348414819	0ab2c16c7082d494ba4d3ad819ec4f7a	Bacteroidota_Bacteroidia_Chitinophagales_Saprospiraceae_uncultured_uncultured_sp	Bacteroidota	NA	4adb41dd263e7b1b864f935cd43d16e6	Bacteroidota_Bacteroidia_Cytophagales_Cyclobacteriaceae_uncultured_uncultured_sp	Bacteroidota	NA
0.0867970042532659	0ab2c16c7082d494ba4d3ad819ec4f7a	Bacteroidota_Bacteroidia_Chitinophagales_Saprospiraceae_uncultured_uncultured_sp	Bacteroidota	NA	3363083b9b71e02f0a193fdfbf2ee9c5	Dinoflagellata_Syndiniales_Dino-Group-II_Dino-Group-II-Clade-33_Dino-Group-II-Clade-33_X_Dino-Group-II-Clade-33_X_sp.	Dinoflagellata	NA
0.0788924970058009	0ab2c16c7082d494ba4d3ad819ec4f7a	Bacteroidota_Bacteroidia_Chitinophagales_Saprospiraceae_uncultured_uncultured_sp	Bacteroidota	NA	89e4b801c46c06154706c5bcbe846ce0	Bacteroidota_Bacteroidia_Flavobacteriales_NS9_marine_group_NS9_marine_group_uncultured_sp	Bacteroidota	NA
0.0610120843151189	0ab2c16c7082d494ba4d3ad819ec4f7a	Bacteroidota_Bacteroidia_Chitinophagales_Saprospiraceae_uncultured_uncultured_sp	Bacteroidota	NA	b053b1980840d4d2e924fc165afa7797	Dinoflagellata_Dinophyceae_NA_NA_NA_NA	Dinoflagellata	NA
0.0421675347743736	0ab2c16c7082d494ba4d3ad819ec4f7a	Bacteroidota_Bacteroidia_Chitinophagales_Saprospiraceae_uncultured_uncultured_sp	Bacteroidota	NA	f5719b9c495cec103a537763a7e29c39	Gyrista_Dictyochophyceae_Dictyochophyceae_X_Florenciellales_Pseudochattonella_NA	Stramenopiles	NA
0.0351500001854374	0ab2c16c7082d494ba4d3ad819ec4f7a	Bacteroidota_Bacteroidia_Chitinophagales_Saprospiraceae_uncultured_uncultured_sp	Bacteroidota	NA	56008b3539d10c15114532a69f6a04a4	Dinoflagellata_Syndiniales_Dino-Group-I_Dino-Group-I-Clade-1_Dino-Group-I-Clade-1_X_Dino-Group-I-Clade-1_X_sp.	Dinoflagellata	Pink
0.0297592363122319	0ab2c16c7082d494ba4d3ad819ec4f7a	Bacteroidota_Bacteroidia_Chitinophagales_Saprospiraceae_uncultured_uncultured_sp	Bacteroidota	NA	2fc6be646a6b629fa42c935ac429ef88	Dinoflagellata_Dinophyceae_Gymnodiniales_Gymnodiniaceae_Gymnodinium_Gymnodinium_sp.	Dinoflagellata	Red
0.0259147987648106	0ab2c16c7082d494ba4d3ad819ec4f7a	Bacteroidota_Bacteroidia_Chitinophagales_Saprospiraceae_uncultured_uncultured_sp	Bacteroidota	NA	e463b9e2dfa5500407fa7a55363e7c86	Dinoflagellata_Syndiniales_Dino-Group-II_Dino-Group-II-Clade-10-and-11_Dino-Group-II-Clade-10-and-11_X_Dino-Group-II-Clade-10-and-11_X_sp.	Dinoflagellata	NA
0.115635274444204	0af33e7a158a7bb629a71b9feabb1c8a	Dinoflagellata_Syndiniales_Dino-Group-II_Dino-Group-II-Clade-8_Dino-Group-II-Clade-8_X_Dino-Group-II-Clade-8_X_sp.	Dinoflagellata	Black	638221d991788229cf28ebc190c727ab	Dinoflagellata_NA_NA_NA_NA_NA	Dinoflagellata	NA
0.07891081894935	0af33e7a158a7bb629a71b9feabb1c8a	Dinoflagellata_Syndiniales_Dino-Group-II_Dino-Group-II-Clade-8_Dino-Group-II-Clade-8_X_Dino-Group-II-Clade-8_X_sp.	Dinoflagellata	Black	e463b9e2dfa5500407fa7a55363e7c86	Dinoflagellata_Syndiniales_Dino-Group-II_Dino-Group-II-Clade-10-and-11_Dino-Group-II-Clade-10-and-11_X_Dino-Group-II-Clade-10-and-11_X_sp.	Dinoflagellata	NA
0.0543129254097574	0af33e7a158a7bb629a71b9feabb1c8a	Dinoflagellata_Syndiniales_Dino-Group-II_Dino-Group-II-Clade-8_Dino-Group-II-Clade-8_X_Dino-Group-II-Clade-8_X_sp.	Dinoflagellata	Black	f17fc490d10f18de6cf5aaf84b09ae50	Haptophyta_Prymnesiophyceae_Prymnesiales_Prymnesiaceae_Haptolina_NA	Haptophyta	NA
0.0497864008183806	0af33e7a158a7bb629a71b9feabb1c8a	Dinoflagellata_Syndiniales_Dino-Group-II_Dino-Group-II-Clade-8_Dino-Group-II-Clade-8_X_Dino-Group-II-Clade-8_X_sp.	Dinoflagellata	Black	42958bfca86b902796c8178a2b681908	Bigyra_Sagenista_Sagenista_X_MAST-8_MAST-8B_MAST-8B_sp.	Stramenopiles	NA
0.0422147334126897	0af33e7a158a7bb629a71b9feabb1c8a	Dinoflagellata_Syndiniales_Dino-Group-II_Dino-Group-II-Clade-8_Dino-Group-II-Clade-8_X_Dino-Group-II-Clade-8_X_sp.	Dinoflagellata	Black	625022ca7b783047f389cd3b7d315191	Dinoflagellata_Syndiniales_Dino-Group-II_Dino-Group-II-Clade-26_Dino-Group-II-Clade-26_X_Dino-Group-II-Clade-26_X_sp.	Dinoflagellata	Sky
0.0328295539880603	0af33e7a158a7bb629a71b9feabb1c8a	Dinoflagellata_Syndiniales_Dino-Group-II_Dino-Group-II-Clade-8_Dino-Group-II-Clade-8_X_Dino-Group-II-Clade-8_X_sp.	Dinoflagellata	Black	2c71b854aab0b20e9b906d14d502a9bc	Dinoflagellata_Syndiniales_Dino-Group-I_Dino-Group-I-Clade-5_Dino-Group-I-Clade-5_X_Dino-Group-I-Clade-5_X_sp.	Dinoflagellata	NA
0.0321162053775061	0af33e7a158a7bb629a71b9feabb1c8a	Dinoflagellata_Syndiniales_Dino-Group-II_Dino-Group-II-Clade-8_Dino-Group-II-Clade-8_X_Dino-Group-II-Clade-8_X_sp.	Dinoflagellata	Black	5b95bc1e06c3dc967a7f38487447a40f	Dinoflagellata_NA_NA_NA_NA_NA	Dinoflagellata	NA
0.0274128763557276	0af33e7a158a7bb629a71b9feabb1c8a	Dinoflagellata_Syndiniales_Dino-Group-II_Dino-Group-II-Clade-8_Dino-Group-II-Clade-8_X_Dino-Group-II-Clade-8_X_sp.	Dinoflagellata	Black	b278e6dda46f7de059a302b6e813a690	Gyrista_Bolidophyceae_Parmales_Triparmaceae_Triparma_Triparma_laevis_clade	Stramenopiles	NA
0.0229451922436658	0af33e7a158a7bb629a71b9feabb1c8a	Dinoflagellata_Syndiniales_Dino-Group-II_Dino-Group-II-Clade-8_Dino-Group-II-Clade-8_X_Dino-Group-II-Clade-8_X_sp.	Dinoflagellata	Black	3697985aa1d323b7c1344a88c0ba421f	Haptophyta_Prymnesiophyceae_Prymnesiales_Chrysochromulinaceae_Chrysochromulina_Chrysochromulina_sp.	Haptophyta	NA
0.0199522932955202	0af33e7a158a7bb629a71b9feabb1c8a	Dinoflagellata_Syndiniales_Dino-Group-II_Dino-Group-II-Clade-8_Dino-Group-II-Clade-8_X_Dino-Group-II-Clade-8_X_sp.	Dinoflagellata	Black	b640d7d5b3a9d8158264452f2ad368bb	Dinoflagellata_Syndiniales_Dino-Group-II_Dino-Group-II-Clade-3_Dino-Group-II-Clade-3_X_Dino-Group-II-Clade-3_X_sp.	Dinoflagellata	NA
0.191080081039771	0b0694ec62f1d669c0b0841062d55d43	Proteobacteria_Alphaproteobacteria_Rhodospirillales_AEGEAN-169_marine_group_AEGEAN-169_marine_group_NA	Alphaproteobacteria	NA	95cf4cddfd76caf1870272372726663b	Dinoflagellata_NA_NA_NA_NA_NA	Dinoflagellata	NA
0.146039023462353	0b0694ec62f1d669c0b0841062d55d43	Proteobacteria_Alphaproteobacteria_Rhodospirillales_AEGEAN-169_marine_group_AEGEAN-169_marine_group_NA	Alphaproteobacteria	NA	bb421f39b51d80c6a6ff14717ad6970f	Gyrista_Gyrista_X_Gyrista_XX_MAST-2_MAST-2B_MAST-2B_sp.	Stramenopiles	NA
0.0961677875720816	0b0694ec62f1d669c0b0841062d55d43	Proteobacteria_Alphaproteobacteria_Rhodospirillales_AEGEAN-169_marine_group_AEGEAN-169_marine_group_NA	Alphaproteobacteria	NA	5f52c79580b4747df503174b2d336960	Gyrista_Bolidophyceae_Parmales_Triparmaceae_Triparma_Triparma_eleuthera	Stramenopiles	NA
0.0921482191365599	0b0694ec62f1d669c0b0841062d55d43	Proteobacteria_Alphaproteobacteria_Rhodospirillales_AEGEAN-169_marine_group_AEGEAN-169_marine_group_NA	Alphaproteobacteria	NA	803abeb0c38fc290df9a2ed089f0c998	Dinoflagellata_Syndiniales_Dino-Group-II_Dino-Group-II-Clade-4_Amoebophrya_Amoebophrya_ceratii	Dinoflagellata	NA
0.0738000397763909	0b0694ec62f1d669c0b0841062d55d43	Proteobacteria_Alphaproteobacteria_Rhodospirillales_AEGEAN-169_marine_group_AEGEAN-169_marine_group_NA	Alphaproteobacteria	NA	67b370ca9d7cc373784ecc3442d9e3cb	Dinoflagellata_Dinophyceae_NA_NA_NA_NA	Dinoflagellata	Sky
0.0471248145229168	0b0694ec62f1d669c0b0841062d55d43	Proteobacteria_Alphaproteobacteria_Rhodospirillales_AEGEAN-169_marine_group_AEGEAN-169_marine_group_NA	Alphaproteobacteria	NA	078e70ff8c343b7b75b873f5a20b0489	Dinoflagellata_Syndiniales_Dino-Group-II_Dino-Group-II-Clade-23_Dino-Group-II-Clade-23_X_Dino-Group-II-Clade-23_X_sp.	Dinoflagellata	NA
0.0294527480381858	0b0694ec62f1d669c0b0841062d55d43	Proteobacteria_Alphaproteobacteria_Rhodospirillales_AEGEAN-169_marine_group_AEGEAN-169_marine_group_NA	Alphaproteobacteria	NA	0a233eac7d243a6a3b71901f571051b1	Picozoa_Picozoa_XX_Picozoa_XXX_Picozoa_XXXX_Picozoa_XXXXX_Picozoa_XXXXX_sp.	Archaeplastida	Sky
0.026616732065476	0b0694ec62f1d669c0b0841062d55d43	Proteobacteria_Alphaproteobacteria_Rhodospirillales_AEGEAN-169_marine_group_AEGEAN-169_marine_group_NA	Alphaproteobacteria	NA	d939d73fdc03d81e6ac36ffc2fb249a2	Dinoflagellata_Dinophyceae_Prorocentrales_Prorocentraceae_Prorocentrum_Prorocentrum_sp.	Dinoflagellata	Blue
0.0254322583550884	0b0694ec62f1d669c0b0841062d55d43	Proteobacteria_Alphaproteobacteria_Rhodospirillales_AEGEAN-169_marine_group_AEGEAN-169_marine_group_NA	Alphaproteobacteria	NA	7356895a882f72c3254686d11e2f80a5	Dinoflagellata_Syndiniales_Dino-Group-II_Dino-Group-II-Clade-3_Dino-Group-II-Clade-3_X_Dino-Group-II-Clade-3_X_sp.	Dinoflagellata	NA
0.0213621817083461	0b0694ec62f1d669c0b0841062d55d43	Proteobacteria_Alphaproteobacteria_Rhodospirillales_AEGEAN-169_marine_group_AEGEAN-169_marine_group_NA	Alphaproteobacteria	NA	33695ec3a2b7b8d9ed455df3d6987460	Dinoflagellata_Syndiniales_Dino-Group-I_Dino-Group-I-Clade-1_Dino-Group-I-Clade-1_X_Dino-Group-I-Clade-1_X_sp.	Dinoflagellata	Black
0.267041605055772	0b25ac93894617f43a42860e8938c61b	Chlorophyta_Prasino-Clade-9_Prasino-Clade-9_X_Prasino-Clade-9_XX_Prasino-Clade-9_XXX_Prasino-Clade-9_XXX_sp.	Archaeplastida	NA	442ebd71aa4c21fbb9e6452518ce1412	Dinoflagellata_Dinophyceae_NA_NA_NA_NA	Dinoflagellata	NA
0.0639114777406213	0b25ac93894617f43a42860e8938c61b	Chlorophyta_Prasino-Clade-9_Prasino-Clade-9_X_Prasino-Clade-9_XX_Prasino-Clade-9_XXX_Prasino-Clade-9_XXX_sp.	Archaeplastida	NA	786ba510b58f801f38fa33c4887bc74f	Dinoflagellata_Syndiniales_Dino-Group-II_Dino-Group-II-Clade-10-and-11_Dino-Group-II-Clade-10-and-11_X_Dino-Group-II-Clade-10-and-11_X_sp.	Dinoflagellata	Black
0.0580311319743543	0b25ac93894617f43a42860e8938c61b	Chlorophyta_Prasino-Clade-9_Prasino-Clade-9_X_Prasino-Clade-9_XX_Prasino-Clade-9_XXX_Prasino-Clade-9_XXX_sp.	Archaeplastida	NA	35efa0c721d88f6176941c788af88dde	Dinoflagellata_NA_NA_NA_NA_NA	Dinoflagellata	Sky
0.0430699787945295	0b25ac93894617f43a42860e8938c61b	Chlorophyta_Prasino-Clade-9_Prasino-Clade-9_X_Prasino-Clade-9_XX_Prasino-Clade-9_XXX_Prasino-Clade-9_XXX_sp.	Archaeplastida	NA	0753d301dd50d48cfb8cc6ad55dbf800	Dinoflagellata_Syndiniales_Dino-Group-II_Dino-Group-II-Clade-5_Dino-Group-II-Clade-5_X_Dino-Group-II-Clade-5_X_sp.	Dinoflagellata	NA
0.0905244639654193	0b548a875fa479df62f4d3f213741309	Verrucomicrobiota_Verrucomicrobiae_Arctic97B-4_marine_group_Arctic97B-4_marine_group_Arctic97B-4_marine_group_marine_metagenome	Verrucomicrobiota	NA	8787dc295950c53873b7ade8df61d312	Proteobacteria_Gammaproteobacteria_Pseudomonadales_Alcanivoracaceae1_Alcanivorax_NA	Gammaproteobacteria	NA
0.0790931919026426	0b548a875fa479df62f4d3f213741309	Verrucomicrobiota_Verrucomicrobiae_Arctic97B-4_marine_group_Arctic97B-4_marine_group_Arctic97B-4_marine_group_marine_metagenome	Verrucomicrobiota	NA	6d148f32581e43fb7bd46b44cdf7ec7e	Dinoflagellata_Dinophyceae_NA_NA_NA_NA	Dinoflagellata	NA
0.0498892248680263	0b548a875fa479df62f4d3f213741309	Verrucomicrobiota_Verrucomicrobiae_Arctic97B-4_marine_group_Arctic97B-4_marine_group_Arctic97B-4_marine_group_marine_metagenome	Verrucomicrobiota	NA	6a5f91df2e3a1ab4c6e16f97f36ae19a	Cyanobacteria_Cyanobacteriia_Synechococcales_Cyanobiaceae_Synechococcus_CC9902_NA	Synechococcus	NA
0.0469838578679557	0b548a875fa479df62f4d3f213741309	Verrucomicrobiota_Verrucomicrobiae_Arctic97B-4_marine_group_Arctic97B-4_marine_group_Arctic97B-4_marine_group_marine_metagenome	Verrucomicrobiota	NA	dafddee1c31066e4d5c89c9642df6c9c	Proteobacteria_Gammaproteobacteria_Pseudomonadales_Thioglobaceae_SUP05_cluster_NA	Gammaproteobacteria	NA
0.0446926824034923	0b548a875fa479df62f4d3f213741309	Verrucomicrobiota_Verrucomicrobiae_Arctic97B-4_marine_group_Arctic97B-4_marine_group_Arctic97B-4_marine_group_marine_metagenome	Verrucomicrobiota	NA	eb7db4fe4b93356f6ddcb7469a6ae445	Bacteroidota_Bacteroidia_Flavobacteriales_Flavobacteriaceae_NS4_marine_group_NA	Bacteroidota	NA
0.0440503689764253	0b548a875fa479df62f4d3f213741309	Verrucomicrobiota_Verrucomicrobiae_Arctic97B-4_marine_group_Arctic97B-4_marine_group_Arctic97B-4_marine_group_marine_metagenome	Verrucomicrobiota	NA	57be71a4c4890a2e844b519edf0e1677	Dinoflagellata_Syndiniales_Dino-Group-II_Dino-Group-II-Clade-1_Dino-Group-II-Clade-1_X_Dino-Group-II-Clade-1_X_sp.	Dinoflagellata	NA
0.041375682719062	0b548a875fa479df62f4d3f213741309	Verrucomicrobiota_Verrucomicrobiae_Arctic97B-4_marine_group_Arctic97B-4_marine_group_Arctic97B-4_marine_group_marine_metagenome	Verrucomicrobiota	NA	1254830f903f5c7f7fa6b9cde25e3987	Dinoflagellata_Syndiniales_Dino-Group-I_Dino-Group-I-Clade-3_Dino-Group-I-Clade-3_X_Dino-Group-I-Clade-3_X_sp.	Dinoflagellata	NA
0.0331371904125645	0b548a875fa479df62f4d3f213741309	Verrucomicrobiota_Verrucomicrobiae_Arctic97B-4_marine_group_Arctic97B-4_marine_group_Arctic97B-4_marine_group_marine_metagenome	Verrucomicrobiota	NA	77566b15c9d5a29444259a018d2064f1	Actinobacteriota_Acidimicrobiia_Actinomarinales_Actinomarinaceae_Candidatus_Actinomarina_uncultured_sp	Actinobacteriota	NA
0.0327562170150792	0b548a875fa479df62f4d3f213741309	Verrucomicrobiota_Verrucomicrobiae_Arctic97B-4_marine_group_Arctic97B-4_marine_group_Arctic97B-4_marine_group_marine_metagenome	Verrucomicrobiota	NA	73f97c4b0243a8f6861ec16ee319d34c	Gyrista_Mediophyceae_Thalassiosirales_Thalassiosiraceae_Thalassiosira_NA	Stramenopiles	NA
0.0289575594313025	0b548a875fa479df62f4d3f213741309	Verrucomicrobiota_Verrucomicrobiae_Arctic97B-4_marine_group_Arctic97B-4_marine_group_Arctic97B-4_marine_group_marine_metagenome	Verrucomicrobiota	NA	d13af63f847b261d9f922e8510016f78	Gyrista_Coscinodiscophyceae_Coscinodiscales_Hemidiscaceae_Actinocyclus_Actinocyclus_sp.	Stramenopiles	Teal
0.0744594717329427	0b6c387fbc6c6a8639ef788d0233aee3	Dinoflagellata_Syndiniales_Dino-Group-II_Dino-Group-II-Clade-3_Dino-Group-II-Clade-3_X_Dino-Group-II-Clade-3_X_sp.	Dinoflagellata	Black	51d596b4baa464a7b4613cb46b129c94	Gyrista_Gyrista_X_Gyrista_XX_MAST-1_MAST-1C_MAST-1C_sp.	Stramenopiles	NA
0.0737647338628312	0b6c387fbc6c6a8639ef788d0233aee3	Dinoflagellata_Syndiniales_Dino-Group-II_Dino-Group-II-Clade-3_Dino-Group-II-Clade-3_X_Dino-Group-II-Clade-3_X_sp.	Dinoflagellata	Black	e3c95a1c693f66538c47107b4b691ca7	Chlorophyta_Pyramimonadophyceae_Pyramimonadales_Pyramimonadales_X_Cymbomonas_Cymbomonas_tetramitiformis	Archaeplastida	Sky
0.0649560201865503	0b6c387fbc6c6a8639ef788d0233aee3	Dinoflagellata_Syndiniales_Dino-Group-II_Dino-Group-II-Clade-3_Dino-Group-II-Clade-3_X_Dino-Group-II-Clade-3_X_sp.	Dinoflagellata	Black	a86a24696728ba07bfe6883cd71e0892	Gyrista_Bacillariophyceae_Bacillariales_Bacillariaceae_Pseudo-nitzschia_Pseudo-nitzschia_sp.	Stramenopiles	NA
0.0401819814754036	0b6c387fbc6c6a8639ef788d0233aee3	Dinoflagellata_Syndiniales_Dino-Group-II_Dino-Group-II-Clade-3_Dino-Group-II-Clade-3_X_Dino-Group-II-Clade-3_X_sp.	Dinoflagellata	Black	9b3790e8583757371fde277e4bccc7b3	Haptophyta_Haptophyta_Clade_HAP5_Haptophyta_Clade_HAP5_X_Haptophyta_Clade_HAP5_XX_Haptophyta_Clade_HAP5_XXX_Haptophyta_Clade_HAP5_XXX_sp.	Haptophyta	Black
0.0254893903285681	0b6c387fbc6c6a8639ef788d0233aee3	Dinoflagellata_Syndiniales_Dino-Group-II_Dino-Group-II-Clade-3_Dino-Group-II-Clade-3_X_Dino-Group-II-Clade-3_X_sp.	Dinoflagellata	Black	4bb73dfb91f622b9cef8dd58bd418c0e	Dinoflagellata_Dinophyceae_NA_NA_NA_NA	Dinoflagellata	NA
0.0197878364858713	0b6c387fbc6c6a8639ef788d0233aee3	Dinoflagellata_Syndiniales_Dino-Group-II_Dino-Group-II-Clade-3_Dino-Group-II-Clade-3_X_Dino-Group-II-Clade-3_X_sp.	Dinoflagellata	Black	0352c588b979a550390cb5641bd96ac1	Gyrista_Dictyochophyceae_Dictyochophyceae_X_Florenciellales_Pseudochattonella_NA	Stramenopiles	NA
0.016535018494446	0b6c387fbc6c6a8639ef788d0233aee3	Dinoflagellata_Syndiniales_Dino-Group-II_Dino-Group-II-Clade-3_Dino-Group-II-Clade-3_X_Dino-Group-II-Clade-3_X_sp.	Dinoflagellata	Black	c1a5e07ea531539941296a53395d927e	Dinoflagellata_Syndiniales_Dino-Group-III_Dino-Group-III_X_Dino-Group-III_XX_Dino-Group-III_XX_sp.	Dinoflagellata	NA
0.0163709128619101	0b6c387fbc6c6a8639ef788d0233aee3	Dinoflagellata_Syndiniales_Dino-Group-II_Dino-Group-II-Clade-3_Dino-Group-II-Clade-3_X_Dino-Group-II-Clade-3_X_sp.	Dinoflagellata	Black	02ae7cee2a5342c23c185252d7d09c9c	Dinoflagellata_Syndiniales_Dino-Group-II_Dino-Group-II-Clade-10-and-11_Dino-Group-II-Clade-10-and-11_X_Dino-Group-II-Clade-10-and-11_X_sp.	Dinoflagellata	NA
0.015597594052253	0b6c387fbc6c6a8639ef788d0233aee3	Dinoflagellata_Syndiniales_Dino-Group-II_Dino-Group-II-Clade-3_Dino-Group-II-Clade-3_X_Dino-Group-II-Clade-3_X_sp.	Dinoflagellata	Black	85c4afb6fc2474f9c0a31599355afa40	Dinoflagellata_Syndiniales_Dino-Group-II_Dino-Group-II-Clade-5_Dino-Group-II-Clade-5_X_Dino-Group-II-Clade-5_X_sp.	Dinoflagellata	NA
0.0144928507177297	0b6c387fbc6c6a8639ef788d0233aee3	Dinoflagellata_Syndiniales_Dino-Group-II_Dino-Group-II-Clade-3_Dino-Group-II-Clade-3_X_Dino-Group-II-Clade-3_X_sp.	Dinoflagellata	Black	f4c8c02191f1f49b7346f2b0ffec308c	Dinoflagellata_Dinophyceae_Gymnodiniales_Gymnodiniaceae_Gyrodinium_Gyrodinium_helveticum	Dinoflagellata	NA
0.117454033978677	0b98828f47b5682cd6a3d3992f51b80b	Dinoflagellata_Syndiniales_Dino-Group-I_Dino-Group-I-Clade-5_Dino-Group-I-Clade-5_X_Dino-Group-I-Clade-5_X_sp.	Dinoflagellata	NA	30b26aad2731e7450647af2b116ed28b	Dinoflagellata_Syndiniales_Dino-Group-II_Dino-Group-II-Clade-10-and-11_Dino-Group-II-Clade-10-and-11_X_Dino-Group-II-Clade-10-and-11_X_sp.	Dinoflagellata	NA
0.0737408042830069	0b98828f47b5682cd6a3d3992f51b80b	Dinoflagellata_Syndiniales_Dino-Group-I_Dino-Group-I-Clade-5_Dino-Group-I-Clade-5_X_Dino-Group-I-Clade-5_X_sp.	Dinoflagellata	NA	2008bf6b73c4e3c1b561f4c8a79844e4	NA_NA_NA_NA_NA_NA	Stramenopiles	NA
0.069339069007302	0b98828f47b5682cd6a3d3992f51b80b	Dinoflagellata_Syndiniales_Dino-Group-I_Dino-Group-I-Clade-5_Dino-Group-I-Clade-5_X_Dino-Group-I-Clade-5_X_sp.	Dinoflagellata	NA	7788365c5b14c7b41d0fe2d123b326cc	Dinoflagellata_Syndiniales_Dino-Group-I_Dino-Group-I-Clade-5_Dino-Group-I-Clade-5_X_Dino-Group-I-Clade-5_X_sp.	Dinoflagellata	NA
0.0684021712344204	0b98828f47b5682cd6a3d3992f51b80b	Dinoflagellata_Syndiniales_Dino-Group-I_Dino-Group-I-Clade-5_Dino-Group-I-Clade-5_X_Dino-Group-I-Clade-5_X_sp.	Dinoflagellata	NA	35303ed73ec30606c5852b679c397dc7	Dinoflagellata_Syndiniales_Dino-Group-II_Dino-Group-II-Clade-32_Dino-Group-II-Clade-32_X_Dino-Group-II-Clade-32_X_sp.	Dinoflagellata	NA
0.0580266096274985	0b98828f47b5682cd6a3d3992f51b80b	Dinoflagellata_Syndiniales_Dino-Group-I_Dino-Group-I-Clade-5_Dino-Group-I-Clade-5_X_Dino-Group-I-Clade-5_X_sp.	Dinoflagellata	NA	001339c0fcb59107498bcdf6298fe258	Bigyra_Sagenista_Sagenista_X_MAST-9_MAST-9A_MAST-9A_sp.	Stramenopiles	NA
0.0412851803652558	0b98828f47b5682cd6a3d3992f51b80b	Dinoflagellata_Syndiniales_Dino-Group-I_Dino-Group-I-Clade-5_Dino-Group-I-Clade-5_X_Dino-Group-I-Clade-5_X_sp.	Dinoflagellata	NA	7ff5240dee7011133e331d811abe6037	Haptophyta_Haptophyta_Clade_HAP4_Haptophyta_Clade_HAP4_X_Haptophyta_Clade_HAP4_XX_Haptophyta_Clade_HAP4_XXX_Haptophyta_Clade_HAP4_XXX_sp.	Haptophyta	Sky
0.0121812326506721	0b98828f47b5682cd6a3d3992f51b80b	Dinoflagellata_Syndiniales_Dino-Group-I_Dino-Group-I-Clade-5_Dino-Group-I-Clade-5_X_Dino-Group-I-Clade-5_X_sp.	Dinoflagellata	NA	2869c564a875d1f4abe1f0b1f1ff5525	Dinoflagellata_Syndiniales_Dino-Group-I_Dino-Group-I-Clade-5_Dino-Group-I-Clade-5_X_Dino-Group-I-Clade-5_X_sp.	Dinoflagellata	NA
0.0118896073497696	0b98828f47b5682cd6a3d3992f51b80b	Dinoflagellata_Syndiniales_Dino-Group-I_Dino-Group-I-Clade-5_Dino-Group-I-Clade-5_X_Dino-Group-I-Clade-5_X_sp.	Dinoflagellata	NA	c2798e19cb481701f20cac5c31f9da71	Dinoflagellata_Syndiniales_Dino-Group-II_Dino-Group-II-Clade-7_Dino-Group-II-Clade-7_X_Dino-Group-II-Clade-7_X_sp.	Dinoflagellata	Black
0.00785045261253718	0b98828f47b5682cd6a3d3992f51b80b	Dinoflagellata_Syndiniales_Dino-Group-I_Dino-Group-I-Clade-5_Dino-Group-I-Clade-5_X_Dino-Group-I-Clade-5_X_sp.	Dinoflagellata	NA	7ac0ad45c7b0c7040c1480b1498dfd44	Dinoflagellata_Dinophyceae_NA_NA_NA_NA	Dinoflagellata	NA
0.357571390790966	0c188687afa36d8ba1ad8518007cdc45	Proteobacteria_Gammaproteobacteria_Pseudomonadales_KI89A_clade_KI89A_clade_uncultured_sp	Gammaproteobacteria	NA	450aa51c77f62d7bfcbf195824ce6715	Dinoflagellata_Syndiniales_Dino-Group-II_Dino-Group-II-Clade-1_Dino-Group-II-Clade-1_X_Dino-Group-II-Clade-1_X_sp.	Dinoflagellata	NA
0.114435180478306	0c188687afa36d8ba1ad8518007cdc45	Proteobacteria_Gammaproteobacteria_Pseudomonadales_KI89A_clade_KI89A_clade_uncultured_sp	Gammaproteobacteria	NA	e70ef132b7c64ccb5a41b65257bc358b	Proteobacteria_Alphaproteobacteria_Rhodobacterales_Rhodobacteraceae_NA_NA	Alphaproteobacteria	NA
0.104712212731363	0c188687afa36d8ba1ad8518007cdc45	Proteobacteria_Gammaproteobacteria_Pseudomonadales_KI89A_clade_KI89A_clade_uncultured_sp	Gammaproteobacteria	NA	c60a9e5c37537b0a2c202baaa4990bd8	Dinoflagellata_Syndiniales_Dino-Group-II_NA_NA_NA	Dinoflagellata	NA
0.102388132654652	0c188687afa36d8ba1ad8518007cdc45	Proteobacteria_Gammaproteobacteria_Pseudomonadales_KI89A_clade_KI89A_clade_uncultured_sp	Gammaproteobacteria	NA	9d1fcdc8ef490a04c5c015694a56df19	Bdellovibrionota_Bdellovibrionia_Bdellovibrionales_Bdellovibrionaceae_OM27_clade_uncultured_sp	Bdellovibrionota	NA
0.0851907672662235	0c188687afa36d8ba1ad8518007cdc45	Proteobacteria_Gammaproteobacteria_Pseudomonadales_KI89A_clade_KI89A_clade_uncultured_sp	Gammaproteobacteria	NA	2b239f5212d2866859c213109ef5fff2	Gyrista_Gyrista_X_Gyrista_XX_MAST-1_MAST-1D_MAST-1D_sp.	Stramenopiles	Sky
0.0662101214823336	0c188687afa36d8ba1ad8518007cdc45	Proteobacteria_Gammaproteobacteria_Pseudomonadales_KI89A_clade_KI89A_clade_uncultured_sp	Gammaproteobacteria	NA	c4a4e1b25e413ae3e31eae3cfcaaa460	Haptophyta_Prymnesiophyceae_NA_NA_NA_NA	Haptophyta	Sky
0.0649397408841966	0c188687afa36d8ba1ad8518007cdc45	Proteobacteria_Gammaproteobacteria_Pseudomonadales_KI89A_clade_KI89A_clade_uncultured_sp	Gammaproteobacteria	NA	61141b6cc1d0433aff4f44aea76ffab2	Haptophyta_Prymnesiophyceae_NA_NA_NA_NA	Haptophyta	Sky
0.0542327609570505	0c188687afa36d8ba1ad8518007cdc45	Proteobacteria_Gammaproteobacteria_Pseudomonadales_KI89A_clade_KI89A_clade_uncultured_sp	Gammaproteobacteria	NA	cfd51addce3809025c5b96f4e5075d85	Dinoflagellata_Syndiniales_Dino-Group-V_Dino-Group-V_X_Dino-Group-V_XX_Dino-Group-V_XX_sp.	Dinoflagellata	NA
0.0508112544216964	0c188687afa36d8ba1ad8518007cdc45	Proteobacteria_Gammaproteobacteria_Pseudomonadales_KI89A_clade_KI89A_clade_uncultured_sp	Gammaproteobacteria	NA	9b0fce344f67f5631286735021e4026e	Dinoflagellata_Syndiniales_Dino-Group-III_Dino-Group-III_X_Dino-Group-III_XX_Dino-Group-III_XX_sp.	Dinoflagellata	Sky
0.0499053845931796	0c188687afa36d8ba1ad8518007cdc45	Proteobacteria_Gammaproteobacteria_Pseudomonadales_KI89A_clade_KI89A_clade_uncultured_sp	Gammaproteobacteria	NA	c67337c1ea1dc9b329ddb84b4b7758bc	Dinoflagellata_Syndiniales_Dino-Group-I_Dino-Group-I-Clade-5_Dino-Group-I-Clade-5_X_Dino-Group-I-Clade-5_X_sp.	Dinoflagellata	Sky
0.0656603811067417	0c2cab653f4af61da9b0d6f0ebeb220b	Proteobacteria_Alphaproteobacteria_SAR11_clade_Clade_II_Clade_II_NA	Alphaproteobacteria	NA	38da4e2f0f15c95a74b44ec8a66e5e3c	Bacteroidota_Bacteroidia_Flavobacteriales_Flavobacteriaceae_NS5_marine_group_NA	Bacteroidota	NA
0.0617158247312039	0c2cab653f4af61da9b0d6f0ebeb220b	Proteobacteria_Alphaproteobacteria_SAR11_clade_Clade_II_Clade_II_NA	Alphaproteobacteria	NA	ace4bc6eaf51b6ab9478c1c947d41124	Proteobacteria_Alphaproteobacteria_Rickettsiales_S25-593_S25-593_NA	Alphaproteobacteria	NA
0.0460281533436256	0c2cab653f4af61da9b0d6f0ebeb220b	Proteobacteria_Alphaproteobacteria_SAR11_clade_Clade_II_Clade_II_NA	Alphaproteobacteria	NA	62ee69f6c06834fd61f216152a1d228e	Bacteroidota_Bacteroidia_Flavobacteriales_Flavobacteriaceae_NS5_marine_group_marine_metagenome	Bacteroidota	NA
0.0305806252932519	0c2cab653f4af61da9b0d6f0ebeb220b	Proteobacteria_Alphaproteobacteria_SAR11_clade_Clade_II_Clade_II_NA	Alphaproteobacteria	NA	b67cf0f2cc2f64dcc8f70992c2e5eecb	Dinoflagellata_Syndiniales_Dino-Group-II_Dino-Group-II-Clade-1_Dino-Group-II-Clade-1_X_Dino-Group-II-Clade-1_X_sp.	Dinoflagellata	Sky
0.0279939242154712	0c2cab653f4af61da9b0d6f0ebeb220b	Proteobacteria_Alphaproteobacteria_SAR11_clade_Clade_II_Clade_II_NA	Alphaproteobacteria	NA	5ab2846bdf394350c685842758b916bc	Dinoflagellata_Syndiniales_Dino-Group-I_Dino-Group-I-Clade-4_Dino-Group-I-Clade-4_X_Dino-Group-I-Clade-4_X_sp.	Dinoflagellata	Black
0.0279408901826899	0c2cab653f4af61da9b0d6f0ebeb220b	Proteobacteria_Alphaproteobacteria_SAR11_clade_Clade_II_Clade_II_NA	Alphaproteobacteria	NA	1cd22dfd4b514701dd6c8a91773fd12d	Proteobacteria_Alphaproteobacteria_SAR11_clade_Clade_II_Clade_II_NA	Alphaproteobacteria	NA
0.013255562406349	0c2cab653f4af61da9b0d6f0ebeb220b	Proteobacteria_Alphaproteobacteria_SAR11_clade_Clade_II_Clade_II_NA	Alphaproteobacteria	NA	06586a7b60bee0038b64669bf987ba25	Dinoflagellata_Syndiniales_Dino-Group-II_Dino-Group-II-Clade-1_Dino-Group-II-Clade-1_X_Dino-Group-II-Clade-1_X_sp.	Dinoflagellata	Sky
0.0117289622374034	0c2cab653f4af61da9b0d6f0ebeb220b	Proteobacteria_Alphaproteobacteria_SAR11_clade_Clade_II_Clade_II_NA	Alphaproteobacteria	NA	25f0495c71be412a92c41b7be01c971f	Dinoflagellata_Syndiniales_Dino-Group-II_Dino-Group-II-Clade-16_Dino-Group-II-Clade-16_X_Dino-Group-II-Clade-16_X_sp.	Dinoflagellata	NA
0.0099767399049116	0c2cab653f4af61da9b0d6f0ebeb220b	Proteobacteria_Alphaproteobacteria_SAR11_clade_Clade_II_Clade_II_NA	Alphaproteobacteria	NA	7322ea1021238c38aae73ded98e9f8e6	Dinoflagellata_Syndiniales_Dino-Group-II_Dino-Group-II-Clade-13_Dino-Group-II-Clade-13_X_Dino-Group-II-Clade-13_X_sp.	Dinoflagellata	Black
0.00550782583920841	0c2cab653f4af61da9b0d6f0ebeb220b	Proteobacteria_Alphaproteobacteria_SAR11_clade_Clade_II_Clade_II_NA	Alphaproteobacteria	NA	734c308bc3758c67835806e0705642b7	Proteobacteria_Alphaproteobacteria_Defluviicoccales_uncultured_uncultured_unidentified_marine	Alphaproteobacteria	NA
0.735887436880952	0c579d21280801f02a641e1608606927	Actinobacteriota_Actinobacteria_Micrococcales_Micrococcaceae_Micrococcus_NA	Actinobacteriota	NA	879ebf208c925f0628498f9908cd16c1	Bigyra_Sagenista_Labyrinthulomycetes_Labyrinthulaceae_Aplanochytrium_Aplanochytrium_sp.	Stramenopiles	NA
0.413717371975614	0c579d21280801f02a641e1608606927	Actinobacteriota_Actinobacteria_Micrococcales_Micrococcaceae_Micrococcus_NA	Actinobacteriota	NA	62e27bf703d5b58ef91a16321f08bbf0	Desulfobacterota_Desulfuromonadia_PB19_PB19_PB19_uncultured_sp	Desulfobacterota	NA
0.400582444389545	0c579d21280801f02a641e1608606927	Actinobacteriota_Actinobacteria_Micrococcales_Micrococcaceae_Micrococcus_NA	Actinobacteriota	NA	075ec27363371e27d0f97d4c2869d434	Proteobacteria_Gammaproteobacteria_Coxiellales_Coxiellaceae_Coxiella_NA	Gammaproteobacteria	NA
0.071905289363255	0c579d21280801f02a641e1608606927	Actinobacteriota_Actinobacteria_Micrococcales_Micrococcaceae_Micrococcus_NA	Actinobacteriota	NA	41e48cb4278c5243132d0890ba865c05	Proteobacteria_Alphaproteobacteria_Rhodobacterales_Rhodobacteraceae_Limimaricola_NA	Alphaproteobacteria	NA
0.0450734581718021	0c579d21280801f02a641e1608606927	Actinobacteriota_Actinobacteria_Micrococcales_Micrococcaceae_Micrococcus_NA	Actinobacteriota	NA	e225a3af9ac39bdaed2bcc4e147733f2	Dinoflagellata_Dinophyceae_Gymnodiniales_Gymnodiniaceae_Gyrodinium_NA	Dinoflagellata	NA
0.0333685921658175	0c579d21280801f02a641e1608606927	Actinobacteriota_Actinobacteria_Micrococcales_Micrococcaceae_Micrococcus_NA	Actinobacteriota	NA	74a26e97b02fcab82b0d346de4920f75	Actinobacteriota_Actinobacteria_Corynebacteriales_Mycobacteriaceae_Mycobacterium_NA	Actinobacteriota	NA
0.0314935753256508	0c579d21280801f02a641e1608606927	Actinobacteriota_Actinobacteria_Micrococcales_Micrococcaceae_Micrococcus_NA	Actinobacteriota	NA	043b5e1197d5edff3d311915073535d1	Proteobacteria_Gammaproteobacteria_Pseudomonadales_Nitrincolaceae_uncultured_uncultured_sp	Gammaproteobacteria	NA
0.0308211611831205	0c579d21280801f02a641e1608606927	Actinobacteriota_Actinobacteria_Micrococcales_Micrococcaceae_Micrococcus_NA	Actinobacteriota	NA	5e8d4cbf8c233edeba1224cff8444d71	Haptophyta_Prymnesiophyceae_Prymnesiales_Prymnesiaceae_NA_NA	Haptophyta	NA
0.0242465055427368	0c579d21280801f02a641e1608606927	Actinobacteriota_Actinobacteria_Micrococcales_Micrococcaceae_Micrococcus_NA	Actinobacteriota	NA	f2a4abcf165dcf13b922efa6217803d1	Bacteroidota_Bacteroidia_Flavobacteriales_Flavobacteriaceae_uncultured_NA	Bacteroidota	NA
0.0240175228774046	0c579d21280801f02a641e1608606927	Actinobacteriota_Actinobacteria_Micrococcales_Micrococcaceae_Micrococcus_NA	Actinobacteriota	NA	7a3589aa454bef78f1fd65356b7d878d	Proteobacteria_Alphaproteobacteria_Rickettsiales_Fokiniaceae_MD3-55_NA	Alphaproteobacteria	NA
0.15616830049815	0c5de8a8bc82621e434d464cac4ee994	Bacteroidota_Bacteroidia_Flavobacteriales_NS9_marine_group_NS9_marine_group_uncultured_sp	Bacteroidota	NA	f922e32fef9aa99a15f39566f36f826c	Dinoflagellata_Syndiniales_Dino-Group-II_Dino-Group-II-Clade-7_Dino-Group-II-Clade-7_X_Dino-Group-II-Clade-7_X_sp.	Dinoflagellata	NA
0.155269152628208	0c5de8a8bc82621e434d464cac4ee994	Bacteroidota_Bacteroidia_Flavobacteriales_NS9_marine_group_NS9_marine_group_uncultured_sp	Bacteroidota	NA	d93163aa9498656d16723e0b4a197452	Dinoflagellata_Syndiniales_Dino-Group-I_Dino-Group-I-Clade-5_Dino-Group-I-Clade-5_X_Dino-Group-I-Clade-5_X_sp.	Dinoflagellata	Sky
0.134074491818392	0c5de8a8bc82621e434d464cac4ee994	Bacteroidota_Bacteroidia_Flavobacteriales_NS9_marine_group_NS9_marine_group_uncultured_sp	Bacteroidota	NA	f5e2d5f03d318267874ab2ef71d55b22	Bacteroidota_Bacteroidia_Flavobacteriales_NS9_marine_group_NS9_marine_group_uncultured_sp	Bacteroidota	NA
0.127502691483798	0c5de8a8bc82621e434d464cac4ee994	Bacteroidota_Bacteroidia_Flavobacteriales_NS9_marine_group_NS9_marine_group_uncultured_sp	Bacteroidota	NA	68a511fe24250266c7efde755f6996fb	Dinoflagellata_Syndiniales_Dino-Group-II_Dino-Group-II-Clade-3_Dino-Group-II-Clade-3_X_Dino-Group-II-Clade-3_X_sp.	Dinoflagellata	NA
0.12629912495947	0c5de8a8bc82621e434d464cac4ee994	Bacteroidota_Bacteroidia_Flavobacteriales_NS9_marine_group_NS9_marine_group_uncultured_sp	Bacteroidota	NA	0c8d25991c8e747d975fc7ce7446d298	Dinoflagellata_Syndiniales_Dino-Group-II_Dino-Group-II_X_Dino-Group-II_XX_Dino-Group-II_XX_sp.	Dinoflagellata	NA
0.122275624038391	0c5de8a8bc82621e434d464cac4ee994	Bacteroidota_Bacteroidia_Flavobacteriales_NS9_marine_group_NS9_marine_group_uncultured_sp	Bacteroidota	NA	f35e6c0f6cef47cdab234d0c9fbef67a	Chloroflexi_Dehalococcoidia_SAR202_clade_SAR202_clade_SAR202_clade_marine_metagenome	Chloroflexi	NA
0.107530376955905	0c5de8a8bc82621e434d464cac4ee994	Bacteroidota_Bacteroidia_Flavobacteriales_NS9_marine_group_NS9_marine_group_uncultured_sp	Bacteroidota	NA	bfcdd5f1cce9ae0f1dbd48091ed3941c	Bacteroidota_Bacteroidia_Flavobacteriales_NS9_marine_group_NS9_marine_group_uncultured_sp	Bacteroidota	NA
0.0811475634566463	0c5de8a8bc82621e434d464cac4ee994	Bacteroidota_Bacteroidia_Flavobacteriales_NS9_marine_group_NS9_marine_group_uncultured_sp	Bacteroidota	NA	c6dbfa7ad055cf74dbb8e2e1f676fb93	Chlorophyta_Chloropicophyceae_Chloropicales_Chloropicaceae_Chloroparvula_Chloroparvula_pacifica	Archaeplastida	NA
0.0667125012380495	0c5de8a8bc82621e434d464cac4ee994	Bacteroidota_Bacteroidia_Flavobacteriales_NS9_marine_group_NS9_marine_group_uncultured_sp	Bacteroidota	NA	dc46eef019d577ceeca051d45b2d8b66	Proteobacteria_Alphaproteobacteria_Defluviicoccales_uncultured_uncultured_unidentified_marine	Alphaproteobacteria	NA
0.0590786541202106	0c5de8a8bc82621e434d464cac4ee994	Bacteroidota_Bacteroidia_Flavobacteriales_NS9_marine_group_NS9_marine_group_uncultured_sp	Bacteroidota	NA	381543018d32125591d6c4d5fcfa5450	Planctomycetota_Planctomycetes_Planctomycetales_Rubinisphaeraceae_uncultured_uncultured_sp	Planctomycetota	NA
0.439648262105854	0c8d25991c8e747d975fc7ce7446d298	Dinoflagellata_Syndiniales_Dino-Group-II_Dino-Group-II_X_Dino-Group-II_XX_Dino-Group-II_XX_sp.	Dinoflagellata	NA	01436f2f9dbe78ce05ddead30ff826f9	Dinoflagellata_Dinophyceae_NA_NA_NA_NA	Dinoflagellata	NA
0.392635133106331	0c8d25991c8e747d975fc7ce7446d298	Dinoflagellata_Syndiniales_Dino-Group-II_Dino-Group-II_X_Dino-Group-II_XX_Dino-Group-II_XX_sp.	Dinoflagellata	NA	5ca4986614f78b61e6a175e4b146d30b	Dinoflagellata_Syndiniales_Dino-Group-II_Dino-Group-II-Clade-1_Dino-Group-II-Clade-1_X_Dino-Group-II-Clade-1_X_sp.	Dinoflagellata	NA
0.0542270075096553	0c8d25991c8e747d975fc7ce7446d298	Dinoflagellata_Syndiniales_Dino-Group-II_Dino-Group-II_X_Dino-Group-II_XX_Dino-Group-II_XX_sp.	Dinoflagellata	NA	bbba462ad92de64aed511b9c6dcb9c4e	Dinoflagellata_Syndiniales_Dino-Group-II_Dino-Group-II-Clade-14_Dino-Group-II-Clade-14_X_Dino-Group-II-Clade-14_X_sp.	Dinoflagellata	NA
0.0231556913510663	0c8d25991c8e747d975fc7ce7446d298	Dinoflagellata_Syndiniales_Dino-Group-II_Dino-Group-II_X_Dino-Group-II_XX_Dino-Group-II_XX_sp.	Dinoflagellata	NA	c3b0ca51523a7895b4c227d0ceb98713	Dinoflagellata_Syndiniales_Dino-Group-I_Dino-Group-I-Clade-5_Dino-Group-I-Clade-5_X_Dino-Group-I-Clade-5_X_sp.	Dinoflagellata	Sky
0.0126420696835324	0c8d25991c8e747d975fc7ce7446d298	Dinoflagellata_Syndiniales_Dino-Group-II_Dino-Group-II_X_Dino-Group-II_XX_Dino-Group-II_XX_sp.	Dinoflagellata	NA	2b55fa9409dc80b8a952f078c82a8a0c	Dinoflagellata_Syndiniales_Dino-Group-I_Dino-Group-I-Clade-4_NA_NA	Dinoflagellata	NA
0.147215837403472	0cadc5c57b8250c56a44479fe35215c7	Picozoa_NA_NA_NA_NA_NA	Archaeplastida	Sky	88df722d4094686e697ec0c84dfe5041	Dinoflagellata_Syndiniales_Dino-Group-II_Dino-Group-II-Clade-1_Dino-Group-II-Clade-1_X_Dino-Group-II-Clade-1_X_sp.	Dinoflagellata	NA
0.139048228915302	0cadc5c57b8250c56a44479fe35215c7	Picozoa_NA_NA_NA_NA_NA	Archaeplastida	Sky	aa591c19fa3e5b0ac396684a467d214e	Dinoflagellata_Syndiniales_Dino-Group-II_Dino-Group-II_X_Dino-Group-II_XX_Dino-Group-II_XX_sp.	Dinoflagellata	NA
0.128964107038407	0cadc5c57b8250c56a44479fe35215c7	Picozoa_NA_NA_NA_NA_NA	Archaeplastida	Sky	9f6a5ab9884c97c9e9e74f1dd9cdd7ea	Dinoflagellata_NA_NA_NA_NA_NA	Dinoflagellata	NA
0.0772769481796333	0cadc5c57b8250c56a44479fe35215c7	Picozoa_NA_NA_NA_NA_NA	Archaeplastida	Sky	ed5a5239dd50c6597d1d479613fbf5aa	Dinoflagellata_Syndiniales_Dino-Group-I_Dino-Group-I-Clade-1_Dino-Group-I-Clade-1_X_Dino-Group-I-Clade-1_X_sp.	Dinoflagellata	Sky
0.0637021449004017	0cadc5c57b8250c56a44479fe35215c7	Picozoa_NA_NA_NA_NA_NA	Archaeplastida	Sky	f919bad4bf5d94b9bbcc58eeff1ecfa9	Dinoflagellata_Syndiniales_Dino-Group-II_Dino-Group-II-Clade-1_Dino-Group-II-Clade-1_X_Dino-Group-II-Clade-1_X_sp.	Dinoflagellata	NA
0.0557821120766471	0cadc5c57b8250c56a44479fe35215c7	Picozoa_NA_NA_NA_NA_NA	Archaeplastida	Sky	f2349ca0555835dc6c239f28e744c439	Dinoflagellata_Syndiniales_Dino-Group-II_NA_NA_NA	Dinoflagellata	Black
0.0508023655312177	0cadc5c57b8250c56a44479fe35215c7	Picozoa_NA_NA_NA_NA_NA	Archaeplastida	Sky	700cb3233189ae833e34edfdafb5dfaf	Dinoflagellata_Dinophyceae_NA_NA_NA_NA	Dinoflagellata	NA
0.0422619231657593	0cadc5c57b8250c56a44479fe35215c7	Picozoa_NA_NA_NA_NA_NA	Archaeplastida	Sky	6bf5c6a8fd629df0f83645e967a2eb6d	Picozoa_Picozoa_XX_Picozoa_XXX_Picozoa_XXXX_Picozoa_XXXXX_Picozoa_XXXXX_sp.	Archaeplastida	Sky
0.0399317208440374	0cadc5c57b8250c56a44479fe35215c7	Picozoa_NA_NA_NA_NA_NA	Archaeplastida	Sky	06586a7b60bee0038b64669bf987ba25	Dinoflagellata_Syndiniales_Dino-Group-II_Dino-Group-II-Clade-1_Dino-Group-II-Clade-1_X_Dino-Group-II-Clade-1_X_sp.	Dinoflagellata	Sky
0.0281697696925655	0cadc5c57b8250c56a44479fe35215c7	Picozoa_NA_NA_NA_NA_NA	Archaeplastida	Sky	36b45f4c4f59ffd02a1cd6117a13e2f4	Picozoa_Picozoa_XX_Picozoa_XXX_Picozoa_XXXX_Picozoa_XXXXX_Picozoa_XXXXX_sp.	Archaeplastida	NA
0.0812320284500729	0d198d889b9021752a9af25b2696b4f4	Dinoflagellata_Syndiniales_Dino-Group-II_Dino-Group-II-Clade-7_Dino-Group-II-Clade-7_X_Dino-Group-II-Clade-7_X_sp.	Dinoflagellata	NA	7788365c5b14c7b41d0fe2d123b326cc	Dinoflagellata_Syndiniales_Dino-Group-I_Dino-Group-I-Clade-5_Dino-Group-I-Clade-5_X_Dino-Group-I-Clade-5_X_sp.	Dinoflagellata	NA
0.0731805749824785	0d198d889b9021752a9af25b2696b4f4	Dinoflagellata_Syndiniales_Dino-Group-II_Dino-Group-II-Clade-7_Dino-Group-II-Clade-7_X_Dino-Group-II-Clade-7_X_sp.	Dinoflagellata	NA	3aa2ed57acdc07ba393f8eac74317c50	Gyrista_Chrysophyceae_Chrysophyceae_Clade-EC2I_Chrysophyceae_Clade-EC2I_X_Chrysophyceae_Clade-EC2I_XX_Chrysophyceae_Clade-EC2I_XX_sp.	Stramenopiles	NA
0.051193464764652	0d198d889b9021752a9af25b2696b4f4	Dinoflagellata_Syndiniales_Dino-Group-II_Dino-Group-II-Clade-7_Dino-Group-II-Clade-7_X_Dino-Group-II-Clade-7_X_sp.	Dinoflagellata	NA	85c4afb6fc2474f9c0a31599355afa40	Dinoflagellata_Syndiniales_Dino-Group-II_Dino-Group-II-Clade-5_Dino-Group-II-Clade-5_X_Dino-Group-II-Clade-5_X_sp.	Dinoflagellata	NA
0.0371023995074418	0d198d889b9021752a9af25b2696b4f4	Dinoflagellata_Syndiniales_Dino-Group-II_Dino-Group-II-Clade-7_Dino-Group-II-Clade-7_X_Dino-Group-II-Clade-7_X_sp.	Dinoflagellata	NA	1ce61d5cbd2cee65bd15bbdc3e65c7e8	Dinoflagellata_Syndiniales_Dino-Group-II_Dino-Group-II-Clade-6_Dino-Group-II-Clade-6_X_Dino-Group-II-Clade-6_X_sp.	Dinoflagellata	NA
0.0275500411523665	0d198d889b9021752a9af25b2696b4f4	Dinoflagellata_Syndiniales_Dino-Group-II_Dino-Group-II-Clade-7_Dino-Group-II-Clade-7_X_Dino-Group-II-Clade-7_X_sp.	Dinoflagellata	NA	df99552b21ffc642df2ec3e3042ec830	Dinoflagellata_Syndiniales_Dino-Group-II_Dino-Group-II-Clade-14_Dino-Group-II-Clade-14_X_Dino-Group-II-Clade-14_X_sp.	Dinoflagellata	NA
0.0247227471363037	0d198d889b9021752a9af25b2696b4f4	Dinoflagellata_Syndiniales_Dino-Group-II_Dino-Group-II-Clade-7_Dino-Group-II-Clade-7_X_Dino-Group-II-Clade-7_X_sp.	Dinoflagellata	NA	ccfa47d1d4fcab5fa105fd271ca77af1	Picozoa_Picozoa_XX_Picozoa_XXX_Picozoa_XXXX_Picozoa_XXXXX_Picozoa_XXXXX_sp.	Archaeplastida	NA
0.021338646578076	0d198d889b9021752a9af25b2696b4f4	Dinoflagellata_Syndiniales_Dino-Group-II_Dino-Group-II-Clade-7_Dino-Group-II-Clade-7_X_Dino-Group-II-Clade-7_X_sp.	Dinoflagellata	NA	c7957a158a1b984bfd2730c0594f5a3b	Prasinodermophyta_Prasinodermophyceae_Prasinodermales_Prasinodermaceae_Prasinodermaceae_X_Prasinodermaceae_X_sp.	Archaeplastida	NA
0.288912892639437	0d4089b00aa9a2df224c3e606dc4c402	Proteobacteria_Alphaproteobacteria_Defluviicoccales_uncultured_uncultured_NA	Alphaproteobacteria	NA	c8a8feedda1200e349d46df7ebe8b6d4	Proteobacteria_Alphaproteobacteria_Puniceispirillales_SAR116_clade_SAR116_clade_alpha_proteobacterium	Alphaproteobacteria	NA
0.201181596326086	0d4089b00aa9a2df224c3e606dc4c402	Proteobacteria_Alphaproteobacteria_Defluviicoccales_uncultured_uncultured_NA	Alphaproteobacteria	NA	e81c71d0ec6cc5ba151293c96698f078	Bdellovibrionota_Bdellovibrionia_Bacteriovoracales_Bacteriovoracaceae_uncultured_uncultured_sp	Bdellovibrionota	NA
0.16550098686401	0d4089b00aa9a2df224c3e606dc4c402	Proteobacteria_Alphaproteobacteria_Defluviicoccales_uncultured_uncultured_NA	Alphaproteobacteria	NA	043d23cc49a67f3a463e78ae7d6594ef	Dinoflagellata_NA_NA_NA_NA_NA	Dinoflagellata	NA
0.140812855389189	0d4089b00aa9a2df224c3e606dc4c402	Proteobacteria_Alphaproteobacteria_Defluviicoccales_uncultured_uncultured_NA	Alphaproteobacteria	NA	c0b8462a41d55b0765d7e78515a70593	Proteobacteria_Alphaproteobacteria_Rickettsiales_S25-593_S25-593_NA	Alphaproteobacteria	NA
0.130885619341189	0d4089b00aa9a2df224c3e606dc4c402	Proteobacteria_Alphaproteobacteria_Defluviicoccales_uncultured_uncultured_NA	Alphaproteobacteria	NA	a095d861f7cbc27ea158a5454f53ab93	Picozoa_Picozoa_XX_Picozoa_XXX_Picozoa_XXXX_Picozoa_XXXXX_Picozoa_XXXXX_sp.	Archaeplastida	NA
0.109347670559991	0d4089b00aa9a2df224c3e606dc4c402	Proteobacteria_Alphaproteobacteria_Defluviicoccales_uncultured_uncultured_NA	Alphaproteobacteria	NA	64082059e32f0b541f585059261d6772	Dinoflagellata_Syndiniales_Dino-Group-I_Dino-Group-I-Clade-5_Dino-Group-I-Clade-5_X_Dino-Group-I-Clade-5_X_sp.	Dinoflagellata	NA
0.108057078481911	0d4089b00aa9a2df224c3e606dc4c402	Proteobacteria_Alphaproteobacteria_Defluviicoccales_uncultured_uncultured_NA	Alphaproteobacteria	NA	485be87cb062e335341a646a8fdbf821	Gyrista_NA_NA_NA_NA_NA	Stramenopiles	NA
0.0841750835417594	0d4089b00aa9a2df224c3e606dc4c402	Proteobacteria_Alphaproteobacteria_Defluviicoccales_uncultured_uncultured_NA	Alphaproteobacteria	NA	b6e5b3f02ef8c92a035764734225d14c	Proteobacteria_Alphaproteobacteria_Parvibaculales_OCS116_clade_OCS116_clade_NA	Alphaproteobacteria	NA
0.0840044825604352	0d4089b00aa9a2df224c3e606dc4c402	Proteobacteria_Alphaproteobacteria_Defluviicoccales_uncultured_uncultured_NA	Alphaproteobacteria	NA	f2b5ac05abede16ae6ff2e390fc73231	Dinoflagellata_Syndiniales_Dino-Group-II_Dino-Group-II-Clade-10-and-11_Dino-Group-II-Clade-10-and-11_X_Dino-Group-II-Clade-10-and-11_X_sp.	Dinoflagellata	NA
0.0560203005496385	0d4089b00aa9a2df224c3e606dc4c402	Proteobacteria_Alphaproteobacteria_Defluviicoccales_uncultured_uncultured_NA	Alphaproteobacteria	NA	e8ae7209566e77d4d3e42597a11aaf46	Proteobacteria_Gammaproteobacteria_Pseudomonadales_SAR86_clade_SAR86_clade_uncultured_sp	Gammaproteobacteria	NA
0.148803358316904	0d45739aeecb5afd780f49189360eeb5	Proteobacteria_Gammaproteobacteria_Ectothiorhodospirales_Ectothiorhodospiraceae_uncultured_uncultured_sp	Gammaproteobacteria	NA	d27bc6e68a67c9fec02372d51616c2e3	Proteobacteria_Gammaproteobacteria_Pseudomonadales_KI89A_clade_KI89A_clade_uncultured_sp	Gammaproteobacteria	NA
0.1188910958783	0d45739aeecb5afd780f49189360eeb5	Proteobacteria_Gammaproteobacteria_Ectothiorhodospirales_Ectothiorhodospiraceae_uncultured_uncultured_sp	Gammaproteobacteria	NA	821c08d10da952c2bc43c8fd501feae6	Proteobacteria_Alphaproteobacteria_Rickettsiales_S25-593_S25-593_uncultured_sp	Alphaproteobacteria	NA
0.0850631019948189	0d45739aeecb5afd780f49189360eeb5	Proteobacteria_Gammaproteobacteria_Ectothiorhodospirales_Ectothiorhodospiraceae_uncultured_uncultured_sp	Gammaproteobacteria	NA	30b2c37375075a51e71427c29a387a81	Proteobacteria_Alphaproteobacteria_Puniceispirillales_SAR116_clade_Candidatus_Puniceispirillum_NA	Alphaproteobacteria	NA
0.07775538206428	0d45739aeecb5afd780f49189360eeb5	Proteobacteria_Gammaproteobacteria_Ectothiorhodospirales_Ectothiorhodospiraceae_uncultured_uncultured_sp	Gammaproteobacteria	NA	96430045ca1407ccbf2a7cd44e5c35d7	Gyrista_Chrysophyceae_Chrysophyceae_Clade-EC2H_Chrysophyceae_Clade-EC2H_X_Chrysophyceae_Clade-EC2H_XX_Chrysophyceae_Clade-EC2H_XX_sp.	Stramenopiles	Sky
0.0637679840318821	0d45739aeecb5afd780f49189360eeb5	Proteobacteria_Gammaproteobacteria_Ectothiorhodospirales_Ectothiorhodospiraceae_uncultured_uncultured_sp	Gammaproteobacteria	NA	e1076d6ddef8e1f897af71d128332115	Dinoflagellata_Syndiniales_Dino-Group-II_Dino-Group-II-Clade-5_Dino-Group-II-Clade-5_X_Dino-Group-II-Clade-5_X_sp.	Dinoflagellata	NA
0.0519085584348625	0d45739aeecb5afd780f49189360eeb5	Proteobacteria_Gammaproteobacteria_Ectothiorhodospirales_Ectothiorhodospiraceae_uncultured_uncultured_sp	Gammaproteobacteria	NA	bfcdd5f1cce9ae0f1dbd48091ed3941c	Bacteroidota_Bacteroidia_Flavobacteriales_NS9_marine_group_NS9_marine_group_uncultured_sp	Bacteroidota	NA
0.0507552107068873	0d45739aeecb5afd780f49189360eeb5	Proteobacteria_Gammaproteobacteria_Ectothiorhodospirales_Ectothiorhodospiraceae_uncultured_uncultured_sp	Gammaproteobacteria	NA	0d8fe1a2efd562b9d65a3e2d1f2bb010	Proteobacteria_Gammaproteobacteria_Steroidobacterales_Woeseiaceae_Woeseia_uncultured_sp	Gammaproteobacteria	NA
0.0354471495257816	0d45739aeecb5afd780f49189360eeb5	Proteobacteria_Gammaproteobacteria_Ectothiorhodospirales_Ectothiorhodospiraceae_uncultured_uncultured_sp	Gammaproteobacteria	NA	8862a3dde3b0143e013bbd2710eaafd3	Dinoflagellata_NA_NA_NA_NA_NA	Dinoflagellata	Black
0.025564289613607	0d45739aeecb5afd780f49189360eeb5	Proteobacteria_Gammaproteobacteria_Ectothiorhodospirales_Ectothiorhodospiraceae_uncultured_uncultured_sp	Gammaproteobacteria	NA	0e16ae082314d80c7ea72b0e6a30ccdb	Gyrista_Chrysophyceae_Chrysophyceae_Clade-EC2I_Chrysophyceae_Clade-EC2I_X_Chrysophyceae_Clade-EC2I_XX_Chrysophyceae_Clade-EC2I_XX_sp.	Stramenopiles	Black
0.0216392011744139	0d45739aeecb5afd780f49189360eeb5	Proteobacteria_Gammaproteobacteria_Ectothiorhodospirales_Ectothiorhodospiraceae_uncultured_uncultured_sp	Gammaproteobacteria	NA	6a39fa55c8574ab52cb9ce50f55d3f81	Dinoflagellata_Syndiniales_Dino-Group-II_Dino-Group-II-Clade-39_Dino-Group-II-Clade-39_X_Dino-Group-II-Clade-39_X_sp.	Dinoflagellata	Sky
0.152931624031215	0d816b6636fe1bd50bf6f53d7e76e89c	Dinoflagellata_Syndiniales_Dino-Group-II_Dino-Group-II-Clade-1_Dino-Group-II-Clade-1_X_Dino-Group-II-Clade-1_X_sp.	Dinoflagellata	NA	ccfa47d1d4fcab5fa105fd271ca77af1	Picozoa_Picozoa_XX_Picozoa_XXX_Picozoa_XXXX_Picozoa_XXXXX_Picozoa_XXXXX_sp.	Archaeplastida	NA
0.112474848718037	0d816b6636fe1bd50bf6f53d7e76e89c	Dinoflagellata_Syndiniales_Dino-Group-II_Dino-Group-II-Clade-1_Dino-Group-II-Clade-1_X_Dino-Group-II-Clade-1_X_sp.	Dinoflagellata	NA	8a83e350044d0898c81fbf123bae643f	Dinoflagellata_Syndiniales_Dino-Group-II_Dino-Group-II-Clade-26_Dino-Group-II-Clade-26_X_Dino-Group-II-Clade-26_X_sp.	Dinoflagellata	NA
0.0440786369016684	0d816b6636fe1bd50bf6f53d7e76e89c	Dinoflagellata_Syndiniales_Dino-Group-II_Dino-Group-II-Clade-1_Dino-Group-II-Clade-1_X_Dino-Group-II-Clade-1_X_sp.	Dinoflagellata	NA	7482f087a9206b3b9f42323598d4e038	Dinoflagellata_Dinophyceae_NA_NA_NA_NA	Dinoflagellata	NA
0.0359803766315078	0d816b6636fe1bd50bf6f53d7e76e89c	Dinoflagellata_Syndiniales_Dino-Group-II_Dino-Group-II-Clade-1_Dino-Group-II-Clade-1_X_Dino-Group-II-Clade-1_X_sp.	Dinoflagellata	NA	452ca3ed6b7763d3e513a2d4c0aee532	Dinoflagellata_Syndiniales_Dino-Group-II_Dino-Group-II-Clade-8_Dino-Group-II-Clade-8_X_Dino-Group-II-Clade-8_X_sp.	Dinoflagellata	NA
0.031676313114207	0d816b6636fe1bd50bf6f53d7e76e89c	Dinoflagellata_Syndiniales_Dino-Group-II_Dino-Group-II-Clade-1_Dino-Group-II-Clade-1_X_Dino-Group-II-Clade-1_X_sp.	Dinoflagellata	NA	48891b0a1ada816b414638392eb1e0bc	Dinoflagellata_Syndiniales_Dino-Group-II_Dino-Group-II-Clade-1_Dino-Group-II-Clade-1_X_Dino-Group-II-Clade-1_X_sp.	Dinoflagellata	NA
0.00773468689234073	0d816b6636fe1bd50bf6f53d7e76e89c	Dinoflagellata_Syndiniales_Dino-Group-II_Dino-Group-II-Clade-1_Dino-Group-II-Clade-1_X_Dino-Group-II-Clade-1_X_sp.	Dinoflagellata	NA	df99552b21ffc642df2ec3e3042ec830	Dinoflagellata_Syndiniales_Dino-Group-II_Dino-Group-II-Clade-14_Dino-Group-II-Clade-14_X_Dino-Group-II-Clade-14_X_sp.	Dinoflagellata	NA
0.00585668466727169	0d816b6636fe1bd50bf6f53d7e76e89c	Dinoflagellata_Syndiniales_Dino-Group-II_Dino-Group-II-Clade-1_Dino-Group-II-Clade-1_X_Dino-Group-II-Clade-1_X_sp.	Dinoflagellata	NA	ef99b5cfea4313f4bfe0672952d03a59	Dinoflagellata_Syndiniales_Dino-Group-II_Dino-Group-II-Clade-27_Dino-Group-II-Clade-27_X_Dino-Group-II-Clade-27_X_sp.	Dinoflagellata	NA
0.00570094085631604	0d816b6636fe1bd50bf6f53d7e76e89c	Dinoflagellata_Syndiniales_Dino-Group-II_Dino-Group-II-Clade-1_Dino-Group-II-Clade-1_X_Dino-Group-II-Clade-1_X_sp.	Dinoflagellata	NA	5b95bc1e06c3dc967a7f38487447a40f	Dinoflagellata_NA_NA_NA_NA_NA	Dinoflagellata	NA
0.103944053273307	0d8fe1a2efd562b9d65a3e2d1f2bb010	Proteobacteria_Gammaproteobacteria_Steroidobacterales_Woeseiaceae_Woeseia_uncultured_sp	Gammaproteobacteria	NA	1731d5c5876ea4f7cfc387073f7d4e58	Marinimicrobia_(SAR406_clade)_Marinimicrobia_(SAR406_clade)_Marinimicrobia_(SAR406_clade)_Marinimicrobia_(SAR406_clade)_Marinimicrobia_(SAR406_clade)_NA	SAR406	NA
0.101451972878662	0d8fe1a2efd562b9d65a3e2d1f2bb010	Proteobacteria_Gammaproteobacteria_Steroidobacterales_Woeseiaceae_Woeseia_uncultured_sp	Gammaproteobacteria	NA	b454d1c22fc87b95f50fd536ca1b0b80	Bacteroidota_Bacteroidia_Cytophagales_Cyclobacteriaceae_Marinoscillum_marine_metagenome	Bacteroidota	NA
0.0414675867010853	0d8fe1a2efd562b9d65a3e2d1f2bb010	Proteobacteria_Gammaproteobacteria_Steroidobacterales_Woeseiaceae_Woeseia_uncultured_sp	Gammaproteobacteria	NA	330d6de677a7c5f4762b79d315a0e887	Proteobacteria_Gammaproteobacteria_Pseudomonadales_SAR86_clade_SAR86_clade_uncultured_sp	Gammaproteobacteria	NA
0.0353761868706201	0d8fe1a2efd562b9d65a3e2d1f2bb010	Proteobacteria_Gammaproteobacteria_Steroidobacterales_Woeseiaceae_Woeseia_uncultured_sp	Gammaproteobacteria	NA	8a83e350044d0898c81fbf123bae643f	Dinoflagellata_Syndiniales_Dino-Group-II_Dino-Group-II-Clade-26_Dino-Group-II-Clade-26_X_Dino-Group-II-Clade-26_X_sp.	Dinoflagellata	NA
0.0221077983721951	0d8fe1a2efd562b9d65a3e2d1f2bb010	Proteobacteria_Gammaproteobacteria_Steroidobacterales_Woeseiaceae_Woeseia_uncultured_sp	Gammaproteobacteria	NA	e4933c9a271621865609336f2b10ff7a	Proteobacteria_Gammaproteobacteria_Ga0077536_Ga0077536_Ga0077536_uncultured_sp	Gammaproteobacteria	NA
0.0174445160050879	0d8fe1a2efd562b9d65a3e2d1f2bb010	Proteobacteria_Gammaproteobacteria_Steroidobacterales_Woeseiaceae_Woeseia_uncultured_sp	Gammaproteobacteria	NA	a9538eeccc6b8ed387df0332c0b453e2	Haptophyta_Prymnesiophyceae_Phaeocystales_Phaeocystaceae_Phaeocystis_Phaeocystis_globosa	Haptophyta	Purple
0.0136084583005281	0d8fe1a2efd562b9d65a3e2d1f2bb010	Proteobacteria_Gammaproteobacteria_Steroidobacterales_Woeseiaceae_Woeseia_uncultured_sp	Gammaproteobacteria	NA	85c4afb6fc2474f9c0a31599355afa40	Dinoflagellata_Syndiniales_Dino-Group-II_Dino-Group-II-Clade-5_Dino-Group-II-Clade-5_X_Dino-Group-II-Clade-5_X_sp.	Dinoflagellata	NA
0.0108877929670721	0d8fe1a2efd562b9d65a3e2d1f2bb010	Proteobacteria_Gammaproteobacteria_Steroidobacterales_Woeseiaceae_Woeseia_uncultured_sp	Gammaproteobacteria	NA	bf31ad11acb1b95dd8f4ef223123f389	Actinobacteriota_Acidimicrobiia_Microtrichales_Microtrichaceae_Sva0996_marine_group_marine_metagenome	Actinobacteriota	NA
0.00787257541415763	0d8fe1a2efd562b9d65a3e2d1f2bb010	Proteobacteria_Gammaproteobacteria_Steroidobacterales_Woeseiaceae_Woeseia_uncultured_sp	Gammaproteobacteria	NA	052cf3128bcd567b2cd451ea22752d86	Verrucomicrobiota_Verrucomicrobiae_Opitutales_Puniceicoccaceae_MB11C04_marine_group_NA	Verrucomicrobiota	NA
0.00133548443626417	0d8fe1a2efd562b9d65a3e2d1f2bb010	Proteobacteria_Gammaproteobacteria_Steroidobacterales_Woeseiaceae_Woeseia_uncultured_sp	Gammaproteobacteria	NA	2c71b854aab0b20e9b906d14d502a9bc	Dinoflagellata_Syndiniales_Dino-Group-I_Dino-Group-I-Clade-5_Dino-Group-I-Clade-5_X_Dino-Group-I-Clade-5_X_sp.	Dinoflagellata	NA
0.028692900073552	0d9fcdbaf262d9def20cb55af9e93fee	Dinoflagellata_Dinophyceae_NA_NA_NA_NA	Dinoflagellata	Blue	1612123eab37c6e32db55602d4f5ed8b	Dinoflagellata_Dinophyceae_NA_NA_NA_NA	Dinoflagellata	NA
0.134111750447702	0dcda7c4b3a8239c8fa840a2c5b9afb6	Dinoflagellata_Syndiniales_Dino-Group-II_Dino-Group-II-Clade-32_Dino-Group-II-Clade-32_X_Dino-Group-II-Clade-32_X_sp.	Dinoflagellata	Yellow	2ddf771adb7d0a3d771eb7835d1957ea	Haptophyta_Prymnesiophyceae_Prymnesiales_Chrysochromulinaceae_Chrysochromulina_NA	Haptophyta	Purple
0.131252790340043	0dcda7c4b3a8239c8fa840a2c5b9afb6	Dinoflagellata_Syndiniales_Dino-Group-II_Dino-Group-II-Clade-32_Dino-Group-II-Clade-32_X_Dino-Group-II-Clade-32_X_sp.	Dinoflagellata	Yellow	071a8ee905b6446b5d8b93ab078da696	Bigyra_Sagenista_Sagenista_X_MAST-7_MAST-7_X_MAST-7_X_sp.	Stramenopiles	NA
0.0704856190739314	0dcda7c4b3a8239c8fa840a2c5b9afb6	Dinoflagellata_Syndiniales_Dino-Group-II_Dino-Group-II-Clade-32_Dino-Group-II-Clade-32_X_Dino-Group-II-Clade-32_X_sp.	Dinoflagellata	Yellow	35303ed73ec30606c5852b679c397dc7	Dinoflagellata_Syndiniales_Dino-Group-II_Dino-Group-II-Clade-32_Dino-Group-II-Clade-32_X_Dino-Group-II-Clade-32_X_sp.	Dinoflagellata	NA
0.0601389214179439	0dcda7c4b3a8239c8fa840a2c5b9afb6	Dinoflagellata_Syndiniales_Dino-Group-II_Dino-Group-II-Clade-32_Dino-Group-II-Clade-32_X_Dino-Group-II-Clade-32_X_sp.	Dinoflagellata	Yellow	f83d02bacef3f467e1f732c919d38177	Dinoflagellata_Syndiniales_Dino-Group-II_NA_NA_NA	Dinoflagellata	NA
0.0578948050578006	0dcda7c4b3a8239c8fa840a2c5b9afb6	Dinoflagellata_Syndiniales_Dino-Group-II_Dino-Group-II-Clade-32_Dino-Group-II-Clade-32_X_Dino-Group-II-Clade-32_X_sp.	Dinoflagellata	Yellow	87490dfba813101ad77542e8b67d7a9b	Gyrista_Dictyochophyceae_Dictyochophyceae_X_Dictyochales_Dictyocha_Dictyocha_speculum	Stramenopiles	Yellow
0.0553500455643544	0dcda7c4b3a8239c8fa840a2c5b9afb6	Dinoflagellata_Syndiniales_Dino-Group-II_Dino-Group-II-Clade-32_Dino-Group-II-Clade-32_X_Dino-Group-II-Clade-32_X_sp.	Dinoflagellata	Yellow	0af33e7a158a7bb629a71b9feabb1c8a	Dinoflagellata_Syndiniales_Dino-Group-II_Dino-Group-II-Clade-8_Dino-Group-II-Clade-8_X_Dino-Group-II-Clade-8_X_sp.	Dinoflagellata	Black
0.0520497077442005	0dcda7c4b3a8239c8fa840a2c5b9afb6	Dinoflagellata_Syndiniales_Dino-Group-II_Dino-Group-II-Clade-32_Dino-Group-II-Clade-32_X_Dino-Group-II-Clade-32_X_sp.	Dinoflagellata	Yellow	638221d991788229cf28ebc190c727ab	Dinoflagellata_NA_NA_NA_NA_NA	Dinoflagellata	NA
0.0357851187380691	0dcda7c4b3a8239c8fa840a2c5b9afb6	Dinoflagellata_Syndiniales_Dino-Group-II_Dino-Group-II-Clade-32_Dino-Group-II-Clade-32_X_Dino-Group-II-Clade-32_X_sp.	Dinoflagellata	Yellow	097e8f52f4073463a083b7c5265c6c94	Dinoflagellata_Dinophyceae_NA_NA_NA_NA	Dinoflagellata	NA
0.0304779323004832	0dcda7c4b3a8239c8fa840a2c5b9afb6	Dinoflagellata_Syndiniales_Dino-Group-II_Dino-Group-II-Clade-32_Dino-Group-II-Clade-32_X_Dino-Group-II-Clade-32_X_sp.	Dinoflagellata	Yellow	02ae7cee2a5342c23c185252d7d09c9c	Dinoflagellata_Syndiniales_Dino-Group-II_Dino-Group-II-Clade-10-and-11_Dino-Group-II-Clade-10-and-11_X_Dino-Group-II-Clade-10-and-11_X_sp.	Dinoflagellata	NA
0.026977284775063	0dcda7c4b3a8239c8fa840a2c5b9afb6	Dinoflagellata_Syndiniales_Dino-Group-II_Dino-Group-II-Clade-32_Dino-Group-II-Clade-32_X_Dino-Group-II-Clade-32_X_sp.	Dinoflagellata	Yellow	02de945ce1e9e8ef3f5c960b8b617ca7	Picozoa_Picozoa_XX_Picozoa_XXX_Picozoa_XXXX_Picozoa_XXXXX_Picozoa_XXXXX_sp.	Archaeplastida	NA
0.0936702258855136	0dd5371c9a96c9c97cd69b6f8a08c669	Dinoflagellata_Dinophyceae_NA_NA_NA_NA	Dinoflagellata	Black	2c0a58a5824f4f136faf9311f9a40cc6	Dinoflagellata_Dinophyceae_Gymnodiniales_NA_NA_NA	Dinoflagellata	Blue
0.0528207698105792	0dd5371c9a96c9c97cd69b6f8a08c669	Dinoflagellata_Dinophyceae_NA_NA_NA_NA	Dinoflagellata	Black	5725a239788b38b492ce7d1c1f800996	Dinoflagellata_Syndiniales_Dino-Group-I_Dino-Group-I-Clade-5_Dino-Group-I-Clade-5_X_Dino-Group-I-Clade-5_X_sp.	Dinoflagellata	NA
0.0423746490836295	0dd5371c9a96c9c97cd69b6f8a08c669	Dinoflagellata_Dinophyceae_NA_NA_NA_NA	Dinoflagellata	Black	221375e6b3ad294fb9e66e102b0c1911	Dinoflagellata_Dinophyceae_Suessiales_Suessiaceae_Pelagodinium_NA	Dinoflagellata	NA
0.0304364732084372	0dd5371c9a96c9c97cd69b6f8a08c669	Dinoflagellata_Dinophyceae_NA_NA_NA_NA	Dinoflagellata	Black	0d9fcdbaf262d9def20cb55af9e93fee	Dinoflagellata_Dinophyceae_NA_NA_NA_NA	Dinoflagellata	Blue
0.0884093721808575	0e16ae082314d80c7ea72b0e6a30ccdb	Gyrista_Chrysophyceae_Chrysophyceae_Clade-EC2I_Chrysophyceae_Clade-EC2I_X_Chrysophyceae_Clade-EC2I_XX_Chrysophyceae_Clade-EC2I_XX_sp.	Stramenopiles	Black	e4ab011d84183f19bd69cd6d2cba8195	Haptophyta_Prymnesiophyceae_Prymnesiophyceae_X_Prymnesiophyceae_XX_Prymnesiophyceae_XXX_Prymnesiophyceae_XXX_sp.	Haptophyta	Red
0.0069103521198051	0e16ae082314d80c7ea72b0e6a30ccdb	Gyrista_Chrysophyceae_Chrysophyceae_Clade-EC2I_Chrysophyceae_Clade-EC2I_X_Chrysophyceae_Clade-EC2I_XX_Chrysophyceae_Clade-EC2I_XX_sp.	Stramenopiles	Black	0591977708b0a1636797cb050f4db883	Chlorophyta_Prasino-Clade-9_Prasino-Clade-9_X_Prasino-Clade-9_XX_Prasino-Clade-9_XXX_Prasino-Clade-9_XXX_sp.	Archaeplastida	Sky
0.10938054340442	0e2a02eb27f060a105e7fb221c4d657c	Dinoflagellata_Syndiniales_Dino-Group-II_Dino-Group-II-Clade-8_Dino-Group-II-Clade-8_X_Dino-Group-II-Clade-8_X_sp.	Dinoflagellata	Sky	755b563b17c9f17e01dfa94308de059c	Dinoflagellata_Syndiniales_Dino-Group-II_Dino-Group-II-Clade-10-and-11_Dino-Group-II-Clade-10-and-11_X_Dino-Group-II-Clade-10-and-11_X_sp.	Dinoflagellata	Sky
0.104040746741397	0e2a02eb27f060a105e7fb221c4d657c	Dinoflagellata_Syndiniales_Dino-Group-II_Dino-Group-II-Clade-8_Dino-Group-II-Clade-8_X_Dino-Group-II-Clade-8_X_sp.	Dinoflagellata	Sky	02de945ce1e9e8ef3f5c960b8b617ca7	Picozoa_Picozoa_XX_Picozoa_XXX_Picozoa_XXXX_Picozoa_XXXXX_Picozoa_XXXXX_sp.	Archaeplastida	NA
0.0505639924098951	0e2a02eb27f060a105e7fb221c4d657c	Dinoflagellata_Syndiniales_Dino-Group-II_Dino-Group-II-Clade-8_Dino-Group-II-Clade-8_X_Dino-Group-II-Clade-8_X_sp.	Dinoflagellata	Sky	aff6d38c71d90e2772337b67bec58afb	Gyrista_Mediophyceae_NA_NA_NA_NA	Stramenopiles	Yellow
0.0232958429250267	0e63efa3383deceedb3eac8917342524	Dinoflagellata_Syndiniales_Dino-Group-II_Dino-Group-II_X_Dino-Group-II_XX_Dino-Group-II_XX_sp.	Dinoflagellata	NA	0769446873c74e2602d7ff3cca3b5776	Dinoflagellata_Dinophyceae_Gymnodiniales_Gymnodiniaceae_Margalefidinium_Margalefidinium_polykrikoides	Dinoflagellata	NA
0.0514946404750544	0e6d87df1974ec0f47385257ca5be02b	Dinoflagellata_Syndiniales_Dino-Group-I_Dino-Group-I-Clade-5_Dino-Group-I-Clade-5_X_Dino-Group-I-Clade-5_X_sp.	Dinoflagellata	Sky	700cb3233189ae833e34edfdafb5dfaf	Dinoflagellata_Dinophyceae_NA_NA_NA_NA	Dinoflagellata	NA
0.0429209495931306	0e6d87df1974ec0f47385257ca5be02b	Dinoflagellata_Syndiniales_Dino-Group-I_Dino-Group-I-Clade-5_Dino-Group-I-Clade-5_X_Dino-Group-I-Clade-5_X_sp.	Dinoflagellata	Sky	ad939881d96512c9e43b0e9f1b7f70b3	Dinoflagellata_Syndiniales_Dino-Group-II_Dino-Group-II-Clade-14_Dino-Group-II-Clade-14_X_Dino-Group-II-Clade-14_X_sp.	Dinoflagellata	NA
0.0418458146741996	0e6d87df1974ec0f47385257ca5be02b	Dinoflagellata_Syndiniales_Dino-Group-I_Dino-Group-I-Clade-5_Dino-Group-I-Clade-5_X_Dino-Group-I-Clade-5_X_sp.	Dinoflagellata	Sky	8fa508bd79ef6331efed4fca5b8685ff	Dinoflagellata_Dinophyceae_Gymnodiniales_Gymnodiniaceae_NA_NA	Dinoflagellata	NA
0.0322733160487154	0e6d87df1974ec0f47385257ca5be02b	Dinoflagellata_Syndiniales_Dino-Group-I_Dino-Group-I-Clade-5_Dino-Group-I-Clade-5_X_Dino-Group-I-Clade-5_X_sp.	Dinoflagellata	Sky	6aa16a9091fc05855ac47a7aa2f2d813	Dinoflagellata_Syndiniales_Dino-Group-II_Dino-Group-II-Clade-8_Dino-Group-II-Clade-8_X_Dino-Group-II-Clade-8_X_sp.	Dinoflagellata	Black
0.0319926947537977	0e6d87df1974ec0f47385257ca5be02b	Dinoflagellata_Syndiniales_Dino-Group-I_Dino-Group-I-Clade-5_Dino-Group-I-Clade-5_X_Dino-Group-I-Clade-5_X_sp.	Dinoflagellata	Sky	e38b49d402ac1d2b43706e9cc6ff24be	Dinoflagellata_Syndiniales_Dino-Group-II_Dino-Group-II-Clade-5_Dino-Group-II-Clade-5_X_Dino-Group-II-Clade-5_X_sp.	Dinoflagellata	Sky
0.0181826022593291	0e6d87df1974ec0f47385257ca5be02b	Dinoflagellata_Syndiniales_Dino-Group-I_Dino-Group-I-Clade-5_Dino-Group-I-Clade-5_X_Dino-Group-I-Clade-5_X_sp.	Dinoflagellata	Sky	c8f5a813bf7046f7a2613f2a212b5928	Gyrista_Dictyochophyceae_Dictyochophyceae_X_Florenciellales_NA_NA	Stramenopiles	Black
0.0125923759410583	0e6d87df1974ec0f47385257ca5be02b	Dinoflagellata_Syndiniales_Dino-Group-I_Dino-Group-I-Clade-5_Dino-Group-I-Clade-5_X_Dino-Group-I-Clade-5_X_sp.	Dinoflagellata	Sky	2eed3570429d29f207dc03ac8a02ccb7	Dinoflagellata_Syndiniales_Dino-Group-II_Dino-Group-II-Clade-14_Dino-Group-II-Clade-14_X_Dino-Group-II-Clade-14_X_sp.	Dinoflagellata	Orange
0.0104241129127209	0e6d87df1974ec0f47385257ca5be02b	Dinoflagellata_Syndiniales_Dino-Group-I_Dino-Group-I-Clade-5_Dino-Group-I-Clade-5_X_Dino-Group-I-Clade-5_X_sp.	Dinoflagellata	Sky	eb6f63bfa826939f6de4531051b42996	Haptophyta_Prymnesiophyceae_NA_NA_NA_NA	Haptophyta	NA
0.000993912429191571	0e6d87df1974ec0f47385257ca5be02b	Dinoflagellata_Syndiniales_Dino-Group-I_Dino-Group-I-Clade-5_Dino-Group-I-Clade-5_X_Dino-Group-I-Clade-5_X_sp.	Dinoflagellata	Sky	a2b158bcbae69c5b0e01258d6fe7f5a4	Dinoflagellata_Syndiniales_Dino-Group-II_Dino-Group-II-Clade-5_Dino-Group-II-Clade-5_X_Dino-Group-II-Clade-5_X_sp.	Dinoflagellata	NA
0.244471413647568	0e9e5d5efd874980cfabb9f23126c202	Bacteroidota_Bacteroidia_Flavobacteriales_NS9_marine_group_NS9_marine_group_uncultured_sp	Bacteroidota	NA	2ff5d252d602163e32110f6d5481c64a	Dinoflagellata_Dinophyceae_NA_NA_NA_NA	Dinoflagellata	NA
0.239471891728261	0e9e5d5efd874980cfabb9f23126c202	Bacteroidota_Bacteroidia_Flavobacteriales_NS9_marine_group_NS9_marine_group_uncultured_sp	Bacteroidota	NA	a86cefb12baa420ace8152da40426fbb	Dinoflagellata_Dinophyceae_Gymnodiniales_Gymnodiniaceae_NA_NA	Dinoflagellata	NA
0.184176392699147	0e9e5d5efd874980cfabb9f23126c202	Bacteroidota_Bacteroidia_Flavobacteriales_NS9_marine_group_NS9_marine_group_uncultured_sp	Bacteroidota	NA	33b9140685f1a246ed3f6a4436324932	Proteobacteria_Gammaproteobacteria_Pseudomonadales_OM182_clade_OM182_clade_uncultured_sp	Gammaproteobacteria	NA
0.173012279398767	0e9e5d5efd874980cfabb9f23126c202	Bacteroidota_Bacteroidia_Flavobacteriales_NS9_marine_group_NS9_marine_group_uncultured_sp	Bacteroidota	NA	172125496820c095e144a2865e829875	Dinoflagellata_Dinophyceae_NA_NA_NA_NA	Dinoflagellata	Blue
0.095011042222529	0e9e5d5efd874980cfabb9f23126c202	Bacteroidota_Bacteroidia_Flavobacteriales_NS9_marine_group_NS9_marine_group_uncultured_sp	Bacteroidota	NA	b63c04bc3cbda30935c3557a17b3547b	Proteobacteria_Alphaproteobacteria_Puniceispirillales_SAR116_clade_NA_NA	Alphaproteobacteria	NA
0.0625978840123033	0e9e5d5efd874980cfabb9f23126c202	Bacteroidota_Bacteroidia_Flavobacteriales_NS9_marine_group_NS9_marine_group_uncultured_sp	Bacteroidota	NA	58ec03c07f4384f5d7c462710df4328e	Myxococcota_Polyangia_Nannocystales_Nannocystaceae_uncultured_uncultured_sp	Myxococcota	NA
0.0573158932485384	0e9e5d5efd874980cfabb9f23126c202	Bacteroidota_Bacteroidia_Flavobacteriales_NS9_marine_group_NS9_marine_group_uncultured_sp	Bacteroidota	NA	ca3ee105e74d48793503e38134264bda	Chlorophyta_Pyramimonadophyceae_Pyramimonadales_Pterospermaceae_Pterosperma_Pterosperma_cristatum	Archaeplastida	NA
0.0553860089356556	0e9e5d5efd874980cfabb9f23126c202	Bacteroidota_Bacteroidia_Flavobacteriales_NS9_marine_group_NS9_marine_group_uncultured_sp	Bacteroidota	NA	04bbc1c040e1ac4401244d03afc71e2f	Dinoflagellata_Dinophyceae_Peridiniales_NA_NA_NA	Dinoflagellata	NA
0.0537291098422456	0e9e5d5efd874980cfabb9f23126c202	Bacteroidota_Bacteroidia_Flavobacteriales_NS9_marine_group_NS9_marine_group_uncultured_sp	Bacteroidota	NA	d563ccb9d1f05c721ba9e1369f7f6a07	Bacteroidota_Bacteroidia_Cytophagales_Cyclobacteriaceae_Fabibacter_NA	Bacteroidota	NA
0.0233762657024584	0e9e5d5efd874980cfabb9f23126c202	Bacteroidota_Bacteroidia_Flavobacteriales_NS9_marine_group_NS9_marine_group_uncultured_sp	Bacteroidota	NA	e0299b3752d81857982d0c5d660c6fd5	Dinoflagellata_Dinophyceae_Gymnodiniales_NA_NA_NA	Dinoflagellata	Blue
0.243551232781052	0ea1db9f22d191beb2ce090833bf5fd4	Dinoflagellata_Syndiniales_Dino-Group-II_Dino-Group-II-Clade-23_Dino-Group-II-Clade-23_X_Dino-Group-II-Clade-23_X_sp.	Dinoflagellata	Black	aaebb27e98b7e474c2aed39aa3a61c01	Dinoflagellata_Dinophyceae_NA_NA_NA_NA	Dinoflagellata	Blue
0.147550511223967	0ea1db9f22d191beb2ce090833bf5fd4	Dinoflagellata_Syndiniales_Dino-Group-II_Dino-Group-II-Clade-23_Dino-Group-II-Clade-23_X_Dino-Group-II-Clade-23_X_sp.	Dinoflagellata	Black	8f14debed853effa19ead585704c43be	Bigyra_Sagenista_Sagenista_X_MAST-9_MAST-9A_MAST-9A_sp.	Stramenopiles	Black
0.113741433313476	0ea1db9f22d191beb2ce090833bf5fd4	Dinoflagellata_Syndiniales_Dino-Group-II_Dino-Group-II-Clade-23_Dino-Group-II-Clade-23_X_Dino-Group-II-Clade-23_X_sp.	Dinoflagellata	Black	c4ae931d2a3486f1799d19a0c3d84583	Dinoflagellata_Dinophyceae_NA_NA_NA_NA	Dinoflagellata	Sky
0.106660363591498	0ea1db9f22d191beb2ce090833bf5fd4	Dinoflagellata_Syndiniales_Dino-Group-II_Dino-Group-II-Clade-23_Dino-Group-II-Clade-23_X_Dino-Group-II-Clade-23_X_sp.	Dinoflagellata	Black	79002349944c245d62d67fcc7a46b00a	Dinoflagellata_Dinophyceae_Peridiniales_NA_NA_NA	Dinoflagellata	Blue
0.0633788227339385	0ea1db9f22d191beb2ce090833bf5fd4	Dinoflagellata_Syndiniales_Dino-Group-II_Dino-Group-II-Clade-23_Dino-Group-II-Clade-23_X_Dino-Group-II-Clade-23_X_sp.	Dinoflagellata	Black	90e4fa2c5046b180bcda0048427a0466	NA_NA_NA_NA_NA_NA	Archaeplastida	NA
0.0546276659927343	0ea1db9f22d191beb2ce090833bf5fd4	Dinoflagellata_Syndiniales_Dino-Group-II_Dino-Group-II-Clade-23_Dino-Group-II-Clade-23_X_Dino-Group-II-Clade-23_X_sp.	Dinoflagellata	Black	0061b18c21b6143f5b894a98a00b70e5	Dinoflagellata_Dinophyceae_NA_NA_NA_NA	Dinoflagellata	Black
0.0486711416726735	0ea1db9f22d191beb2ce090833bf5fd4	Dinoflagellata_Syndiniales_Dino-Group-II_Dino-Group-II-Clade-23_Dino-Group-II-Clade-23_X_Dino-Group-II-Clade-23_X_sp.	Dinoflagellata	Black	f020e4cc85e206c87b1d1c0ac484eb7e	Dinoflagellata_Dinophyceae_Prorocentrales_Prorocentraceae_Prorocentrum_Prorocentrum_sp.	Dinoflagellata	Sky
0.0455900493030747	0ea1db9f22d191beb2ce090833bf5fd4	Dinoflagellata_Syndiniales_Dino-Group-II_Dino-Group-II-Clade-23_Dino-Group-II-Clade-23_X_Dino-Group-II-Clade-23_X_sp.	Dinoflagellata	Black	ca43b570dcb6ab1b53bf065bd541a218	Dinoflagellata_Syndiniales_Dino-Group-II_Dino-Group-II-Clade-17_Dino-Group-II-Clade-17_X_Dino-Group-II-Clade-17_X_sp.	Dinoflagellata	Sky
0.0370168954396887	0ea1db9f22d191beb2ce090833bf5fd4	Dinoflagellata_Syndiniales_Dino-Group-II_Dino-Group-II-Clade-23_Dino-Group-II-Clade-23_X_Dino-Group-II-Clade-23_X_sp.	Dinoflagellata	Black	5e8d4cbf8c233edeba1224cff8444d71	Haptophyta_Prymnesiophyceae_Prymnesiales_Prymnesiaceae_NA_NA	Haptophyta	NA
0.0367191952155078	0ea1db9f22d191beb2ce090833bf5fd4	Dinoflagellata_Syndiniales_Dino-Group-II_Dino-Group-II-Clade-23_Dino-Group-II-Clade-23_X_Dino-Group-II-Clade-23_X_sp.	Dinoflagellata	Black	7c8d74d3ffc176c95394d754b9283ac4	Dinoflagellata_Syndiniales_Dino-Group-II_Dino-Group-II-Clade-12_Dino-Group-II-Clade-12_X_Dino-Group-II-Clade-12_X_sp.	Dinoflagellata	NA
0.0815473614888065	0eb694c7f6cbc20d92ba09d484d0f3d7	Dinoflagellata_Syndiniales_Dino-Group-II_Dino-Group-II-Clade-16_Dino-Group-II-Clade-16_X_Dino-Group-II-Clade-16_X_sp.	Dinoflagellata	Sky	aaebb27e98b7e474c2aed39aa3a61c01	Dinoflagellata_Dinophyceae_NA_NA_NA_NA	Dinoflagellata	Blue
0.0787987982943133	0eb694c7f6cbc20d92ba09d484d0f3d7	Dinoflagellata_Syndiniales_Dino-Group-II_Dino-Group-II-Clade-16_Dino-Group-II-Clade-16_X_Dino-Group-II-Clade-16_X_sp.	Dinoflagellata	Sky	5fd1e179a065c3bdf5ceac2879ffd68f	Dinoflagellata_Dinophyceae_NA_NA_NA_NA	Dinoflagellata	Sky
0.0522177334974844	0eb694c7f6cbc20d92ba09d484d0f3d7	Dinoflagellata_Syndiniales_Dino-Group-II_Dino-Group-II-Clade-16_Dino-Group-II-Clade-16_X_Dino-Group-II-Clade-16_X_sp.	Dinoflagellata	Sky	8bb115a59b3f996fa18446b5e49da191	Dinoflagellata_Syndiniales_Dino-Group-II_Dino-Group-II-Clade-6_Dino-Group-II-Clade-6_X_Dino-Group-II-Clade-6_X_sp.	Dinoflagellata	Sky
0.018966064947639	0eb694c7f6cbc20d92ba09d484d0f3d7	Dinoflagellata_Syndiniales_Dino-Group-II_Dino-Group-II-Clade-16_Dino-Group-II-Clade-16_X_Dino-Group-II-Clade-16_X_sp.	Dinoflagellata	Sky	d790d07001b30e211a95ab7434c0355e	Dinoflagellata_Dinophyceae_Gymnodiniales_Kareniaceae_Karlodinium_Karlodinium_veneficum	Dinoflagellata	NA
0.0127442148376095	0eb694c7f6cbc20d92ba09d484d0f3d7	Dinoflagellata_Syndiniales_Dino-Group-II_Dino-Group-II-Clade-16_Dino-Group-II-Clade-16_X_Dino-Group-II-Clade-16_X_sp.	Dinoflagellata	Sky	9b3790e8583757371fde277e4bccc7b3	Haptophyta_Haptophyta_Clade_HAP5_Haptophyta_Clade_HAP5_X_Haptophyta_Clade_HAP5_XX_Haptophyta_Clade_HAP5_XXX_Haptophyta_Clade_HAP5_XXX_sp.	Haptophyta	Black
0.0108090776237209	0eb694c7f6cbc20d92ba09d484d0f3d7	Dinoflagellata_Syndiniales_Dino-Group-II_Dino-Group-II-Clade-16_Dino-Group-II-Clade-16_X_Dino-Group-II-Clade-16_X_sp.	Dinoflagellata	Sky	aa2d4c4a5a131a4450fe0bd7cd8746b8	Dinoflagellata_Dinophyceae_NA_NA_NA_NA	Dinoflagellata	Blue
0.00653111553820713	0eb694c7f6cbc20d92ba09d484d0f3d7	Dinoflagellata_Syndiniales_Dino-Group-II_Dino-Group-II-Clade-16_Dino-Group-II-Clade-16_X_Dino-Group-II-Clade-16_X_sp.	Dinoflagellata	Sky	7b96103ea915fdaa31c61082b8bdccdf	Dinoflagellata_Dinophyceae_Gymnodiniales_Warnowiaceae_Warnowia_Warnowia_sp.	Dinoflagellata	NA
0.00509164394891815	0eb694c7f6cbc20d92ba09d484d0f3d7	Dinoflagellata_Syndiniales_Dino-Group-II_Dino-Group-II-Clade-16_Dino-Group-II-Clade-16_X_Dino-Group-II-Clade-16_X_sp.	Dinoflagellata	Sky	66ca081db36240c10ae9fc9566bd64b9	Dinoflagellata_Syndiniales_Dino-Group-I_Dino-Group-I-Clade-5_Dino-Group-I-Clade-5_X_Dino-Group-I-Clade-5_X_sp.	Dinoflagellata	Sky
0.00327248704915965	0eb694c7f6cbc20d92ba09d484d0f3d7	Dinoflagellata_Syndiniales_Dino-Group-II_Dino-Group-II-Clade-16_Dino-Group-II-Clade-16_X_Dino-Group-II-Clade-16_X_sp.	Dinoflagellata	Sky	3583ca394f6fdfb0f0445ce3f9a7bd57	Dinoflagellata_Dinophyceae_NA_NA_NA_NA	Dinoflagellata	Blue
0.00316514223192974	0eb694c7f6cbc20d92ba09d484d0f3d7	Dinoflagellata_Syndiniales_Dino-Group-II_Dino-Group-II-Clade-16_Dino-Group-II-Clade-16_X_Dino-Group-II-Clade-16_X_sp.	Dinoflagellata	Sky	3e2f8d6b52a9a1b314d0af0563e71090	Dinoflagellata_Syndiniales_Dino-Group-I_Dino-Group-I-Clade-5_Dino-Group-I-Clade-5_X_Dino-Group-I-Clade-5_X_sp.	Dinoflagellata	Sky
0.141027503116373	0ec07885dc181e1b98993e85a61373e7	Gyrista_Pelagophyceae_Pelagomonadales_Pelagomonadaceae_Pelagomonadaceae_clade_C_Pelagomonadaceae_clade_C_sp.	Stramenopiles	Purple	b472bd6d8afeb57ac9b676125f467ccf	Gyrista_Pelagophyceae_Pelagomonadales_Pelagomonadales_clade_B_Pelagomonadales_clade_B1_Pelagomonadales_clade_B1_sp.	Stramenopiles	Purple
0.0303838117753551	0ec07885dc181e1b98993e85a61373e7	Gyrista_Pelagophyceae_Pelagomonadales_Pelagomonadaceae_Pelagomonadaceae_clade_C_Pelagomonadaceae_clade_C_sp.	Stramenopiles	Purple	f391ea8f5f32ef95606f7ee8e4d6093c	Haptophyta_Prymnesiophyceae_Phaeocystales_Phaeocystaceae_Phaeocystis_Phaeocystis_antarctica	Haptophyta	Yellow
0.0243384821412801	0ec07885dc181e1b98993e85a61373e7	Gyrista_Pelagophyceae_Pelagomonadales_Pelagomonadaceae_Pelagomonadaceae_clade_C_Pelagomonadaceae_clade_C_sp.	Stramenopiles	Purple	7fd9a0017e67ce3fa4b9d7ccc810a065	Haptophyta_Prymnesiophyceae_Phaeocystales_Phaeocystaceae_Phaeocystis_Phaeocystis_pouchetii	Haptophyta	Purple
0.0225468130126608	0ec07885dc181e1b98993e85a61373e7	Gyrista_Pelagophyceae_Pelagomonadales_Pelagomonadaceae_Pelagomonadaceae_clade_C_Pelagomonadaceae_clade_C_sp.	Stramenopiles	Purple	5ca4986614f78b61e6a175e4b146d30b	Dinoflagellata_Syndiniales_Dino-Group-II_Dino-Group-II-Clade-1_Dino-Group-II-Clade-1_X_Dino-Group-II-Clade-1_X_sp.	Dinoflagellata	NA
0.0180650119512683	0ec07885dc181e1b98993e85a61373e7	Gyrista_Pelagophyceae_Pelagomonadales_Pelagomonadaceae_Pelagomonadaceae_clade_C_Pelagomonadaceae_clade_C_sp.	Stramenopiles	Purple	879ebf208c925f0628498f9908cd16c1	Bigyra_Sagenista_Labyrinthulomycetes_Labyrinthulaceae_Aplanochytrium_Aplanochytrium_sp.	Stramenopiles	NA
0.0147860237441625	0ec07885dc181e1b98993e85a61373e7	Gyrista_Pelagophyceae_Pelagomonadales_Pelagomonadaceae_Pelagomonadaceae_clade_C_Pelagomonadaceae_clade_C_sp.	Stramenopiles	Purple	83785c72d0e97df74611ff2218da6089	Dinoflagellata_Syndiniales_Dino-Group-II_NA_NA_NA	Dinoflagellata	NA
0.0108672506499857	0ec07885dc181e1b98993e85a61373e7	Gyrista_Pelagophyceae_Pelagomonadales_Pelagomonadaceae_Pelagomonadaceae_clade_C_Pelagomonadaceae_clade_C_sp.	Stramenopiles	Purple	9542a7109ae52c635ed19708da7b6458	Dinoflagellata_Syndiniales_Dino-Group-II_NA_NA_NA	Dinoflagellata	NA
0.217145127281806	0f3bfef8e59b3fb80b44c1a626732f59	Proteobacteria_Alphaproteobacteria_Rickettsiales_Rickettsiaceae_Candidatus_Megaira_NA	Alphaproteobacteria	NA	c5e09db0eecbf5db9483cf3278206a7e	Bacteroidota_Bacteroidia_Flavobacteriales_Flavobacteriaceae_Ulvibacter_uncultured_sp	Bacteroidota	NA
0.128111792630083	0f3bfef8e59b3fb80b44c1a626732f59	Proteobacteria_Alphaproteobacteria_Rickettsiales_Rickettsiaceae_Candidatus_Megaira_NA	Alphaproteobacteria	NA	a91240e9874bd2529a9fc9d1c1b4f14c	Proteobacteria_Gammaproteobacteria_Burkholderiales_MWH-UniP1_aquatic_group_MWH-UniP1_aquatic_group_uncultured_sp	Gammaproteobacteria	NA
0.0938484065100953	0f3bfef8e59b3fb80b44c1a626732f59	Proteobacteria_Alphaproteobacteria_Rickettsiales_Rickettsiaceae_Candidatus_Megaira_NA	Alphaproteobacteria	NA	b497ae2e6b7a00e914d20790f7fbea0d	Gyrista_Bacillariophyceae_Naviculales_NA_NA_NA	Stramenopiles	Teal
0.07604569898907	0f3bfef8e59b3fb80b44c1a626732f59	Proteobacteria_Alphaproteobacteria_Rickettsiales_Rickettsiaceae_Candidatus_Megaira_NA	Alphaproteobacteria	NA	6131165478109e53ab9452f9dad312d0	Dinoflagellata_Syndiniales_Dino-Group-I_Dino-Group-I-Clade-2_Dino-Group-I-Clade-2_X_Dino-Group-I-Clade-2_X_sp.	Dinoflagellata	NA
0.0629746120239263	0f3bfef8e59b3fb80b44c1a626732f59	Proteobacteria_Alphaproteobacteria_Rickettsiales_Rickettsiaceae_Candidatus_Megaira_NA	Alphaproteobacteria	NA	d913442bdbbe9ddc9cf9b18492e75e62	Gyrista_Bacillariophyceae_Bacillariales_Bacillariaceae_Cylindrotheca_Cylindrotheca_closterium	Stramenopiles	NA
0.038431451708098	0f3bfef8e59b3fb80b44c1a626732f59	Proteobacteria_Alphaproteobacteria_Rickettsiales_Rickettsiaceae_Candidatus_Megaira_NA	Alphaproteobacteria	NA	03d435a25584a8416ed521dc1dcb1ca0	Dinoflagellata_Dinophyceae_NA_NA_NA_NA	Dinoflagellata	NA
0.0221584643284824	0f3bfef8e59b3fb80b44c1a626732f59	Proteobacteria_Alphaproteobacteria_Rickettsiales_Rickettsiaceae_Candidatus_Megaira_NA	Alphaproteobacteria	NA	5b95bc1e06c3dc967a7f38487447a40f	Dinoflagellata_NA_NA_NA_NA_NA	Dinoflagellata	NA
0.0187940048016197	0f3bfef8e59b3fb80b44c1a626732f59	Proteobacteria_Alphaproteobacteria_Rickettsiales_Rickettsiaceae_Candidatus_Megaira_NA	Alphaproteobacteria	NA	5d5acf4a0e31d413ab752ed1311a1241	Dinoflagellata_Dinophyceae_NA_NA_NA_NA	Dinoflagellata	Blue
0.015427384185337	0f3bfef8e59b3fb80b44c1a626732f59	Proteobacteria_Alphaproteobacteria_Rickettsiales_Rickettsiaceae_Candidatus_Megaira_NA	Alphaproteobacteria	NA	3063721239f9a05ec9b8dc46f2bbff70	Dinoflagellata_Syndiniales_Dino-Group-II_NA_NA_NA	Dinoflagellata	NA
0.0141621260859361	0f3bfef8e59b3fb80b44c1a626732f59	Proteobacteria_Alphaproteobacteria_Rickettsiales_Rickettsiaceae_Candidatus_Megaira_NA	Alphaproteobacteria	NA	e225a3af9ac39bdaed2bcc4e147733f2	Dinoflagellata_Dinophyceae_Gymnodiniales_Gymnodiniaceae_Gyrodinium_NA	Dinoflagellata	NA
0.141367296607378	0f4684cd1457a8e864adbd7e24a5eee4	Gyrista_Chrysophyceae_Paraphysomonadales_Paraphysomonadales_Clade-EC1Ga_Paraphysomonadales_Clade-EC1Ga_X_Paraphysomonadales_Clade-EC1Ga_X_sp.	Stramenopiles	Gray	ff00caeeb280d7416b5927df84965868	Haptophyta_Prymnesiophyceae_Phaeocystales_Phaeocystaceae_Phaeocystis_Phaeocystis_globosa	Haptophyta	Black
0.0890467244709211	0f4684cd1457a8e864adbd7e24a5eee4	Gyrista_Chrysophyceae_Paraphysomonadales_Paraphysomonadales_Clade-EC1Ga_Paraphysomonadales_Clade-EC1Ga_X_Paraphysomonadales_Clade-EC1Ga_X_sp.	Stramenopiles	Gray	1b5dd6163e2a79db763e9a0d89c136b2	Picozoa_Picozoa_XX_Picozoa_XXX_Picozoa_XXXX_Picozoa_XXXXX_Picozoa_XXXXX_sp.	Archaeplastida	Sky
0.0725370175629872	0f4684cd1457a8e864adbd7e24a5eee4	Gyrista_Chrysophyceae_Paraphysomonadales_Paraphysomonadales_Clade-EC1Ga_Paraphysomonadales_Clade-EC1Ga_X_Paraphysomonadales_Clade-EC1Ga_X_sp.	Stramenopiles	Gray	c8f5a813bf7046f7a2613f2a212b5928	Gyrista_Dictyochophyceae_Dictyochophyceae_X_Florenciellales_NA_NA	Stramenopiles	Black
0.0369877127533622	0f4684cd1457a8e864adbd7e24a5eee4	Gyrista_Chrysophyceae_Paraphysomonadales_Paraphysomonadales_Clade-EC1Ga_Paraphysomonadales_Clade-EC1Ga_X_Paraphysomonadales_Clade-EC1Ga_X_sp.	Stramenopiles	Gray	795b0b28f3c598aad328d974c8197ebf	Haptophyta_Prymnesiophyceae_Prymnesiales_Chrysochromulinaceae_Chrysochromulina_Chrysochromulina_simplex	Haptophyta	NA
0.0334953437311379	0f4684cd1457a8e864adbd7e24a5eee4	Gyrista_Chrysophyceae_Paraphysomonadales_Paraphysomonadales_Clade-EC1Ga_Paraphysomonadales_Clade-EC1Ga_X_Paraphysomonadales_Clade-EC1Ga_X_sp.	Stramenopiles	Gray	e7d78e5326b02b91e64be1326073e479	Gyrista_Chrysophyceae_Chrysophyceae_Clade-EC2H_Chrysophyceae_Clade-EC2H_X_Chrysophyceae_Clade-EC2H_XX_Chrysophyceae_Clade-EC2H_XX_sp.	Stramenopiles	NA
0.0280800559113826	0f4684cd1457a8e864adbd7e24a5eee4	Gyrista_Chrysophyceae_Paraphysomonadales_Paraphysomonadales_Clade-EC1Ga_Paraphysomonadales_Clade-EC1Ga_X_Paraphysomonadales_Clade-EC1Ga_X_sp.	Stramenopiles	Gray	35fe5c586c8334b566c74df5469f1c9a	Dinoflagellata_Syndiniales_Dino-Group-III_Dino-Group-III_X_Dino-Group-III_XX_Dino-Group-III_XX_sp.	Dinoflagellata	NA
0.0232333624187933	0f4684cd1457a8e864adbd7e24a5eee4	Gyrista_Chrysophyceae_Paraphysomonadales_Paraphysomonadales_Clade-EC1Ga_Paraphysomonadales_Clade-EC1Ga_X_Paraphysomonadales_Clade-EC1Ga_X_sp.	Stramenopiles	Gray	e3f4eb023e3bfff7b92676c2650e2f7a	Dinoflagellata_Syndiniales_Dino-Group-III_Dino-Group-III_X_Dino-Group-III_XX_Dino-Group-III_XX_sp.	Dinoflagellata	Sky
0.0116036727987184	0f4684cd1457a8e864adbd7e24a5eee4	Gyrista_Chrysophyceae_Paraphysomonadales_Paraphysomonadales_Clade-EC1Ga_Paraphysomonadales_Clade-EC1Ga_X_Paraphysomonadales_Clade-EC1Ga_X_sp.	Stramenopiles	Gray	f4d3d99fbc46f276497fdba8a2452284	Haptophyta_Haptophyta_Clade_HAP5_Haptophyta_Clade_HAP5_X_Haptophyta_Clade_HAP5_XX_Haptophyta_Clade_HAP5_XXX_Haptophyta_Clade_HAP5_XXX_sp.	Haptophyta	Red
0.00473076390785424	0f4684cd1457a8e864adbd7e24a5eee4	Gyrista_Chrysophyceae_Paraphysomonadales_Paraphysomonadales_Clade-EC1Ga_Paraphysomonadales_Clade-EC1Ga_X_Paraphysomonadales_Clade-EC1Ga_X_sp.	Stramenopiles	Gray	ec9ec17acf5e764546434c3ba36efb00	Dinoflagellata_Dinophyceae_NA_NA_NA_NA	Dinoflagellata	NA
0.00395400881115919	0f4684cd1457a8e864adbd7e24a5eee4	Gyrista_Chrysophyceae_Paraphysomonadales_Paraphysomonadales_Clade-EC1Ga_Paraphysomonadales_Clade-EC1Ga_X_Paraphysomonadales_Clade-EC1Ga_X_sp.	Stramenopiles	Gray	d3ccf06ee5af8aae5f2cde7d83cf9a2b	Bigyra_Sagenista_Sagenista_X_MAST-8_MAST-8B_MAST-8B_sp.	Stramenopiles	Sky
0.119615656891119	0f4c8c332a16c9fb9bd914cfcbdbc4e9	Proteobacteria_Alphaproteobacteria_SAR11_clade_Clade_II_Clade_II_NA	Alphaproteobacteria	NA	6e2c169657d2ef4761223aeb69c2aa16	Dinoflagellata_Syndiniales_Dino-Group-I_Dino-Group-I-Clade-5_Dino-Group-I-Clade-5_X_Dino-Group-I-Clade-5_X_sp.	Dinoflagellata	NA
0.0852233160006714	0f4c8c332a16c9fb9bd914cfcbdbc4e9	Proteobacteria_Alphaproteobacteria_SAR11_clade_Clade_II_Clade_II_NA	Alphaproteobacteria	NA	e127e5468c3f4584494fb45b56a90120	Proteobacteria_Gammaproteobacteria_Burkholderiales_MWH-UniP1_aquatic_group_MWH-UniP1_aquatic_group_uncultured_sp	Gammaproteobacteria	NA
0.078006321018603	0f4c8c332a16c9fb9bd914cfcbdbc4e9	Proteobacteria_Alphaproteobacteria_SAR11_clade_Clade_II_Clade_II_NA	Alphaproteobacteria	NA	4d9540a3c5b254f99ec100dca19d2384	Dinoflagellata_Syndiniales_Dino-Group-II_Dino-Group-II-Clade-13_Dino-Group-II-Clade-13_X_Dino-Group-II-Clade-13_X_sp.	Dinoflagellata	Sky
0.0519656125221538	0f4c8c332a16c9fb9bd914cfcbdbc4e9	Proteobacteria_Alphaproteobacteria_SAR11_clade_Clade_II_Clade_II_NA	Alphaproteobacteria	NA	2d586c1f01c9e122a30ecc50be1d071e	Gyrista_Bolidophyceae_Parmales_Triparmaceae_Triparma_Triparma_mediterranea	Stramenopiles	NA
0.0434068081773715	0f4c8c332a16c9fb9bd914cfcbdbc4e9	Proteobacteria_Alphaproteobacteria_SAR11_clade_Clade_II_Clade_II_NA	Alphaproteobacteria	NA	14487ef0d9f43d8aac6d83b4161ad3af	Proteobacteria_Alphaproteobacteria_Puniceispirillales_SAR116_clade_NA_NA	Alphaproteobacteria	NA
0.0385794130766891	0f4c8c332a16c9fb9bd914cfcbdbc4e9	Proteobacteria_Alphaproteobacteria_SAR11_clade_Clade_II_Clade_II_NA	Alphaproteobacteria	NA	c8e561a577d5bde6f597dc8fbfc957d3	Proteobacteria_Alphaproteobacteria_SAR11_clade_Clade_I_Clade_Ib_NA	Alphaproteobacteria	NA
0.0353237605378768	0f4c8c332a16c9fb9bd914cfcbdbc4e9	Proteobacteria_Alphaproteobacteria_SAR11_clade_Clade_II_Clade_II_NA	Alphaproteobacteria	NA	ee8ba585d617ba538bd58a4143ce8cbe	Chlorophyta_Chloropicophyceae_Chloropicales_Chloropicaceae_Chloroparvula_Chloroparvula_pacifica	Archaeplastida	NA
0.0339517981207482	0f4c8c332a16c9fb9bd914cfcbdbc4e9	Proteobacteria_Alphaproteobacteria_SAR11_clade_Clade_II_Clade_II_NA	Alphaproteobacteria	NA	0b25ac93894617f43a42860e8938c61b	Chlorophyta_Prasino-Clade-9_Prasino-Clade-9_X_Prasino-Clade-9_XX_Prasino-Clade-9_XXX_Prasino-Clade-9_XXX_sp.	Archaeplastida	NA
0.023618697243716	0f4c8c332a16c9fb9bd914cfcbdbc4e9	Proteobacteria_Alphaproteobacteria_SAR11_clade_Clade_II_Clade_II_NA	Alphaproteobacteria	NA	b8a3352e3a4df0e191e4a56ea5cdf68c	Bacteroidota_Bacteroidia_Flavobacteriales_Flavobacteriaceae_NS5_marine_group_marine_metagenome	Bacteroidota	NA
0.0207317087813232	0f4c8c332a16c9fb9bd914cfcbdbc4e9	Proteobacteria_Alphaproteobacteria_SAR11_clade_Clade_II_Clade_II_NA	Alphaproteobacteria	NA	44c38eb46ff517809be50aaee43fc652	Proteobacteria_Alphaproteobacteria_SAR11_clade_Clade_III_Clade_III_NA	Alphaproteobacteria	NA
0.0786529982096756	0f593c675b5e22484a03323bde0fbe15	Bacteroidota_Bacteroidia_Flavobacteriales_Flavobacteriaceae_NS2b_marine_group_NA	Bacteroidota	NA	6efcd9846560ff414ec2d5d259c0ec88	Cyanobacteria_Cyanobacteriia_Synechococcales_Cyanobiaceae_Synechococcus_CC9902_NA	Synechococcus	Yellow
0.0753540061556228	0f593c675b5e22484a03323bde0fbe15	Bacteroidota_Bacteroidia_Flavobacteriales_Flavobacteriaceae_NS2b_marine_group_NA	Bacteroidota	NA	9cae6b318785a568da1dfd45cec3bd1e	Dinoflagellata_Dinophyceae_NA_NA_NA_NA	Dinoflagellata	NA
0.0704270841885792	0f593c675b5e22484a03323bde0fbe15	Bacteroidota_Bacteroidia_Flavobacteriales_Flavobacteriaceae_NS2b_marine_group_NA	Bacteroidota	NA	2f69ec3c0c30e75a11aff22b2b8f64a4	Chlorophyta_Mamiellophyceae_Mamiellales_Mamiellaceae_Micromonas_Micromonas_commoda_A2	Archaeplastida	Purple
0.062694467915109	0f593c675b5e22484a03323bde0fbe15	Bacteroidota_Bacteroidia_Flavobacteriales_Flavobacteriaceae_NS2b_marine_group_NA	Bacteroidota	NA	b23fa363a791f13cbf82e26bd9e23594	Bacteroidota_Bacteroidia_Flavobacteriales_Flavobacteriaceae_NS5_marine_group_NA	Bacteroidota	NA
0.0295528113398207	0f593c675b5e22484a03323bde0fbe15	Bacteroidota_Bacteroidia_Flavobacteriales_Flavobacteriaceae_NS2b_marine_group_NA	Bacteroidota	NA	f391ea8f5f32ef95606f7ee8e4d6093c	Haptophyta_Prymnesiophyceae_Phaeocystales_Phaeocystaceae_Phaeocystis_Phaeocystis_antarctica	Haptophyta	Yellow
0.0210675595671675	0f593c675b5e22484a03323bde0fbe15	Bacteroidota_Bacteroidia_Flavobacteriales_Flavobacteriaceae_NS2b_marine_group_NA	Bacteroidota	NA	ec9cbd1b197cf1e854534cc4c9d9e887	Gyrista_Gyrista_X_Gyrista_XX_MAST-2_MAST-2D_MAST-2D_sp.	Stramenopiles	Purple
0.00998686193280543	0f593c675b5e22484a03323bde0fbe15	Bacteroidota_Bacteroidia_Flavobacteriales_Flavobacteriaceae_NS2b_marine_group_NA	Bacteroidota	NA	a900b6678ce86851fb16bfafb87f3326	Proteobacteria_Gammaproteobacteria_Pseudomonadales_Thioglobaceae_SUP05_cluster_NA	Gammaproteobacteria	NA
0.00771145884657364	0f593c675b5e22484a03323bde0fbe15	Bacteroidota_Bacteroidia_Flavobacteriales_Flavobacteriaceae_NS2b_marine_group_NA	Bacteroidota	NA	06b1362911eac7b2f0dcb0689f118908	Gyrista_Bacillariophyceae_Bacillariales_Bacillariaceae_Fragilariopsis_NA	Stramenopiles	Purple
0.00714557710196125	0f593c675b5e22484a03323bde0fbe15	Bacteroidota_Bacteroidia_Flavobacteriales_Flavobacteriaceae_NS2b_marine_group_NA	Bacteroidota	NA	94061bb79dd81e7d5365599bc19c9744	Gyrista_Mediophyceae_Probosciales_Probosciaceae_Proboscia_NA	Stramenopiles	NA
0.00560490973033107	0f593c675b5e22484a03323bde0fbe15	Bacteroidota_Bacteroidia_Flavobacteriales_Flavobacteriaceae_NS2b_marine_group_NA	Bacteroidota	NA	8dde1593c635fc520f421d5b9794e1ce	Dinoflagellata_Syndiniales_Dino-Group-II_Dino-Group-II-Clade-6_Dino-Group-II-Clade-6_X_Dino-Group-II-Clade-6_X_sp.	Dinoflagellata	NA
0.2208376562137	0f68b0d6703068255d21a7347a39086f	Dinoflagellata_Dinophyceae_Gymnodiniales_Gymnodiniaceae_Margalefidinium_Margalefidinium_polykrikoides	Dinoflagellata	Blue	64672ffdca04f738b89246d766a76596	Dinoflagellata_Syndiniales_Dino-Group-I_Dino-Group-I-Clade-4_Dino-Group-I-Clade-4_X_Dino-Group-I-Clade-4_X_sp.	Dinoflagellata	Blue
0.206818543365679	0f68b0d6703068255d21a7347a39086f	Dinoflagellata_Dinophyceae_Gymnodiniales_Gymnodiniaceae_Margalefidinium_Margalefidinium_polykrikoides	Dinoflagellata	Blue	05f2a12b5d22ef2b5abe0d231ab5810a	Dinoflagellata_Dinophyceae_NA_NA_NA_NA	Dinoflagellata	Blue
0.13843574075269	0f68b0d6703068255d21a7347a39086f	Dinoflagellata_Dinophyceae_Gymnodiniales_Gymnodiniaceae_Margalefidinium_Margalefidinium_polykrikoides	Dinoflagellata	Blue	51ecaa0f17fffdee75861a6214e501de	Dinoflagellata_Dinophyceae_Gymnodiniales_Gymnodiniaceae_NA_NA	Dinoflagellata	NA
0.0964860470320133	0f68b0d6703068255d21a7347a39086f	Dinoflagellata_Dinophyceae_Gymnodiniales_Gymnodiniaceae_Margalefidinium_Margalefidinium_polykrikoides	Dinoflagellata	Blue	5d5acf4a0e31d413ab752ed1311a1241	Dinoflagellata_Dinophyceae_NA_NA_NA_NA	Dinoflagellata	Blue
0.0784870725463865	0f68b0d6703068255d21a7347a39086f	Dinoflagellata_Dinophyceae_Gymnodiniales_Gymnodiniaceae_Margalefidinium_Margalefidinium_polykrikoides	Dinoflagellata	Blue	4f3f4eed1baca42240ad5edeaae4a346	Dinoflagellata_Dinophyceae_Gymnodiniales_Gymnodiniaceae_Gyrodinium_Gyrodinium_jinhaense	Dinoflagellata	Blue
0.0526688035383039	0f68b0d6703068255d21a7347a39086f	Dinoflagellata_Dinophyceae_Gymnodiniales_Gymnodiniaceae_Margalefidinium_Margalefidinium_polykrikoides	Dinoflagellata	Blue	e0299b3752d81857982d0c5d660c6fd5	Dinoflagellata_Dinophyceae_Gymnodiniales_NA_NA_NA	Dinoflagellata	Blue
0.0404390797909099	0f68b0d6703068255d21a7347a39086f	Dinoflagellata_Dinophyceae_Gymnodiniales_Gymnodiniaceae_Margalefidinium_Margalefidinium_polykrikoides	Dinoflagellata	Blue	df9e7969a441f54022af0fd9bd8841e1	Dinoflagellata_Syndiniales_Dino-Group-II_Dino-Group-II-Clade-10-and-11_Dino-Group-II-Clade-10-and-11_X_Dino-Group-II-Clade-10-and-11_X_sp.	Dinoflagellata	NA
0.0391656175312812	0f68b0d6703068255d21a7347a39086f	Dinoflagellata_Dinophyceae_Gymnodiniales_Gymnodiniaceae_Margalefidinium_Margalefidinium_polykrikoides	Dinoflagellata	Blue	386bb144ca73a77b5b563eaad4b2b151	Dinoflagellata_Dinophyceae_NA_NA_NA_NA	Dinoflagellata	NA
0.0383613284002817	0f68b0d6703068255d21a7347a39086f	Dinoflagellata_Dinophyceae_Gymnodiniales_Gymnodiniaceae_Margalefidinium_Margalefidinium_polykrikoides	Dinoflagellata	Blue	0d9fcdbaf262d9def20cb55af9e93fee	Dinoflagellata_Dinophyceae_NA_NA_NA_NA	Dinoflagellata	Blue
0.0318919212654816	0f68b0d6703068255d21a7347a39086f	Dinoflagellata_Dinophyceae_Gymnodiniales_Gymnodiniaceae_Margalefidinium_Margalefidinium_polykrikoides	Dinoflagellata	Blue	26a445125a89d9b2252dd30dfa98e703	Dinoflagellata_Dinophyceae_Peridiniales_Protoperidiniaceae_Protoperidinium_Protoperidinium_sp.	Dinoflagellata	Blue
0.139336071051294	0f7c3a07c1f906350c46496ae2b078f8	Thermoplasmatota_Thermoplasmata_Marine_Group_II_Marine_Group_II_Marine_Group_II_marine_metagenome	Thermoplasmatota	NA	dd1fc5314b7e45f68865f4915fb0eb87	Marinimicrobia_(SAR406_clade)_Marinimicrobia_(SAR406_clade)_Marinimicrobia_(SAR406_clade)_Marinimicrobia_(SAR406_clade)_Marinimicrobia_(SAR406_clade)_metagenome	SAR406	NA
0.138524940125	0f7c3a07c1f906350c46496ae2b078f8	Thermoplasmatota_Thermoplasmata_Marine_Group_II_Marine_Group_II_Marine_Group_II_marine_metagenome	Thermoplasmatota	NA	a381fae49499a9f3bd4ab963793ec857	Gyrista_Dictyochophyceae_Dictyochophyceae_X_Florenciellales_Pseudochattonella_Pseudochattonella_sp.	Stramenopiles	Yellow
0.106842603814832	0f7c3a07c1f906350c46496ae2b078f8	Thermoplasmatota_Thermoplasmata_Marine_Group_II_Marine_Group_II_Marine_Group_II_marine_metagenome	Thermoplasmatota	NA	d4f0ddbb09f78c5d2bb778acb9a9c4b5	Verrucomicrobiota_Verrucomicrobiae_Opitutales_Puniceicoccaceae_MB11C04_marine_group_NA	Verrucomicrobiota	NA
0.0832676048264394	0f7c3a07c1f906350c46496ae2b078f8	Thermoplasmatota_Thermoplasmata_Marine_Group_II_Marine_Group_II_Marine_Group_II_marine_metagenome	Thermoplasmatota	NA	3dfb65603109fc6dce4ddfdfcc80716c	Dinoflagellata_Syndiniales_Dino-Group-II_Dino-Group-II-Clade-26_Dino-Group-II-Clade-26_X_Dino-Group-II-Clade-26_X_sp.	Dinoflagellata	Sky
0.0749396835607409	0f7c3a07c1f906350c46496ae2b078f8	Thermoplasmatota_Thermoplasmata_Marine_Group_II_Marine_Group_II_Marine_Group_II_marine_metagenome	Thermoplasmatota	NA	e4e224ccbb860ca9ef1564ff12c72446	Proteobacteria_Gammaproteobacteria_Thiotrichales_Thiotrichaceae_uncultured_uncultured_sp	Gammaproteobacteria	NA
0.0523040359875692	0f7c3a07c1f906350c46496ae2b078f8	Thermoplasmatota_Thermoplasmata_Marine_Group_II_Marine_Group_II_Marine_Group_II_marine_metagenome	Thermoplasmatota	NA	517feca40190e0aebbeca75e64c72053	Proteobacteria_Gammaproteobacteria_Burkholderiales_Methylophilaceae_OM43_clade_uncultured_sp	Gammaproteobacteria	NA
0.0517673658986963	0f7c3a07c1f906350c46496ae2b078f8	Thermoplasmatota_Thermoplasmata_Marine_Group_II_Marine_Group_II_Marine_Group_II_marine_metagenome	Thermoplasmatota	NA	332efbb2099e49c4d750d5af1447b2cb	Proteobacteria_Gammaproteobacteria_Pseudomonadales_Spongiibacteraceae_BD1-7_clade_NA	Gammaproteobacteria	NA
0.0508572033170052	0f7c3a07c1f906350c46496ae2b078f8	Thermoplasmatota_Thermoplasmata_Marine_Group_II_Marine_Group_II_Marine_Group_II_marine_metagenome	Thermoplasmatota	NA	452ca3ed6b7763d3e513a2d4c0aee532	Dinoflagellata_Syndiniales_Dino-Group-II_Dino-Group-II-Clade-8_Dino-Group-II-Clade-8_X_Dino-Group-II-Clade-8_X_sp.	Dinoflagellata	NA
0.0480893407280614	0f7c3a07c1f906350c46496ae2b078f8	Thermoplasmatota_Thermoplasmata_Marine_Group_II_Marine_Group_II_Marine_Group_II_marine_metagenome	Thermoplasmatota	NA	1175420fdaed5bbebacf9d7ff7228396	Dinoflagellata_Syndiniales_Dino-Group-II_Dino-Group-II-Clade-10-and-11_Dino-Group-II-Clade-10-and-11_X_Dino-Group-II-Clade-10-and-11_X_sp.	Dinoflagellata	NA
0.0459061856848424	0f7c3a07c1f906350c46496ae2b078f8	Thermoplasmatota_Thermoplasmata_Marine_Group_II_Marine_Group_II_Marine_Group_II_marine_metagenome	Thermoplasmatota	NA	166df49acc609a07c534a1d4ea586f1c	Dinoflagellata_Syndiniales_Dino-Group-II_Dino-Group-II-Clade-21_Dino-Group-II-Clade-21_X_Dino-Group-II-Clade-21_X_sp.	Dinoflagellata	Black
0.19385624411965	0fd35b5eb1fa4701fd522ccabe44cffc	Verrucomicrobiota_Verrucomicrobiae_Opitutales_Puniceicoccaceae_Pelagicoccus_uncultured_sp	Verrucomicrobiota	NA	04cf01d166e0eebf7b9fdb2298de5d31	Proteobacteria_Alphaproteobacteria_SAR11_clade_Clade_III_Clade_III_NA	Alphaproteobacteria	NA
0.132970669631969	0fd35b5eb1fa4701fd522ccabe44cffc	Verrucomicrobiota_Verrucomicrobiae_Opitutales_Puniceicoccaceae_Pelagicoccus_uncultured_sp	Verrucomicrobiota	NA	93ddd799ce82b2519c70fa33a79d7986	Proteobacteria_Gammaproteobacteria_Pseudomonadales_SAR86_clade_SAR86_clade_Rhodobacteraceae_bacterium	Gammaproteobacteria	NA
0.115752536071769	0fd35b5eb1fa4701fd522ccabe44cffc	Verrucomicrobiota_Verrucomicrobiae_Opitutales_Puniceicoccaceae_Pelagicoccus_uncultured_sp	Verrucomicrobiota	NA	9e1443d204c8febad33372ad6ae2015d	Planctomycetota_Planctomycetes_Pirellulales_Pirellulaceae_uncultured_marine_metagenome	Planctomycetota	NA
0.115026519647011	0fd35b5eb1fa4701fd522ccabe44cffc	Verrucomicrobiota_Verrucomicrobiae_Opitutales_Puniceicoccaceae_Pelagicoccus_uncultured_sp	Verrucomicrobiota	NA	7a332c66b4ac02f17625e85a028914c3	Dinoflagellata_Syndiniales_Dino-Group-II_Dino-Group-II-Clade-1_Dino-Group-II-Clade-1_X_Dino-Group-II-Clade-1_X_sp.	Dinoflagellata	NA
0.0782542326402582	0fd35b5eb1fa4701fd522ccabe44cffc	Verrucomicrobiota_Verrucomicrobiae_Opitutales_Puniceicoccaceae_Pelagicoccus_uncultured_sp	Verrucomicrobiota	NA	e9ee2af7ae70be87d99a589638065b6e	Proteobacteria_Alphaproteobacteria_Puniceispirillales_SAR116_clade_Candidatus_Puniceispirillum_NA	Alphaproteobacteria	NA
0.0686582514012083	0fd35b5eb1fa4701fd522ccabe44cffc	Verrucomicrobiota_Verrucomicrobiae_Opitutales_Puniceicoccaceae_Pelagicoccus_uncultured_sp	Verrucomicrobiota	NA	f61f96d975fb9fe7c179a9a6000d0130	Dinoflagellata_Syndiniales_Dino-Group-I_Dino-Group-I-Clade-1_Dino-Group-I-Clade-1_X_Dino-Group-I-Clade-1_X_sp.	Dinoflagellata	Red
0.0628345831684527	0fd35b5eb1fa4701fd522ccabe44cffc	Verrucomicrobiota_Verrucomicrobiae_Opitutales_Puniceicoccaceae_Pelagicoccus_uncultured_sp	Verrucomicrobiota	NA	10b6939ebe40d98df58fc07f92bba289	Proteobacteria_Gammaproteobacteria_Enterobacterales_Colwelliaceae_Colwellia_NA	Gammaproteobacteria	NA
0.0569671951560746	0fd35b5eb1fa4701fd522ccabe44cffc	Verrucomicrobiota_Verrucomicrobiae_Opitutales_Puniceicoccaceae_Pelagicoccus_uncultured_sp	Verrucomicrobiota	NA	8bb115a59b3f996fa18446b5e49da191	Dinoflagellata_Syndiniales_Dino-Group-II_Dino-Group-II-Clade-6_Dino-Group-II-Clade-6_X_Dino-Group-II-Clade-6_X_sp.	Dinoflagellata	Sky
0.0515981214594691	0fd35b5eb1fa4701fd522ccabe44cffc	Verrucomicrobiota_Verrucomicrobiae_Opitutales_Puniceicoccaceae_Pelagicoccus_uncultured_sp	Verrucomicrobiota	NA	e1076d6ddef8e1f897af71d128332115	Dinoflagellata_Syndiniales_Dino-Group-II_Dino-Group-II-Clade-5_Dino-Group-II-Clade-5_X_Dino-Group-II-Clade-5_X_sp.	Dinoflagellata	NA
0.0408394200949351	0fd35b5eb1fa4701fd522ccabe44cffc	Verrucomicrobiota_Verrucomicrobiae_Opitutales_Puniceicoccaceae_Pelagicoccus_uncultured_sp	Verrucomicrobiota	NA	f74cdcd34c850e766b3c7d8f975bc221	Proteobacteria_Alphaproteobacteria_SAR11_clade_Clade_II_Clade_II_NA	Alphaproteobacteria	NA
0.148000014235423	1015287e32213c87984b83930f675826	Dinoflagellata_Syndiniales_Dino-Group-I_Dino-Group-I-Clade-4_Dino-Group-I-Clade-4_X_Dino-Group-I-Clade-4_X_sp.	Dinoflagellata	Blue	79002349944c245d62d67fcc7a46b00a	Dinoflagellata_Dinophyceae_Peridiniales_NA_NA_NA	Dinoflagellata	Blue
0.0597246417997097	1015287e32213c87984b83930f675826	Dinoflagellata_Syndiniales_Dino-Group-I_Dino-Group-I-Clade-4_Dino-Group-I-Clade-4_X_Dino-Group-I-Clade-4_X_sp.	Dinoflagellata	Blue	c701fcfb766ad7a3a82f86b12a2844a5	Haptophyta_Prymnesiophyceae_Prymnesiophyceae_X_Braarudosphaeraceae_Braarudosphaera_Braarudosphaera_bigelowii	Haptophyta	Sky
0.0589307096441877	1015287e32213c87984b83930f675826	Dinoflagellata_Syndiniales_Dino-Group-I_Dino-Group-I-Clade-4_Dino-Group-I-Clade-4_X_Dino-Group-I-Clade-4_X_sp.	Dinoflagellata	Blue	9b0fce344f67f5631286735021e4026e	Dinoflagellata_Syndiniales_Dino-Group-III_Dino-Group-III_X_Dino-Group-III_XX_Dino-Group-III_XX_sp.	Dinoflagellata	Sky
0.0557642765748886	1015287e32213c87984b83930f675826	Dinoflagellata_Syndiniales_Dino-Group-I_Dino-Group-I-Clade-4_Dino-Group-I-Clade-4_X_Dino-Group-I-Clade-4_X_sp.	Dinoflagellata	Blue	50680573ff0db8d1ab1628cd7c5dd3ed	Dinoflagellata_Dinophyceae_Peridiniales_NA_NA_NA	Dinoflagellata	Blue
0.0416311323869967	1015287e32213c87984b83930f675826	Dinoflagellata_Syndiniales_Dino-Group-I_Dino-Group-I-Clade-4_Dino-Group-I-Clade-4_X_Dino-Group-I-Clade-4_X_sp.	Dinoflagellata	Blue	52a7f6f732fcc79bfd1106ea1ef67b07	Haptophyta_Rappephyceae_Pavlomulinales_Pavlomulinaceae_Pavlomulina_Pavlomulina_ranunculiformis	Haptophyta	Sky
0.0319776317731097	1015287e32213c87984b83930f675826	Dinoflagellata_Syndiniales_Dino-Group-I_Dino-Group-I-Clade-4_Dino-Group-I-Clade-4_X_Dino-Group-I-Clade-4_X_sp.	Dinoflagellata	Blue	e7188c962bd9222d2733dc49a2c79025	Dinoflagellata_Dinophyceae_NA_NA_NA_NA	Dinoflagellata	Sky
0.0288323934712871	1015287e32213c87984b83930f675826	Dinoflagellata_Syndiniales_Dino-Group-I_Dino-Group-I-Clade-4_Dino-Group-I-Clade-4_X_Dino-Group-I-Clade-4_X_sp.	Dinoflagellata	Blue	450aa51c77f62d7bfcbf195824ce6715	Dinoflagellata_Syndiniales_Dino-Group-II_Dino-Group-II-Clade-1_Dino-Group-II-Clade-1_X_Dino-Group-II-Clade-1_X_sp.	Dinoflagellata	NA
0.0227462534520982	1015287e32213c87984b83930f675826	Dinoflagellata_Syndiniales_Dino-Group-I_Dino-Group-I-Clade-4_Dino-Group-I-Clade-4_X_Dino-Group-I-Clade-4_X_sp.	Dinoflagellata	Blue	07396eaf068cd072b41ad230f8471bf8	Gyrista_Bacillariophyceae_NA_NA_NA_NA	Stramenopiles	Blue
0.0197226415270071	1015287e32213c87984b83930f675826	Dinoflagellata_Syndiniales_Dino-Group-I_Dino-Group-I-Clade-4_Dino-Group-I-Clade-4_X_Dino-Group-I-Clade-4_X_sp.	Dinoflagellata	Blue	a4b17ead91c87ba38c3e8a05543caca6	Chlorophyta_Pyramimonadophyceae_Pyramimonadales_Pterospermaceae_Pterosperma_Pterosperma_cristatum	Archaeplastida	Black
0.0182647398421119	1015287e32213c87984b83930f675826	Dinoflagellata_Syndiniales_Dino-Group-I_Dino-Group-I-Clade-4_Dino-Group-I-Clade-4_X_Dino-Group-I-Clade-4_X_sp.	Dinoflagellata	Blue	26ad6d9d7bdc9a129ebad7da564b18b1	Dinoflagellata_Dinophyceae_Gymnodiniales_Gymnodiniaceae_Gymnodinium_Gymnodinium_sp.	Dinoflagellata	Blue
0.140031770895682	102dccb53f2a4e171805165e78eaeeea	Dinoflagellata_Dinophyceae_Gymnodiniales_Gymnodiniaceae_Lepidodinium_NA	Dinoflagellata	Red	465bb94cf5244bd3f873da18a23af19f	Dinoflagellata_Dinophyceae_Gymnodiniales_Kareniaceae_Karlodinium_NA	Dinoflagellata	Blue
0.0969401044176272	102dccb53f2a4e171805165e78eaeeea	Dinoflagellata_Dinophyceae_Gymnodiniales_Gymnodiniaceae_Lepidodinium_NA	Dinoflagellata	Red	4396856033aebd6c18f7e31bc6eac0e9	Dinoflagellata_Dinophyceae_NA_NA_NA_NA	Dinoflagellata	Gray
0.0571914961125685	102dccb53f2a4e171805165e78eaeeea	Dinoflagellata_Dinophyceae_Gymnodiniales_Gymnodiniaceae_Lepidodinium_NA	Dinoflagellata	Red	ebbd534c8cc749bde13c799227cd34e1	Gyrista_Dictyochophyceae_Dictyochophyceae_X_Florenciellales_Pseudochattonella_Pseudochattonella_farcimen	Stramenopiles	Black
0.0487230162989001	102dccb53f2a4e171805165e78eaeeea	Dinoflagellata_Dinophyceae_Gymnodiniales_Gymnodiniaceae_Lepidodinium_NA	Dinoflagellata	Red	a395cfa7793f9bec86e6002821e427d5	Dinoflagellata_Dinophyceae_Gymnodiniales_Kareniaceae_Karlodinium_Karlodinium_sp.	Dinoflagellata	Red
0.045837935985002	102dccb53f2a4e171805165e78eaeeea	Dinoflagellata_Dinophyceae_Gymnodiniales_Gymnodiniaceae_Lepidodinium_NA	Dinoflagellata	Red	1a97f5e1c15ed7a582aec0cb95ad4513	Gyrista_Coscinodiscophyceae_Coscinodiscales_Hemidiscaceae_Actinocyclus_NA	Stramenopiles	NA
0.0218351495379364	102dccb53f2a4e171805165e78eaeeea	Dinoflagellata_Dinophyceae_Gymnodiniales_Gymnodiniaceae_Lepidodinium_NA	Dinoflagellata	Red	ec9ec17acf5e764546434c3ba36efb00	Dinoflagellata_Dinophyceae_NA_NA_NA_NA	Dinoflagellata	NA
0.017251421549535	102dccb53f2a4e171805165e78eaeeea	Dinoflagellata_Dinophyceae_Gymnodiniales_Gymnodiniaceae_Lepidodinium_NA	Dinoflagellata	Red	5ab2d89e0441442bfd5688b3e69adbc5	Dinoflagellata_Dinophyceae_Peridiniales_Amphidomataceae_Azadinium_NA	Dinoflagellata	Blue
0.0171208366710928	102dccb53f2a4e171805165e78eaeeea	Dinoflagellata_Dinophyceae_Gymnodiniales_Gymnodiniaceae_Lepidodinium_NA	Dinoflagellata	Red	b355103eaa2c6f528eb736a6d2809ba3	Dinoflagellata_Dinophyceae_Peridiniales_NA_NA_NA	Dinoflagellata	Blue
0.0148202015006134	102dccb53f2a4e171805165e78eaeeea	Dinoflagellata_Dinophyceae_Gymnodiniales_Gymnodiniaceae_Lepidodinium_NA	Dinoflagellata	Red	d939d73fdc03d81e6ac36ffc2fb249a2	Dinoflagellata_Dinophyceae_Prorocentrales_Prorocentraceae_Prorocentrum_Prorocentrum_sp.	Dinoflagellata	Blue
0.0119522745730562	102dccb53f2a4e171805165e78eaeeea	Dinoflagellata_Dinophyceae_Gymnodiniales_Gymnodiniaceae_Lepidodinium_NA	Dinoflagellata	Red	7b96103ea915fdaa31c61082b8bdccdf	Dinoflagellata_Dinophyceae_Gymnodiniales_Warnowiaceae_Warnowia_Warnowia_sp.	Dinoflagellata	NA
0.132396745041038	1040e8aaec38d48d4a95fa1c3390a6c1	Proteobacteria_Alphaproteobacteria_SAR11_clade_Clade_I_NA_NA	Alphaproteobacteria	NA	d101779eedce40cb68d56bd0496ca348	Proteobacteria_Alphaproteobacteria_SAR11_clade_Clade_II_Clade_II_NA	Alphaproteobacteria	NA
0.0732055109415553	1040e8aaec38d48d4a95fa1c3390a6c1	Proteobacteria_Alphaproteobacteria_SAR11_clade_Clade_I_NA_NA	Alphaproteobacteria	NA	c0b44d4cf600b0adc542fc4660d93699	Proteobacteria_Alphaproteobacteria_SAR11_clade_Clade_I_Clade_Ia_NA	Alphaproteobacteria	NA
0.0677014906970972	1040e8aaec38d48d4a95fa1c3390a6c1	Proteobacteria_Alphaproteobacteria_SAR11_clade_Clade_I_NA_NA	Alphaproteobacteria	NA	24ea42d17c6a962abc765fb5c1baf671	Proteobacteria_Alphaproteobacteria_Rhodobacterales_Rhodobacteraceae_uncultured_NA	Alphaproteobacteria	NA
0.0507622397427795	1040e8aaec38d48d4a95fa1c3390a6c1	Proteobacteria_Alphaproteobacteria_SAR11_clade_Clade_I_NA_NA	Alphaproteobacteria	NA	a09e53710158ef98a9dda01bc0ba3593	Bigyra_Sagenista_Sagenista_X_MAST-7_MAST-7B_MAST-7B_sp.	Stramenopiles	NA
0.042432130863021	1040e8aaec38d48d4a95fa1c3390a6c1	Proteobacteria_Alphaproteobacteria_SAR11_clade_Clade_I_NA_NA	Alphaproteobacteria	NA	bafc245ffe62e078c3ffa56ec3cb2530	Proteobacteria_Alphaproteobacteria_SAR11_clade_Clade_I_Clade_Ia_NA	Alphaproteobacteria	NA
0.0283337917855033	1040e8aaec38d48d4a95fa1c3390a6c1	Proteobacteria_Alphaproteobacteria_SAR11_clade_Clade_I_NA_NA	Alphaproteobacteria	NA	bc91ad342796d939b8291c6a62976788	Haptophyta_Prymnesiophyceae_Prymnesiales_Chrysochromulinaceae_Chrysochromulina_NA	Haptophyta	NA
0.0197529272232058	1040e8aaec38d48d4a95fa1c3390a6c1	Proteobacteria_Alphaproteobacteria_SAR11_clade_Clade_I_NA_NA	Alphaproteobacteria	NA	bda5ab071af12f5792a115f10c38a96a	Bigyra_Sagenista_Sagenista_X_MAST-9_MAST-9C_MAST-9C_sp.	Stramenopiles	NA
0.169153333328142	1044692a6b40f8b250c508932bc3b41a	Proteobacteria_Alphaproteobacteria_SAR11_clade_Clade_II_Clade_II_NA	Alphaproteobacteria	NA	7321199c2b300be3a44b90be272d12cc	Chloroflexi_Dehalococcoidia_SAR202_clade_SAR202_clade_SAR202_clade_marine_metagenome	Chloroflexi	NA
0.166798195137489	1044692a6b40f8b250c508932bc3b41a	Proteobacteria_Alphaproteobacteria_SAR11_clade_Clade_II_Clade_II_NA	Alphaproteobacteria	NA	5f718de98607c48cd90b75c6258f1ec5	Proteobacteria_Alphaproteobacteria_SAR11_clade_Clade_II_Clade_II_NA	Alphaproteobacteria	NA
0.108092394953154	1044692a6b40f8b250c508932bc3b41a	Proteobacteria_Alphaproteobacteria_SAR11_clade_Clade_II_Clade_II_NA	Alphaproteobacteria	NA	365cf9e8424b84332cee898f37ee5885	Proteobacteria_Alphaproteobacteria_Defluviicoccales_uncultured_uncultured_NA	Alphaproteobacteria	NA
0.0949889182035908	1044692a6b40f8b250c508932bc3b41a	Proteobacteria_Alphaproteobacteria_SAR11_clade_Clade_II_Clade_II_NA	Alphaproteobacteria	NA	151dcf80adbb738320508a90f2301ec1	Gyrista_Bacillariophyceae_Bacillariales_Bacillariaceae_Pseudo-nitzschia_NA	Stramenopiles	NA
0.090326611246149	1044692a6b40f8b250c508932bc3b41a	Proteobacteria_Alphaproteobacteria_SAR11_clade_Clade_II_Clade_II_NA	Alphaproteobacteria	NA	4bfbb5ffdb7f43c31f714c302bb4be0a	Marinimicrobia_(SAR406_clade)_Marinimicrobia_(SAR406_clade)_Marinimicrobia_(SAR406_clade)_Marinimicrobia_(SAR406_clade)_Marinimicrobia_(SAR406_clade)_NA	SAR406	NA
0.0764975607362027	1044692a6b40f8b250c508932bc3b41a	Proteobacteria_Alphaproteobacteria_SAR11_clade_Clade_II_Clade_II_NA	Alphaproteobacteria	NA	e716f3154e68c32352409a568e4f64e0	Proteobacteria_Alphaproteobacteria_SAR11_clade_Clade_I_Clade_Ia_NA	Alphaproteobacteria	NA
0.0756551659402735	1044692a6b40f8b250c508932bc3b41a	Proteobacteria_Alphaproteobacteria_SAR11_clade_Clade_II_Clade_II_NA	Alphaproteobacteria	NA	cabf96fc29b2e39ca2e394931fcfd0f6	Bacteroidota_Bacteroidia_Flavobacteriales_NS9_marine_group_NS9_marine_group_uncultured_sp	Bacteroidota	NA
0.0660311721972031	1044692a6b40f8b250c508932bc3b41a	Proteobacteria_Alphaproteobacteria_SAR11_clade_Clade_II_Clade_II_NA	Alphaproteobacteria	NA	324eeea7c0d6b1488b6f25ce7961544b	Proteobacteria_Alphaproteobacteria_Defluviicoccales_uncultured_uncultured_unidentified_marine	Alphaproteobacteria	NA
0.052753650926817	1044692a6b40f8b250c508932bc3b41a	Proteobacteria_Alphaproteobacteria_SAR11_clade_Clade_II_Clade_II_NA	Alphaproteobacteria	NA	1808174fa466209150ba0c7cb881b490	Bacteroidota_Bacteroidia_Flavobacteriales_Flavobacteriaceae_NS5_marine_group_NA	Bacteroidota	NA
0.0502588826188712	1044692a6b40f8b250c508932bc3b41a	Proteobacteria_Alphaproteobacteria_SAR11_clade_Clade_II_Clade_II_NA	Alphaproteobacteria	NA	b454d1c22fc87b95f50fd536ca1b0b80	Bacteroidota_Bacteroidia_Cytophagales_Cyclobacteriaceae_Marinoscillum_marine_metagenome	Bacteroidota	NA
0.128023038286842	104bb11871f896aec5de90159e0e49d6	Proteobacteria_Alphaproteobacteria_uncultured_uncultured_uncultured_uncultured_sp	Alphaproteobacteria	NA	68acff7130417667014029a713376aaa	Bacteroidota_Bacteroidia_Flavobacteriales_Flavobacteriaceae_NS5_marine_group_NA	Bacteroidota	NA
0.126260857929219	104bb11871f896aec5de90159e0e49d6	Proteobacteria_Alphaproteobacteria_uncultured_uncultured_uncultured_uncultured_sp	Alphaproteobacteria	NA	2b4d446cd6c3bea97852d320850b4993	Marinimicrobia_(SAR406_clade)_Marinimicrobia_(SAR406_clade)_Marinimicrobia_(SAR406_clade)_Marinimicrobia_(SAR406_clade)_Marinimicrobia_(SAR406_clade)_NA	SAR406	NA
0.0849324989255743	104bb11871f896aec5de90159e0e49d6	Proteobacteria_Alphaproteobacteria_uncultured_uncultured_uncultured_uncultured_sp	Alphaproteobacteria	NA	97e375473218f9fbd93503335c2db159	Dinoflagellata_Syndiniales_Dino-Group-II_Dino-Group-II-Clade-7_Dino-Group-II-Clade-7_X_Dino-Group-II-Clade-7_X_sp.	Dinoflagellata	Sky
0.0845766016273092	104bb11871f896aec5de90159e0e49d6	Proteobacteria_Alphaproteobacteria_uncultured_uncultured_uncultured_uncultured_sp	Alphaproteobacteria	NA	33217ae329e4da3e1c868574ad4b1e90	Cyanobacteria_Cyanobacteriia_Synechococcales_Cyanobiaceae_Prochlorococcus_MIT9313_NA	Prochlorococcus	Sky
0.0781402504249137	104bb11871f896aec5de90159e0e49d6	Proteobacteria_Alphaproteobacteria_uncultured_uncultured_uncultured_uncultured_sp	Alphaproteobacteria	NA	f35e6c0f6cef47cdab234d0c9fbef67a	Chloroflexi_Dehalococcoidia_SAR202_clade_SAR202_clade_SAR202_clade_marine_metagenome	Chloroflexi	NA
0.0720723864758584	104bb11871f896aec5de90159e0e49d6	Proteobacteria_Alphaproteobacteria_uncultured_uncultured_uncultured_uncultured_sp	Alphaproteobacteria	NA	bda78f00d9c1a902ffbe697217f05ffc	Dinoflagellata_Syndiniales_Dino-Group-II_Dino-Group-II-Clade-22_Dino-Group-II-Clade-22_X_Dino-Group-II-Clade-22_X_sp.	Dinoflagellata	Sky
0.0607183547337514	104bb11871f896aec5de90159e0e49d6	Proteobacteria_Alphaproteobacteria_uncultured_uncultured_uncultured_uncultured_sp	Alphaproteobacteria	NA	e17b5c01184a44e5a0ca393486a3256d	Haptophyta_Haptophyta_Clade_HAP2_Haptophyta_Clade_HAP2_X_Haptophyta_Clade_HAP2_XX_Haptophyta_Clade_HAP2_XXX_Haptophyta_Clade_HAP2_XXX_sp.	Haptophyta	Black
0.0605709055097766	104bb11871f896aec5de90159e0e49d6	Proteobacteria_Alphaproteobacteria_uncultured_uncultured_uncultured_uncultured_sp	Alphaproteobacteria	NA	d86e15b24f13f9a71faf1f9846656b81	Actinobacteriota_Acidimicrobiia_Microtrichales_Microtrichaceae_Sva0996_marine_group_NA	Actinobacteriota	NA
0.054067246724842	104bb11871f896aec5de90159e0e49d6	Proteobacteria_Alphaproteobacteria_uncultured_uncultured_uncultured_uncultured_sp	Alphaproteobacteria	NA	df5e90309940bc1715837cfd0b1b1720	Marinimicrobia_(SAR406_clade)_Marinimicrobia_(SAR406_clade)_Marinimicrobia_(SAR406_clade)_Marinimicrobia_(SAR406_clade)_Marinimicrobia_(SAR406_clade)_NA	SAR406	NA
0.0425691758068118	104bb11871f896aec5de90159e0e49d6	Proteobacteria_Alphaproteobacteria_uncultured_uncultured_uncultured_uncultured_sp	Alphaproteobacteria	NA	c9471d157bcb633e0ce491420303a11f	Dinoflagellata_Syndiniales_Dino-Group-II_Dino-Group-II-Clade-35_Dino-Group-II-Clade-35_X_Dino-Group-II-Clade-35_X_sp.	Dinoflagellata	Sky
0.100390124476753	1074dee54b74a41650f66ee2fdc48894	Gyrista_Bacillariophyceae_Bacillariales_Bacillariaceae_Fragilariopsis_NA	Stramenopiles	NA	451d77c2b27ae5824a38842715139c89	Dinoflagellata_Dinophyceae_Suessiales_Suessiaceae_NA_NA	Dinoflagellata	NA
0.0953184562996896	1074dee54b74a41650f66ee2fdc48894	Gyrista_Bacillariophyceae_Bacillariales_Bacillariaceae_Fragilariopsis_NA	Stramenopiles	NA	1a97f5e1c15ed7a582aec0cb95ad4513	Gyrista_Coscinodiscophyceae_Coscinodiscales_Hemidiscaceae_Actinocyclus_NA	Stramenopiles	NA
0.0847054961504762	1074dee54b74a41650f66ee2fdc48894	Gyrista_Bacillariophyceae_Bacillariales_Bacillariaceae_Fragilariopsis_NA	Stramenopiles	NA	677abf142522eeab93a4dc159e59f825	Dinoflagellata_Syndiniales_Dino-Group-II_Dino-Group-II-Clade-1_Dino-Group-II-Clade-1_X_Dino-Group-II-Clade-1_X_sp.	Dinoflagellata	NA
0.0786270092784808	1074dee54b74a41650f66ee2fdc48894	Gyrista_Bacillariophyceae_Bacillariales_Bacillariaceae_Fragilariopsis_NA	Stramenopiles	NA	d953e9a87efb3286fd2f0cc81e0a3816	Dinoflagellata_Syndiniales_Dino-Group-II_Dino-Group-II-Clade-3_Dino-Group-II-Clade-3_X_Dino-Group-II-Clade-3_X_sp.	Dinoflagellata	NA
0.0451625763661642	1074dee54b74a41650f66ee2fdc48894	Gyrista_Bacillariophyceae_Bacillariales_Bacillariaceae_Fragilariopsis_NA	Stramenopiles	NA	1b9f1b46a9b11de07c1cc10abe7d3b18	Dinoflagellata_Dinophyceae_NA_NA_NA_NA	Dinoflagellata	NA
0.0314978836236848	1074dee54b74a41650f66ee2fdc48894	Gyrista_Bacillariophyceae_Bacillariales_Bacillariaceae_Fragilariopsis_NA	Stramenopiles	NA	981b5811d6dc2577359aba87833a92ef	Haptophyta_Prymnesiophyceae_NA_NA_NA_NA	Haptophyta	NA
0.0310243381467957	1074dee54b74a41650f66ee2fdc48894	Gyrista_Bacillariophyceae_Bacillariales_Bacillariaceae_Fragilariopsis_NA	Stramenopiles	NA	e02419431bf205f07f9c5dff87729101	Chlorophyta_Prasino-Clade-9_Prasino-Clade-9_X_Prasino-Clade-9_XX_Prasino-Clade-9_XXX_Prasino-Clade-9_XXX_sp.	Archaeplastida	NA
0.0159443345064958	1074dee54b74a41650f66ee2fdc48894	Gyrista_Bacillariophyceae_Bacillariales_Bacillariaceae_Fragilariopsis_NA	Stramenopiles	NA	d36d18b532a265153c987be78d327cff	Dinoflagellata_Dinophyceae_Gymnodiniales_Kareniaceae_NA_NA	Dinoflagellata	NA
0.0108138810442515	1074dee54b74a41650f66ee2fdc48894	Gyrista_Bacillariophyceae_Bacillariales_Bacillariaceae_Fragilariopsis_NA	Stramenopiles	NA	7ac0ad45c7b0c7040c1480b1498dfd44	Dinoflagellata_Dinophyceae_NA_NA_NA_NA	Dinoflagellata	NA
0.00863654058771157	1074dee54b74a41650f66ee2fdc48894	Gyrista_Bacillariophyceae_Bacillariales_Bacillariaceae_Fragilariopsis_NA	Stramenopiles	NA	96f0a10c538b5e8a96b0421c2f03c97c	Haptophyta_Prymnesiophyceae_NA_NA_NA_NA	Haptophyta	NA
0.201338415619164	10a46b5bb05a6b92e9ec283959e763a0	Dinoflagellata_Dinophyceae_NA_NA_NA_NA	Dinoflagellata	NA	151dcf80adbb738320508a90f2301ec1	Gyrista_Bacillariophyceae_Bacillariales_Bacillariaceae_Pseudo-nitzschia_NA	Stramenopiles	NA
0.105534201953212	10a46b5bb05a6b92e9ec283959e763a0	Dinoflagellata_Dinophyceae_NA_NA_NA_NA	Dinoflagellata	NA	2316a8b9ecbaa29e00b6475f549a4230	Dinoflagellata_Dinophyceae_Gymnodiniales_Warnowiaceae_Warnowia_Warnowia_sp.	Dinoflagellata	NA
0.0911195110917132	10a46b5bb05a6b92e9ec283959e763a0	Dinoflagellata_Dinophyceae_NA_NA_NA_NA	Dinoflagellata	NA	8ac7805f4e54ab186a682c5a8cbf7a8e	Dinoflagellata_Dinophyceae_Gymnodiniales_Gymnodiniaceae_Margalefidinium_Margalefidinium_fulvescens	Dinoflagellata	NA
0.0844246990538389	10a46b5bb05a6b92e9ec283959e763a0	Dinoflagellata_Dinophyceae_NA_NA_NA_NA	Dinoflagellata	NA	db1ae91b85b7ff5b86ad35de80a7ce5a	Dinoflagellata_Dinophyceae_Gymnodiniales_Gymnodiniaceae_Margalefidinium_Margalefidinium_fulvescens	Dinoflagellata	NA
0.05558857256323	10a46b5bb05a6b92e9ec283959e763a0	Dinoflagellata_Dinophyceae_NA_NA_NA_NA	Dinoflagellata	NA	7e226aabffa851153e16c23dadc4006b	Dinoflagellata_Syndiniales_Dino-Group-I_Dino-Group-I-Clade-5_Dino-Group-I-Clade-5_X_Dino-Group-I-Clade-5_X_sp.	Dinoflagellata	NA
0.0459750295919094	10a46b5bb05a6b92e9ec283959e763a0	Dinoflagellata_Dinophyceae_NA_NA_NA_NA	Dinoflagellata	NA	b4e296115da159da200e255252713fe4	Gyrista_Mediophyceae_Probosciales_Probosciaceae_Proboscia_Proboscia_indica	Stramenopiles	NA
0.0337390234891966	10a46b5bb05a6b92e9ec283959e763a0	Dinoflagellata_Dinophyceae_NA_NA_NA_NA	Dinoflagellata	NA	742811180c03deed5bb1c6e0e35a8137	Gyrista_Mediophyceae_Thalassiosirales_Thalassiosiraceae_Thalassiosira_NA	Stramenopiles	NA
0.0143542998002238	10a46b5bb05a6b92e9ec283959e763a0	Dinoflagellata_Dinophyceae_NA_NA_NA_NA	Dinoflagellata	NA	339a635651080ea37ee5b618b47e5415	Gyrista_Bacillariophyceae_NA_NA_NA_NA	Stramenopiles	NA
0.0108361829307376	10a46b5bb05a6b92e9ec283959e763a0	Dinoflagellata_Dinophyceae_NA_NA_NA_NA	Dinoflagellata	NA	dea45952db4ce40936877be8c70f240b	Dinoflagellata_Syndiniales_Dino-Group-II_Dino-Group-II_X_Dino-Group-II_XX_Dino-Group-II_XX_sp.	Dinoflagellata	NA
0.0103665077607121	10a46b5bb05a6b92e9ec283959e763a0	Dinoflagellata_Dinophyceae_NA_NA_NA_NA	Dinoflagellata	NA	1336e89f980838903264e195d90f77da	Dinoflagellata_Dinophyceae_Gonyaulacales_Ceratiaceae_Ceratium_Ceratium_sp.	Dinoflagellata	NA
0.135924622041541	10af3c097fb3a0c99a7f76eb8faac06e	Chlorophyta_Chloropicophyceae_Chloropicales_Chloropicaceae_Chloroparvula_NA	Archaeplastida	Pink	3b1aadc0339c527336025353ac037b96	Chlorophyta_Chloropicophyceae_Chloropicales_Chloropicaceae_Chloroparvula_Chloroparvula_B3_sp.	Archaeplastida	Pink
0.0819150918908741	10af3c097fb3a0c99a7f76eb8faac06e	Chlorophyta_Chloropicophyceae_Chloropicales_Chloropicaceae_Chloroparvula_NA	Archaeplastida	Pink	4963eb1c2220e35d3ee71933fd72584e	Dinoflagellata_Syndiniales_Dino-Group-I_Dino-Group-I-Clade-4_Dino-Group-I-Clade-4_X_Dino-Group-I-Clade-4_X_sp.	Dinoflagellata	Purple
0.0565942315736957	10af3c097fb3a0c99a7f76eb8faac06e	Chlorophyta_Chloropicophyceae_Chloropicales_Chloropicaceae_Chloroparvula_NA	Archaeplastida	Pink	ebbd534c8cc749bde13c799227cd34e1	Gyrista_Dictyochophyceae_Dictyochophyceae_X_Florenciellales_Pseudochattonella_Pseudochattonella_farcimen	Stramenopiles	Black
0.0213946913003966	10af3c097fb3a0c99a7f76eb8faac06e	Chlorophyta_Chloropicophyceae_Chloropicales_Chloropicaceae_Chloroparvula_NA	Archaeplastida	Pink	4e4df89381981192738a8ca681e10068	Bigyra_Sagenista_Labyrinthulomycetes_Labyrinthulomycetes_LAB7_Labyrinthulomycetes_LAB7_X_Labyrinthulomycetes_LAB7_X_sp.	Stramenopiles	NA
0.13905883451352	10b6939ebe40d98df58fc07f92bba289	Proteobacteria_Gammaproteobacteria_Enterobacterales_Colwelliaceae_Colwellia_NA	Gammaproteobacteria	NA	61f5efcdfbb24fae8b88dbdae74d088e	Dinoflagellata_Dinophyceae_Peridiniales_Blastodiniaceae_Blastodinium_Blastodinium_mangini	Dinoflagellata	NA
0.117963891296316	10b6939ebe40d98df58fc07f92bba289	Proteobacteria_Gammaproteobacteria_Enterobacterales_Colwelliaceae_Colwellia_NA	Gammaproteobacteria	NA	8787dc295950c53873b7ade8df61d312	Proteobacteria_Gammaproteobacteria_Pseudomonadales_Alcanivoracaceae1_Alcanivorax_NA	Gammaproteobacteria	NA
0.0959711756743294	10b6939ebe40d98df58fc07f92bba289	Proteobacteria_Gammaproteobacteria_Enterobacterales_Colwelliaceae_Colwellia_NA	Gammaproteobacteria	NA	4a1f5866aa3b780e31f97c13396e7f40	Bacteroidota_Bacteroidia_Flavobacteriales_Flavobacteriaceae_NS2b_marine_group_uncultured_sp	Bacteroidota	NA
0.0927219707461496	10b6939ebe40d98df58fc07f92bba289	Proteobacteria_Gammaproteobacteria_Enterobacterales_Colwelliaceae_Colwellia_NA	Gammaproteobacteria	NA	04ec275c109040296b01b02d2ee9a82c	Dinoflagellata_Dinophyceae_NA_NA_NA_NA	Dinoflagellata	NA
0.0782145041455873	10b6939ebe40d98df58fc07f92bba289	Proteobacteria_Gammaproteobacteria_Enterobacterales_Colwelliaceae_Colwellia_NA	Gammaproteobacteria	NA	5eadbce56d28cdb8221e10fe993752f9	Bacteroidota_Bacteroidia_Flavobacteriales_Flavobacteriaceae_Psychroserpens_NA	Bacteroidota	NA
0.0775380141307995	10b6939ebe40d98df58fc07f92bba289	Proteobacteria_Gammaproteobacteria_Enterobacterales_Colwelliaceae_Colwellia_NA	Gammaproteobacteria	NA	625a631ce72b03eb8e11a142235fb0db	Dinoflagellata_Syndiniales_Dino-Group-II_Dino-Group-II-Clade-1_Dino-Group-II-Clade-1_X_Dino-Group-II-Clade-1_X_sp.	Dinoflagellata	NA
0.0561902659728645	10b6939ebe40d98df58fc07f92bba289	Proteobacteria_Gammaproteobacteria_Enterobacterales_Colwelliaceae_Colwellia_NA	Gammaproteobacteria	NA	bcecd03419b785067edb62886bfbe14d	Dinoflagellata_Syndiniales_Dino-Group-I_Dino-Group-I-Clade-4_Dino-Group-I-Clade-4_X_Dino-Group-I-Clade-4_X_sp.	Dinoflagellata	Black
0.052394758803315	10b6939ebe40d98df58fc07f92bba289	Proteobacteria_Gammaproteobacteria_Enterobacterales_Colwelliaceae_Colwellia_NA	Gammaproteobacteria	NA	1b9f1b46a9b11de07c1cc10abe7d3b18	Dinoflagellata_Dinophyceae_NA_NA_NA_NA	Dinoflagellata	NA
0.0469244532219933	10b6939ebe40d98df58fc07f92bba289	Proteobacteria_Gammaproteobacteria_Enterobacterales_Colwelliaceae_Colwellia_NA	Gammaproteobacteria	NA	76c5e648df8aa0df978d0877d7115afb	Dinoflagellata_Syndiniales_Dino-Group-I_Dino-Group-I-Clade-4_Dino-Group-I-Clade-4_X_Dino-Group-I-Clade-4_X_sp.	Dinoflagellata	NA
0.0380141198665702	10b6939ebe40d98df58fc07f92bba289	Proteobacteria_Gammaproteobacteria_Enterobacterales_Colwelliaceae_Colwellia_NA	Gammaproteobacteria	NA	3f4375e5e794f6b0e4880ea2a0389892	Proteobacteria_Gammaproteobacteria_Pseudomonadales_Halieaceae_OM60(NOR5)_clade_NA	Gammaproteobacteria	NA
0.0984830123391407	10ed07bbeec3d42a3a2238719ea89398	Proteobacteria_Alphaproteobacteria_Puniceispirillales_SAR116_clade_SAR116_clade_marine_metagenome	Alphaproteobacteria	NA	2d8e994e52af5a05f4f71bf0d37e6fd5	Gyrista_Dictyochophyceae_Dictyochophyceae_X_Florenciellales_Pseudochattonella_Pseudochattonella_sp.	Stramenopiles	Sky
0.0749663638046228	10ed07bbeec3d42a3a2238719ea89398	Proteobacteria_Alphaproteobacteria_Puniceispirillales_SAR116_clade_SAR116_clade_marine_metagenome	Alphaproteobacteria	NA	22c8e870d978afd5fa36ee8d55f144f6	Proteobacteria_Gammaproteobacteria_Pseudomonadales_SAR86_clade_SAR86_clade_uncultured_sp	Gammaproteobacteria	NA
0.063367469388619	10ed07bbeec3d42a3a2238719ea89398	Proteobacteria_Alphaproteobacteria_Puniceispirillales_SAR116_clade_SAR116_clade_marine_metagenome	Alphaproteobacteria	NA	aa2d4c4a5a131a4450fe0bd7cd8746b8	Dinoflagellata_Dinophyceae_NA_NA_NA_NA	Dinoflagellata	Blue
0.0570995654432261	10ed07bbeec3d42a3a2238719ea89398	Proteobacteria_Alphaproteobacteria_Puniceispirillales_SAR116_clade_SAR116_clade_marine_metagenome	Alphaproteobacteria	NA	d3b7b54d5a4fc3640d415e45e1be0d05	Proteobacteria_Alphaproteobacteria_Rhodospirillales_AEGEAN-169_marine_group_AEGEAN-169_marine_group_NA	Alphaproteobacteria	NA
0.0296498203666546	10ed07bbeec3d42a3a2238719ea89398	Proteobacteria_Alphaproteobacteria_Puniceispirillales_SAR116_clade_SAR116_clade_marine_metagenome	Alphaproteobacteria	NA	221375e6b3ad294fb9e66e102b0c1911	Dinoflagellata_Dinophyceae_Suessiales_Suessiaceae_Pelagodinium_NA	Dinoflagellata	NA
0.0136509648134819	10ed07bbeec3d42a3a2238719ea89398	Proteobacteria_Alphaproteobacteria_Puniceispirillales_SAR116_clade_SAR116_clade_marine_metagenome	Alphaproteobacteria	NA	a6740bbaa8cbcacf711f8a5bd32f1bdc	Dinoflagellata_Syndiniales_Dino-Group-I_Dino-Group-I-Clade-1_Dino-Group-I-Clade-1_X_Dino-Group-I-Clade-1_X_sp.	Dinoflagellata	Black
0.00891746448113282	10ed07bbeec3d42a3a2238719ea89398	Proteobacteria_Alphaproteobacteria_Puniceispirillales_SAR116_clade_SAR116_clade_marine_metagenome	Alphaproteobacteria	NA	41683addd87fc4eb9d0582e27f44a03a	Haptophyta_NA_NA_NA_NA_NA	Haptophyta	Red
0.00806134145807395	10ed07bbeec3d42a3a2238719ea89398	Proteobacteria_Alphaproteobacteria_Puniceispirillales_SAR116_clade_SAR116_clade_marine_metagenome	Alphaproteobacteria	NA	f020e4cc85e206c87b1d1c0ac484eb7e	Dinoflagellata_Dinophyceae_Prorocentrales_Prorocentraceae_Prorocentrum_Prorocentrum_sp.	Dinoflagellata	Sky
0.0043091406863871	10ed07bbeec3d42a3a2238719ea89398	Proteobacteria_Alphaproteobacteria_Puniceispirillales_SAR116_clade_SAR116_clade_marine_metagenome	Alphaproteobacteria	NA	ff00caeeb280d7416b5927df84965868	Haptophyta_Prymnesiophyceae_Phaeocystales_Phaeocystaceae_Phaeocystis_Phaeocystis_globosa	Haptophyta	Black
0.00208429118397258	10ed07bbeec3d42a3a2238719ea89398	Proteobacteria_Alphaproteobacteria_Puniceispirillales_SAR116_clade_SAR116_clade_marine_metagenome	Alphaproteobacteria	NA	e262595e2f6dcaaaf7a8cda9302a0272	Bacteroidota_Bacteroidia_Flavobacteriales_Flavobacteriaceae_NS5_marine_group_marine_metagenome	Bacteroidota	NA
0.140050739803636	10fac3b2aefd32d8227fe966a6b2e7e2	Bigyra_Sagenista_Sagenista_X_MAST-9_MAST-9D_MAST-9D_sp.	Stramenopiles	NA	5b5ef47cf037e710f5721e7c6e67ec89	Dinoflagellata_Syndiniales_Dino-Group-II_Dino-Group-II-Clade-1_Dino-Group-II-Clade-1_X_Dino-Group-II-Clade-1_X_sp.	Dinoflagellata	NA
0.0939181465299798	10fac3b2aefd32d8227fe966a6b2e7e2	Bigyra_Sagenista_Sagenista_X_MAST-9_MAST-9D_MAST-9D_sp.	Stramenopiles	NA	046643fe5d7b677dccfe606d54d056ff	Chlorophyta_Chloropicophyceae_Chloropicales_Chloropicaceae_Chloroparvula_Chloroparvula_pacifica	Archaeplastida	NA
0.0679527244989517	10fac3b2aefd32d8227fe966a6b2e7e2	Bigyra_Sagenista_Sagenista_X_MAST-9_MAST-9D_MAST-9D_sp.	Stramenopiles	NA	ee8ba585d617ba538bd58a4143ce8cbe	Chlorophyta_Chloropicophyceae_Chloropicales_Chloropicaceae_Chloroparvula_Chloroparvula_pacifica	Archaeplastida	NA
0.0356305314017064	10fac3b2aefd32d8227fe966a6b2e7e2	Bigyra_Sagenista_Sagenista_X_MAST-9_MAST-9D_MAST-9D_sp.	Stramenopiles	NA	68a511fe24250266c7efde755f6996fb	Dinoflagellata_Syndiniales_Dino-Group-II_Dino-Group-II-Clade-3_Dino-Group-II-Clade-3_X_Dino-Group-II-Clade-3_X_sp.	Dinoflagellata	NA
0.132555187208853	1110f1ee23c2e19a8f59e2c9ba35d264	Dinoflagellata_Syndiniales_Dino-Group-II_Dino-Group-II-Clade-30_Dino-Group-II-Clade-30_X_Dino-Group-II-Clade-30_X_sp.	Dinoflagellata	NA	728a2f58498eb78b1ade1ef5867ddc6a	Dinoflagellata_Dinophyceae_NA_NA_NA_NA	Dinoflagellata	NA
0.13255518720885	1110f1ee23c2e19a8f59e2c9ba35d264	Dinoflagellata_Syndiniales_Dino-Group-II_Dino-Group-II-Clade-30_Dino-Group-II-Clade-30_X_Dino-Group-II-Clade-30_X_sp.	Dinoflagellata	NA	c39eec28faaf5c7a07bd4e754472bc4e	Dinoflagellata_Syndiniales_Dino-Group-II_Dino-Group-II-Clade-1_Dino-Group-II-Clade-1_X_Dino-Group-II-Clade-1_X_sp.	Dinoflagellata	NA
0.0478363497848327	1110f1ee23c2e19a8f59e2c9ba35d264	Dinoflagellata_Syndiniales_Dino-Group-II_Dino-Group-II-Clade-30_Dino-Group-II-Clade-30_X_Dino-Group-II-Clade-30_X_sp.	Dinoflagellata	NA	2ff5d252d602163e32110f6d5481c64a	Dinoflagellata_Dinophyceae_NA_NA_NA_NA	Dinoflagellata	NA
0.0269820780373703	1110f1ee23c2e19a8f59e2c9ba35d264	Dinoflagellata_Syndiniales_Dino-Group-II_Dino-Group-II-Clade-30_Dino-Group-II-Clade-30_X_Dino-Group-II-Clade-30_X_sp.	Dinoflagellata	NA	6fd0c730a6bf9e20089f213bc4ff2025	Dinoflagellata_Syndiniales_Dino-Group-II_Dino-Group-II-Clade-1_Dino-Group-II-Clade-1_X_Dino-Group-II-Clade-1_X_sp.	Dinoflagellata	NA
0.316047723425434	113d4200ee22134b27106ce11dfb59a0	Bacteroidota_Bacteroidia_Flavobacteriales_Flavobacteriaceae_NS4_marine_group_uncultured_sp	Bacteroidota	NA	0e16ae082314d80c7ea72b0e6a30ccdb	Gyrista_Chrysophyceae_Chrysophyceae_Clade-EC2I_Chrysophyceae_Clade-EC2I_X_Chrysophyceae_Clade-EC2I_XX_Chrysophyceae_Clade-EC2I_XX_sp.	Stramenopiles	Black
0.207451247160613	113d4200ee22134b27106ce11dfb59a0	Bacteroidota_Bacteroidia_Flavobacteriales_Flavobacteriaceae_NS4_marine_group_uncultured_sp	Bacteroidota	NA	6b008c4b592862f518a605f587b7ee8a	Proteobacteria_Gammaproteobacteria_Pseudomonadales_Halieaceae_OM60(NOR5)_clade_uncultured_sp	Gammaproteobacteria	NA
0.145428614199655	113d4200ee22134b27106ce11dfb59a0	Bacteroidota_Bacteroidia_Flavobacteriales_Flavobacteriaceae_NS4_marine_group_uncultured_sp	Bacteroidota	NA	0b0694ec62f1d669c0b0841062d55d43	Proteobacteria_Alphaproteobacteria_Rhodospirillales_AEGEAN-169_marine_group_AEGEAN-169_marine_group_NA	Alphaproteobacteria	NA
0.125587183397804	113d4200ee22134b27106ce11dfb59a0	Bacteroidota_Bacteroidia_Flavobacteriales_Flavobacteriaceae_NS4_marine_group_uncultured_sp	Bacteroidota	NA	5f50fa8927b0eb6c5e909e9253e7c8a4	Dinoflagellata_Syndiniales_Dino-Group-II_Dino-Group-II-Clade-3_Dino-Group-II-Clade-3_X_Dino-Group-II-Clade-3_X_sp.	Dinoflagellata	NA
0.0647919844451028	113d4200ee22134b27106ce11dfb59a0	Bacteroidota_Bacteroidia_Flavobacteriales_Flavobacteriaceae_NS4_marine_group_uncultured_sp	Bacteroidota	NA	1c0c5e47ba2839c4520756dea066280f	Dinoflagellata_Syndiniales_Dino-Group-I_Dino-Group-I-Clade-4_Dino-Group-I-Clade-4_X_Dino-Group-I-Clade-4_X_sp.	Dinoflagellata	NA
0.0609493065032382	113d4200ee22134b27106ce11dfb59a0	Bacteroidota_Bacteroidia_Flavobacteriales_Flavobacteriaceae_NS4_marine_group_uncultured_sp	Bacteroidota	NA	3b30df9013f267a8fa92a3b769194c81	Gyrista_Bolidophyceae_Parmales_Parmales_env_1_Parmales_env_1_X_Parmales_env_1_X_sp.	Stramenopiles	NA
0.0532691313995951	113d4200ee22134b27106ce11dfb59a0	Bacteroidota_Bacteroidia_Flavobacteriales_Flavobacteriaceae_NS4_marine_group_uncultured_sp	Bacteroidota	NA	b89ea37d844837d7ead572d5101fdedc	Proteobacteria_Alphaproteobacteria_Rhodospirillales_AEGEAN-169_marine_group_AEGEAN-169_marine_group_NA	Alphaproteobacteria	NA
0.0501584964413008	113d4200ee22134b27106ce11dfb59a0	Bacteroidota_Bacteroidia_Flavobacteriales_Flavobacteriaceae_NS4_marine_group_uncultured_sp	Bacteroidota	NA	b216e10577d86b386246d20847834dd5	Bacteroidota_Bacteroidia_Flavobacteriales_Flavobacteriaceae_NS5_marine_group_NA	Bacteroidota	NA
0.0491348699114486	113d4200ee22134b27106ce11dfb59a0	Bacteroidota_Bacteroidia_Flavobacteriales_Flavobacteriaceae_NS4_marine_group_uncultured_sp	Bacteroidota	NA	bf984027e831b3852db92a1b09dbc246	Dinoflagellata_Syndiniales_Dino-Group-II_Dino-Group-II-Clade-14_Dino-Group-II-Clade-14_X_Dino-Group-II-Clade-14_X_sp.	Dinoflagellata	NA
0.0482392344652499	113d4200ee22134b27106ce11dfb59a0	Bacteroidota_Bacteroidia_Flavobacteriales_Flavobacteriaceae_NS4_marine_group_uncultured_sp	Bacteroidota	NA	fbd612d4fc7876f0914afeb9cb74095b	Bdellovibrionota_Bdellovibrionia_Bdellovibrionales_Bdellovibrionaceae_OM27_clade_uncultured_sp	Bdellovibrionota	NA
0.119197807274161	11441d58247661ed407a03817ccf6efd	Bigyra_Sagenista_Sagenista_X_MAST-4_MAST-4A_MAST-4A_sp.	Stramenopiles	NA	46df7a840033a1ccffb6a88591e694cf	Bigyra_Sagenista_Sagenista_X_MAST-11_MAST-11_X_MAST-11_X_sp.	Stramenopiles	Black
0.100496756224504	11441d58247661ed407a03817ccf6efd	Bigyra_Sagenista_Sagenista_X_MAST-4_MAST-4A_MAST-4A_sp.	Stramenopiles	NA	a3eaf3984e70344d8db87bc46b2291ba	Dinoflagellata_Syndiniales_Dino-Group-II_Dino-Group-II-Clade-1_Dino-Group-II-Clade-1_X_Dino-Group-II-Clade-1_X_sp.	Dinoflagellata	NA
0.0574035590063759	11441d58247661ed407a03817ccf6efd	Bigyra_Sagenista_Sagenista_X_MAST-4_MAST-4A_MAST-4A_sp.	Stramenopiles	NA	57b922856f30cb1b65cfa675b4368092	Gyrista_Chrysophyceae_NA_NA_NA_NA	Stramenopiles	NA
0.0505931890102395	11441d58247661ed407a03817ccf6efd	Bigyra_Sagenista_Sagenista_X_MAST-4_MAST-4A_MAST-4A_sp.	Stramenopiles	NA	7345fff160e6545aed8c0c4334866df5	Dinoflagellata_Syndiniales_Dino-Group-II_Dino-Group-II-Clade-44_Dino-Group-II-Clade-44_X_Dino-Group-II-Clade-44_X_sp.	Dinoflagellata	NA
0.0373243857304147	11441d58247661ed407a03817ccf6efd	Bigyra_Sagenista_Sagenista_X_MAST-4_MAST-4A_MAST-4A_sp.	Stramenopiles	NA	df9e7969a441f54022af0fd9bd8841e1	Dinoflagellata_Syndiniales_Dino-Group-II_Dino-Group-II-Clade-10-and-11_Dino-Group-II-Clade-10-and-11_X_Dino-Group-II-Clade-10-and-11_X_sp.	Dinoflagellata	NA
0.0355909633479308	11441d58247661ed407a03817ccf6efd	Bigyra_Sagenista_Sagenista_X_MAST-4_MAST-4A_MAST-4A_sp.	Stramenopiles	NA	f922e32fef9aa99a15f39566f36f826c	Dinoflagellata_Syndiniales_Dino-Group-II_Dino-Group-II-Clade-7_Dino-Group-II-Clade-7_X_Dino-Group-II-Clade-7_X_sp.	Dinoflagellata	NA
0.028584962178658	11441d58247661ed407a03817ccf6efd	Bigyra_Sagenista_Sagenista_X_MAST-4_MAST-4A_MAST-4A_sp.	Stramenopiles	NA	7541bf913cf34bfb24222032a05f0127	Dinoflagellata_Syndiniales_Dino-Group-II_Dino-Group-II-Clade-7_Dino-Group-II-Clade-7_X_Dino-Group-II-Clade-7_X_sp.	Dinoflagellata	Sky
0.020939810765852	11441d58247661ed407a03817ccf6efd	Bigyra_Sagenista_Sagenista_X_MAST-4_MAST-4A_MAST-4A_sp.	Stramenopiles	NA	d0331fda9ee3d1504f21aaf1fd62b6e9	Dinoflagellata_Syndiniales_Dino-Group-II_Dino-Group-II-Clade-1_Dino-Group-II-Clade-1_X_Dino-Group-II-Clade-1_X_sp.	Dinoflagellata	Sky
0.0165564050411683	11441d58247661ed407a03817ccf6efd	Bigyra_Sagenista_Sagenista_X_MAST-4_MAST-4A_MAST-4A_sp.	Stramenopiles	NA	d3ccf06ee5af8aae5f2cde7d83cf9a2b	Bigyra_Sagenista_Sagenista_X_MAST-8_MAST-8B_MAST-8B_sp.	Stramenopiles	Sky
0.0130456248913219	11441d58247661ed407a03817ccf6efd	Bigyra_Sagenista_Sagenista_X_MAST-4_MAST-4A_MAST-4A_sp.	Stramenopiles	NA	a095d861f7cbc27ea158a5454f53ab93	Picozoa_Picozoa_XX_Picozoa_XXX_Picozoa_XXXX_Picozoa_XXXXX_Picozoa_XXXXX_sp.	Archaeplastida	NA
0.046714756248075	1175420fdaed5bbebacf9d7ff7228396	Dinoflagellata_Syndiniales_Dino-Group-II_Dino-Group-II-Clade-10-and-11_Dino-Group-II-Clade-10-and-11_X_Dino-Group-II-Clade-10-and-11_X_sp.	Dinoflagellata	NA	48891b0a1ada816b414638392eb1e0bc	Dinoflagellata_Syndiniales_Dino-Group-II_Dino-Group-II-Clade-1_Dino-Group-II-Clade-1_X_Dino-Group-II-Clade-1_X_sp.	Dinoflagellata	NA
0.03481719379851	1175420fdaed5bbebacf9d7ff7228396	Dinoflagellata_Syndiniales_Dino-Group-II_Dino-Group-II-Clade-10-and-11_Dino-Group-II-Clade-10-and-11_X_Dino-Group-II-Clade-10-and-11_X_sp.	Dinoflagellata	NA	7407203f7e1e0e04caa9c8ef4426dc56	Gyrista_Gyrista_X_Gyrista_XX_MAST-1_MAST-1B_MAST-1B_sp.	Stramenopiles	Yellow
0.0314592336870227	1175420fdaed5bbebacf9d7ff7228396	Dinoflagellata_Syndiniales_Dino-Group-II_Dino-Group-II-Clade-10-and-11_Dino-Group-II-Clade-10-and-11_X_Dino-Group-II-Clade-10-and-11_X_sp.	Dinoflagellata	NA	9ec44d4780c65970e6f97250c4e6d296	Dinoflagellata_Syndiniales_Dino-Group-II_Dino-Group-II-Clade-3_Dino-Group-II-Clade-3_X_Dino-Group-II-Clade-3_X_sp.	Dinoflagellata	NA
0.00913900552136846	1175420fdaed5bbebacf9d7ff7228396	Dinoflagellata_Syndiniales_Dino-Group-II_Dino-Group-II-Clade-10-and-11_Dino-Group-II-Clade-10-and-11_X_Dino-Group-II-Clade-10-and-11_X_sp.	Dinoflagellata	NA	a381fae49499a9f3bd4ab963793ec857	Gyrista_Dictyochophyceae_Dictyochophyceae_X_Florenciellales_Pseudochattonella_Pseudochattonella_sp.	Stramenopiles	Yellow
0.18386231733579	11e62402cf2a030072c5598eafe40d81	Dinoflagellata_Dinophyceae_Prorocentrales_Prorocentraceae_Prorocentrum_Prorocentrum_sp.	Dinoflagellata	NA	6168ebdcbf8be1dd1198362cf541a2d3	Dinoflagellata_Dinophyceae_Gymnodiniales_Warnowiaceae_Warnowia_Warnowia_sp.	Dinoflagellata	NA
0.133993552569473	11e62402cf2a030072c5598eafe40d81	Dinoflagellata_Dinophyceae_Prorocentrales_Prorocentraceae_Prorocentrum_Prorocentrum_sp.	Dinoflagellata	NA	8ac7805f4e54ab186a682c5a8cbf7a8e	Dinoflagellata_Dinophyceae_Gymnodiniales_Gymnodiniaceae_Margalefidinium_Margalefidinium_fulvescens	Dinoflagellata	NA
0.081480007380246	11e62402cf2a030072c5598eafe40d81	Dinoflagellata_Dinophyceae_Prorocentrales_Prorocentraceae_Prorocentrum_Prorocentrum_sp.	Dinoflagellata	NA	4f52182fc0ca62705e3a3e4a80505d66	Dinoflagellata_Dinophyceae_NA_NA_NA_NA	Dinoflagellata	Black
0.0567016955441383	11e62402cf2a030072c5598eafe40d81	Dinoflagellata_Dinophyceae_Prorocentrales_Prorocentraceae_Prorocentrum_Prorocentrum_sp.	Dinoflagellata	NA	1865f1b35539536cf4ee84c767194ec5	Dinoflagellata_Dinophyceae_Gymnodiniales_Gymnodiniaceae_Margalefidinium_Margalefidinium_fulvescens	Dinoflagellata	NA
0.0338497039681095	11e62402cf2a030072c5598eafe40d81	Dinoflagellata_Dinophyceae_Prorocentrales_Prorocentraceae_Prorocentrum_Prorocentrum_sp.	Dinoflagellata	NA	2dd02bffca14851e5d289aa6fb356885	Dinoflagellata_Dinophyceae_NA_NA_NA_NA	Dinoflagellata	Black
0.0529222259314436	1254830f903f5c7f7fa6b9cde25e3987	Dinoflagellata_Syndiniales_Dino-Group-I_Dino-Group-I-Clade-3_Dino-Group-I-Clade-3_X_Dino-Group-I-Clade-3_X_sp.	Dinoflagellata	NA	23df81cd0cbaf42979b04c5dc4cd7f1e	Dinoflagellata_Dinophyceae_Gymnodiniales_Gymnodiniaceae_NA_NA	Dinoflagellata	NA
0.026611158024393	1254830f903f5c7f7fa6b9cde25e3987	Dinoflagellata_Syndiniales_Dino-Group-I_Dino-Group-I-Clade-3_Dino-Group-I-Clade-3_X_Dino-Group-I-Clade-3_X_sp.	Dinoflagellata	NA	6ebbc724a4e983319c7234ec54d38f79	Dinoflagellata_Dinophyceae_NA_NA_NA_NA	Dinoflagellata	NA
0.00177424221982462	1254830f903f5c7f7fa6b9cde25e3987	Dinoflagellata_Syndiniales_Dino-Group-I_Dino-Group-I-Clade-3_Dino-Group-I-Clade-3_X_Dino-Group-I-Clade-3_X_sp.	Dinoflagellata	NA	5ad86a96e46e60812b46080402e6e1fb	Dinoflagellata_Syndiniales_Dino-Group-II_Dino-Group-II-Clade-5_Dino-Group-II-Clade-5_X_Dino-Group-II-Clade-5_X_sp.	Dinoflagellata	NA
0.166047631001096	12850a5b89504e4be8353353a39af105	Proteobacteria_Gammaproteobacteria_Burkholderiales_MWH-UniP1_aquatic_group_MWH-UniP1_aquatic_group_uncultured_sp	Gammaproteobacteria	NA	baf29e0f8f0d5be8147e4f2210643c56	Thermoplasmatota_Thermoplasmata_Marine_Group_II_Marine_Group_II_Marine_Group_II_NA	Thermoplasmatota	NA
0.133773797605542	12850a5b89504e4be8353353a39af105	Proteobacteria_Gammaproteobacteria_Burkholderiales_MWH-UniP1_aquatic_group_MWH-UniP1_aquatic_group_uncultured_sp	Gammaproteobacteria	NA	13797e3eb7b50a0e9eb1898ae79c089f	Dinoflagellata_Syndiniales_Dino-Group-II_Dino-Group-II-Clade-22_Dino-Group-II-Clade-22_X_Dino-Group-II-Clade-22_X_sp.	Dinoflagellata	NA
0.100261518426654	12850a5b89504e4be8353353a39af105	Proteobacteria_Gammaproteobacteria_Burkholderiales_MWH-UniP1_aquatic_group_MWH-UniP1_aquatic_group_uncultured_sp	Gammaproteobacteria	NA	f95ede75cc5d347d18693341f82983a5	Proteobacteria_Alphaproteobacteria_SAR11_clade_Clade_I_Clade_Ia_NA	Alphaproteobacteria	NA
0.0631282648052942	12850a5b89504e4be8353353a39af105	Proteobacteria_Gammaproteobacteria_Burkholderiales_MWH-UniP1_aquatic_group_MWH-UniP1_aquatic_group_uncultured_sp	Gammaproteobacteria	NA	d7c175c5b206160e3c14ffd3ae2019d7	Proteobacteria_Gammaproteobacteria_Enterobacterales_Pseudoalteromonadaceae_Pseudoalteromonas_NA	Gammaproteobacteria	NA
0.0586010213194196	12850a5b89504e4be8353353a39af105	Proteobacteria_Gammaproteobacteria_Burkholderiales_MWH-UniP1_aquatic_group_MWH-UniP1_aquatic_group_uncultured_sp	Gammaproteobacteria	NA	b820ed5a8e0eda393785601d40f96d3c	Proteobacteria_Alphaproteobacteria_Puniceispirillales_SAR116_clade_SAR116_clade_NA	Alphaproteobacteria	NA
0.0547803979602523	12850a5b89504e4be8353353a39af105	Proteobacteria_Gammaproteobacteria_Burkholderiales_MWH-UniP1_aquatic_group_MWH-UniP1_aquatic_group_uncultured_sp	Gammaproteobacteria	NA	fcd5e08673a708cf6ef2f31e4ec141fd	Chlorophyta_Chloropicophyceae_Chloropicales_Chloropicaceae_Chloropicon_Chloropicon_roscoffensis	Archaeplastida	NA
0.0502798210276229	12850a5b89504e4be8353353a39af105	Proteobacteria_Gammaproteobacteria_Burkholderiales_MWH-UniP1_aquatic_group_MWH-UniP1_aquatic_group_uncultured_sp	Gammaproteobacteria	NA	8e93b85e7f38fa52bc3e70a277a71513	Stramenopiles_Stramenopiles_XX_Stramenopiles_XXX_Stramenopiles_XXXX_Stramenopiles_XXXXX_Stramenopiles_XXXXX_sp.	Stramenopiles	NA
0.0491334009972233	12850a5b89504e4be8353353a39af105	Proteobacteria_Gammaproteobacteria_Burkholderiales_MWH-UniP1_aquatic_group_MWH-UniP1_aquatic_group_uncultured_sp	Gammaproteobacteria	NA	a4833324c25ba62459d2fc2fb9dcde3d	Bacteroidota_Bacteroidia_Flavobacteriales_Flavobacteriaceae_Flavicella_uncultured_sp	Bacteroidota	NA
0.0408733452874878	12850a5b89504e4be8353353a39af105	Proteobacteria_Gammaproteobacteria_Burkholderiales_MWH-UniP1_aquatic_group_MWH-UniP1_aquatic_group_uncultured_sp	Gammaproteobacteria	NA	89dfde8b924559055202df69bf2b3f08	Dinoflagellata_Syndiniales_Dino-Group-II_Dino-Group-II-Clade-1_Dino-Group-II-Clade-1_X_Dino-Group-II-Clade-1_X_sp.	Dinoflagellata	NA
0.0356362157027214	12850a5b89504e4be8353353a39af105	Proteobacteria_Gammaproteobacteria_Burkholderiales_MWH-UniP1_aquatic_group_MWH-UniP1_aquatic_group_uncultured_sp	Gammaproteobacteria	NA	e9528150163296033ee663ab51145f74	Marinimicrobia_(SAR406_clade)_Marinimicrobia_(SAR406_clade)_Marinimicrobia_(SAR406_clade)_Marinimicrobia_(SAR406_clade)_Marinimicrobia_(SAR406_clade)_unidentified_marine	SAR406	NA
0.131791417651964	12ac88d2355a03df95b6d45d1b975259	Dinoflagellata_Syndiniales_Dino-Group-I_Dino-Group-I-Clade-2_Dino-Group-I-Clade-2_X_Dino-Group-I-Clade-2_X_sp.	Dinoflagellata	Sky	52a7f6f732fcc79bfd1106ea1ef67b07	Haptophyta_Rappephyceae_Pavlomulinales_Pavlomulinaceae_Pavlomulina_Pavlomulina_ranunculiformis	Haptophyta	Sky
0.128376587329132	12ac88d2355a03df95b6d45d1b975259	Dinoflagellata_Syndiniales_Dino-Group-I_Dino-Group-I-Clade-2_Dino-Group-I-Clade-2_X_Dino-Group-I-Clade-2_X_sp.	Dinoflagellata	Sky	df33fa2b9f09127bb966b137c658abd6	Dinoflagellata_Syndiniales_Dino-Group-II_NA_NA_NA	Dinoflagellata	Sky
0.106907290223042	12ac88d2355a03df95b6d45d1b975259	Dinoflagellata_Syndiniales_Dino-Group-I_Dino-Group-I-Clade-2_Dino-Group-I-Clade-2_X_Dino-Group-I-Clade-2_X_sp.	Dinoflagellata	Sky	5f33bc8ea084176635df2e2134e6168c	Dinoflagellata_Dinophyceae_Gymnodiniales_Gymnodiniaceae_Gyrodinium_Gyrodinium_jinhaense	Dinoflagellata	NA
0.0829316377107344	12ac88d2355a03df95b6d45d1b975259	Dinoflagellata_Syndiniales_Dino-Group-I_Dino-Group-I-Clade-2_Dino-Group-I-Clade-2_X_Dino-Group-I-Clade-2_X_sp.	Dinoflagellata	Sky	14840089d9806ce2642b602888f1cc90	Dinoflagellata_Syndiniales_Dino-Group-II_NA_NA_NA	Dinoflagellata	NA
0.0660455421191428	12ac88d2355a03df95b6d45d1b975259	Dinoflagellata_Syndiniales_Dino-Group-I_Dino-Group-I-Clade-2_Dino-Group-I-Clade-2_X_Dino-Group-I-Clade-2_X_sp.	Dinoflagellata	Sky	3f7219e1d67ad58b4023f43293e32512	Dinoflagellata_Syndiniales_Dino-Group-II_Dino-Group-II_X_Dino-Group-II_XX_Dino-Group-II_XX_sp.	Dinoflagellata	NA
0.0617237195593517	12ac88d2355a03df95b6d45d1b975259	Dinoflagellata_Syndiniales_Dino-Group-I_Dino-Group-I-Clade-2_Dino-Group-I-Clade-2_X_Dino-Group-I-Clade-2_X_sp.	Dinoflagellata	Sky	0e63efa3383deceedb3eac8917342524	Dinoflagellata_Syndiniales_Dino-Group-II_Dino-Group-II_X_Dino-Group-II_XX_Dino-Group-II_XX_sp.	Dinoflagellata	NA
0.0416838230153397	12ac88d2355a03df95b6d45d1b975259	Dinoflagellata_Syndiniales_Dino-Group-I_Dino-Group-I-Clade-2_Dino-Group-I-Clade-2_X_Dino-Group-I-Clade-2_X_sp.	Dinoflagellata	Sky	43cb65dc6eeaadc0b7277d200c09448a	Dinoflagellata_Dinophyceae_Gymnodiniales_Warnowiaceae_Warnowia_Warnowia_sp.	Dinoflagellata	NA
0.0413115098181844	12ac88d2355a03df95b6d45d1b975259	Dinoflagellata_Syndiniales_Dino-Group-I_Dino-Group-I-Clade-2_Dino-Group-I-Clade-2_X_Dino-Group-I-Clade-2_X_sp.	Dinoflagellata	Sky	1ba3bc9df42cd53e4e60beba84b87fb1	Gyrista_Chrysophyceae_NA_NA_NA_NA	Stramenopiles	Black
0.0393872055321672	12ac88d2355a03df95b6d45d1b975259	Dinoflagellata_Syndiniales_Dino-Group-I_Dino-Group-I-Clade-2_Dino-Group-I-Clade-2_X_Dino-Group-I-Clade-2_X_sp.	Dinoflagellata	Sky	0e6d87df1974ec0f47385257ca5be02b	Dinoflagellata_Syndiniales_Dino-Group-I_Dino-Group-I-Clade-5_Dino-Group-I-Clade-5_X_Dino-Group-I-Clade-5_X_sp.	Dinoflagellata	Sky
0.037572950673927	12ac88d2355a03df95b6d45d1b975259	Dinoflagellata_Syndiniales_Dino-Group-I_Dino-Group-I-Clade-2_Dino-Group-I-Clade-2_X_Dino-Group-I-Clade-2_X_sp.	Dinoflagellata	Sky	e470912144e1a8764b9d5ed2bb3c31c9	Gyrista_Chrysophyceae_Chrysophyceae_Clade-EC2H_Chrysophyceae_Clade-EC2H_X_Chrysophyceae_Clade-EC2H_XX_Chrysophyceae_Clade-EC2H_XX_sp.	Stramenopiles	Sky
0.142808682164745	12b30fce944e3bb39e1afee92b7c1a8c	Proteobacteria_Alphaproteobacteria_Puniceispirillales_SAR116_clade_SAR116_clade_uncultured_sp	Alphaproteobacteria	NA	d7797dc7bf338af5a4074267760f3f3b	Dinoflagellata_Syndiniales_Dino-Group-II_Dino-Group-II-Clade-5_Dino-Group-II-Clade-5_X_Dino-Group-II-Clade-5_X_sp.	Dinoflagellata	Black
0.113341044525614	12b30fce944e3bb39e1afee92b7c1a8c	Proteobacteria_Alphaproteobacteria_Puniceispirillales_SAR116_clade_SAR116_clade_uncultured_sp	Alphaproteobacteria	NA	4362fc36c9e93bcde0e53be60108c88f	Gyrista_Dictyochophyceae_Dictyochophyceae_X_NA_NA_NA	Stramenopiles	Sky
0.0731886530182098	12b30fce944e3bb39e1afee92b7c1a8c	Proteobacteria_Alphaproteobacteria_Puniceispirillales_SAR116_clade_SAR116_clade_uncultured_sp	Alphaproteobacteria	NA	47ad9b7adcb754d75f42379304ce2254	Dinoflagellata_Dinophyceae_NA_NA_NA_NA	Dinoflagellata	Sky
0.0611941251474835	12b30fce944e3bb39e1afee92b7c1a8c	Proteobacteria_Alphaproteobacteria_Puniceispirillales_SAR116_clade_SAR116_clade_uncultured_sp	Alphaproteobacteria	NA	adcf92a29966ac0c032d5bd97617725a	Gyrista_Dictyochophyceae_Dictyochophyceae_X_Florenciellales_Pseudochattonella_Pseudochattonella_sp.	Stramenopiles	Black
0.0546690726238043	12b30fce944e3bb39e1afee92b7c1a8c	Proteobacteria_Alphaproteobacteria_Puniceispirillales_SAR116_clade_SAR116_clade_uncultured_sp	Alphaproteobacteria	NA	88f009ccb2ae269b4f278973ada03bdc	NA_NA_NA_NA_NA_NA	Archaeplastida	NA
0.0494551757260008	12b30fce944e3bb39e1afee92b7c1a8c	Proteobacteria_Alphaproteobacteria_Puniceispirillales_SAR116_clade_SAR116_clade_uncultured_sp	Alphaproteobacteria	NA	da85682c69269f39660969f75f67e6ea	Bigyra_Sagenista_Sagenista_X_MAST-7_MAST-7_X_MAST-7_X_sp.	Stramenopiles	Black
0.0489442948104361	12b30fce944e3bb39e1afee92b7c1a8c	Proteobacteria_Alphaproteobacteria_Puniceispirillales_SAR116_clade_SAR116_clade_uncultured_sp	Alphaproteobacteria	NA	d4ddaf7a2955efec1403f687a022cf0f	Gyrista_Chrysophyceae_Chrysophyceae_Clade-EC2I_Chrysophyceae_Clade-EC2I_X_Chrysophyceae_Clade-EC2I_XX_Chrysophyceae_Clade-EC2I_XX_sp.	Stramenopiles	Sky
0.0451953459455923	12b30fce944e3bb39e1afee92b7c1a8c	Proteobacteria_Alphaproteobacteria_Puniceispirillales_SAR116_clade_SAR116_clade_uncultured_sp	Alphaproteobacteria	NA	be5c7d5e0550d58723ed88fb0c1c0260	Dinoflagellata_NA_NA_NA_NA_NA	Dinoflagellata	NA
0.0411430196240973	12b30fce944e3bb39e1afee92b7c1a8c	Proteobacteria_Alphaproteobacteria_Puniceispirillales_SAR116_clade_SAR116_clade_uncultured_sp	Alphaproteobacteria	NA	8b0d159a453f91337f92ca0fd2d70863	Dinoflagellata_Syndiniales_Dino-Group-II_Dino-Group-II-Clade-10-and-11_Dino-Group-II-Clade-10-and-11_X_Dino-Group-II-Clade-10-and-11_X_sp.	Dinoflagellata	NA
0.0335108935888832	12b30fce944e3bb39e1afee92b7c1a8c	Proteobacteria_Alphaproteobacteria_Puniceispirillales_SAR116_clade_SAR116_clade_uncultured_sp	Alphaproteobacteria	NA	39b1ee2bf9a82362e193cd579b361e57	Haptophyta_Haptophyta_Clade_HAP4_Haptophyta_Clade_HAP4_X_Haptophyta_Clade_HAP4_XX_Haptophyta_Clade_HAP4_XXX_Haptophyta_Clade_HAP4_XXX_sp.	Haptophyta	Sky
0.295774982177334	12c4cf4a9b6a4541ef111f02191bae96	Proteobacteria_Gammaproteobacteria_Pseudomonadales_Halomonadaceae_Halomonas_NA	Gammaproteobacteria	NA	ebe6d74c488969378f946a451d7fd95d	Dinoflagellata_Dinophyceae_NA_NA_NA_NA	Dinoflagellata	NA
0.221865493859067	12c4cf4a9b6a4541ef111f02191bae96	Proteobacteria_Gammaproteobacteria_Pseudomonadales_Halomonadaceae_Halomonas_NA	Gammaproteobacteria	NA	1da1c9cafbc3c258b8a2b0f4d5791eee	Proteobacteria_Gammaproteobacteria_Enterobacterales_Idiomarinaceae_Idiomarina_NA	Gammaproteobacteria	NA
0.0976736377549259	12c4cf4a9b6a4541ef111f02191bae96	Proteobacteria_Gammaproteobacteria_Pseudomonadales_Halomonadaceae_Halomonas_NA	Gammaproteobacteria	NA	62aef0ad9fe11b7be7c54e5fe4734327	Proteobacteria_Gammaproteobacteria_Pseudomonadales_SAR86_clade_SAR86_clade_metagenome	Gammaproteobacteria	NA
0.0783241127573309	12c4cf4a9b6a4541ef111f02191bae96	Proteobacteria_Gammaproteobacteria_Pseudomonadales_Halomonadaceae_Halomonas_NA	Gammaproteobacteria	NA	5b95bc1e06c3dc967a7f38487447a40f	Dinoflagellata_NA_NA_NA_NA_NA	Dinoflagellata	NA
0.0685124140961563	12c4cf4a9b6a4541ef111f02191bae96	Proteobacteria_Gammaproteobacteria_Pseudomonadales_Halomonadaceae_Halomonas_NA	Gammaproteobacteria	NA	e6c102eb2c902db9ddfa8304a383610c	Dinoflagellata_Dinophyceae_NA_NA_NA_NA	Dinoflagellata	NA
0.0667529137506144	12c4cf4a9b6a4541ef111f02191bae96	Proteobacteria_Gammaproteobacteria_Pseudomonadales_Halomonadaceae_Halomonas_NA	Gammaproteobacteria	NA	a3595435c3205f8e0630d087bd0f0f1f	Proteobacteria_Alphaproteobacteria_Rhodobacterales_Rhodobacteraceae_NA_NA	Alphaproteobacteria	NA
0.0551844885145181	12c4cf4a9b6a4541ef111f02191bae96	Proteobacteria_Gammaproteobacteria_Pseudomonadales_Halomonadaceae_Halomonas_NA	Gammaproteobacteria	NA	cf555413b0509b88df15583d2ba8d9a8	Proteobacteria_Alphaproteobacteria_SAR11_clade_Clade_III_Clade_III_NA	Alphaproteobacteria	NA
0.0300334283882771	12c4cf4a9b6a4541ef111f02191bae96	Proteobacteria_Gammaproteobacteria_Pseudomonadales_Halomonadaceae_Halomonas_NA	Gammaproteobacteria	NA	8fa508bd79ef6331efed4fca5b8685ff	Dinoflagellata_Dinophyceae_Gymnodiniales_Gymnodiniaceae_NA_NA	Dinoflagellata	NA
0.0299509131595337	12c4cf4a9b6a4541ef111f02191bae96	Proteobacteria_Gammaproteobacteria_Pseudomonadales_Halomonadaceae_Halomonas_NA	Gammaproteobacteria	NA	f08df3fdff4728b07e26856f2a78c8c9	Proteobacteria_Alphaproteobacteria_SAR11_clade_Clade_I_Clade_Ia_NA	Alphaproteobacteria	NA
0.0289148816376821	12c4cf4a9b6a4541ef111f02191bae96	Proteobacteria_Gammaproteobacteria_Pseudomonadales_Halomonadaceae_Halomonas_NA	Gammaproteobacteria	NA	ab7c29a4a1e0e83db8dff256a234439f	Dinoflagellata_Dinophyceae_NA_NA_NA_NA	Dinoflagellata	Purple
0.229542727441583	1336e89f980838903264e195d90f77da	Dinoflagellata_Dinophyceae_Gonyaulacales_Ceratiaceae_Ceratium_Ceratium_sp.	Dinoflagellata	NA	73f97c4b0243a8f6861ec16ee319d34c	Gyrista_Mediophyceae_Thalassiosirales_Thalassiosiraceae_Thalassiosira_NA	Stramenopiles	NA
0.0556765347180649	1336e89f980838903264e195d90f77da	Dinoflagellata_Dinophyceae_Gonyaulacales_Ceratiaceae_Ceratium_Ceratium_sp.	Dinoflagellata	NA	ab7c29a4a1e0e83db8dff256a234439f	Dinoflagellata_Dinophyceae_NA_NA_NA_NA	Dinoflagellata	Purple
0.011004835328494	1336e89f980838903264e195d90f77da	Dinoflagellata_Dinophyceae_Gonyaulacales_Ceratiaceae_Ceratium_Ceratium_sp.	Dinoflagellata	NA	e02419431bf205f07f9c5dff87729101	Chlorophyta_Prasino-Clade-9_Prasino-Clade-9_X_Prasino-Clade-9_XX_Prasino-Clade-9_XXX_Prasino-Clade-9_XXX_sp.	Archaeplastida	NA
0.00483751794416383	1336e89f980838903264e195d90f77da	Dinoflagellata_Dinophyceae_Gonyaulacales_Ceratiaceae_Ceratium_Ceratium_sp.	Dinoflagellata	NA	e4ab011d84183f19bd69cd6d2cba8195	Haptophyta_Prymnesiophyceae_Prymnesiophyceae_X_Prymnesiophyceae_XX_Prymnesiophyceae_XXX_Prymnesiophyceae_XXX_sp.	Haptophyta	Red
0.217584879701815	13551aab57b9af57878e64c0b5bea1ad	Dinoflagellata_Dinophyceae_NA_NA_NA_NA	Dinoflagellata	NA	3f8f34fe005bdde8999e1d59c76d08c2	Dinoflagellata_Dinophyceae_Peridiniales_Blastodiniaceae_Blastodinium_Blastodinium_contortum	Dinoflagellata	NA
0.195402310993526	13551aab57b9af57878e64c0b5bea1ad	Dinoflagellata_Dinophyceae_NA_NA_NA_NA	Dinoflagellata	NA	26a445125a89d9b2252dd30dfa98e703	Dinoflagellata_Dinophyceae_Peridiniales_Protoperidiniaceae_Protoperidinium_Protoperidinium_sp.	Dinoflagellata	Blue
0.169702572160044	13551aab57b9af57878e64c0b5bea1ad	Dinoflagellata_Dinophyceae_NA_NA_NA_NA	Dinoflagellata	NA	51ecaa0f17fffdee75861a6214e501de	Dinoflagellata_Dinophyceae_Gymnodiniales_Gymnodiniaceae_NA_NA	Dinoflagellata	NA
0.140245286888203	13551aab57b9af57878e64c0b5bea1ad	Dinoflagellata_Dinophyceae_NA_NA_NA_NA	Dinoflagellata	NA	221375e6b3ad294fb9e66e102b0c1911	Dinoflagellata_Dinophyceae_Suessiales_Suessiaceae_Pelagodinium_NA	Dinoflagellata	NA
0.106385521547335	13551aab57b9af57878e64c0b5bea1ad	Dinoflagellata_Dinophyceae_NA_NA_NA_NA	Dinoflagellata	NA	ddb74ca9c7a0a9c3361666ff505cf6b5	Dinoflagellata_Dinophyceae_Suessiales_Suessiaceae_Pelagodinium_Pelagodinium_sp.	Dinoflagellata	NA
0.100743791746921	13551aab57b9af57878e64c0b5bea1ad	Dinoflagellata_Dinophyceae_NA_NA_NA_NA	Dinoflagellata	NA	21f13babc9433b28cb3944c57a2b03e0	Dinoflagellata_Dinophyceae_NA_NA_NA_NA	Dinoflagellata	NA
0.09502032733521	13551aab57b9af57878e64c0b5bea1ad	Dinoflagellata_Dinophyceae_NA_NA_NA_NA	Dinoflagellata	NA	0dd5371c9a96c9c97cd69b6f8a08c669	Dinoflagellata_Dinophyceae_NA_NA_NA_NA	Dinoflagellata	Black
0.0729093431402528	13551aab57b9af57878e64c0b5bea1ad	Dinoflagellata_Dinophyceae_NA_NA_NA_NA	Dinoflagellata	NA	c9594e6b985de718121b5e8aab542963	Dinoflagellata_Dinophyceae_NA_NA_NA_NA	Dinoflagellata	NA
0.0697146699416168	13551aab57b9af57878e64c0b5bea1ad	Dinoflagellata_Dinophyceae_NA_NA_NA_NA	Dinoflagellata	NA	95cf4cddfd76caf1870272372726663b	Dinoflagellata_NA_NA_NA_NA_NA	Dinoflagellata	NA
0.0428004784733416	13551aab57b9af57878e64c0b5bea1ad	Dinoflagellata_Dinophyceae_NA_NA_NA_NA	Dinoflagellata	NA	f020e4cc85e206c87b1d1c0ac484eb7e	Dinoflagellata_Dinophyceae_Prorocentrales_Prorocentraceae_Prorocentrum_Prorocentrum_sp.	Dinoflagellata	Sky
0.168911759285434	13797e3eb7b50a0e9eb1898ae79c089f	Dinoflagellata_Syndiniales_Dino-Group-II_Dino-Group-II-Clade-22_Dino-Group-II-Clade-22_X_Dino-Group-II-Clade-22_X_sp.	Dinoflagellata	NA	1110f1ee23c2e19a8f59e2c9ba35d264	Dinoflagellata_Syndiniales_Dino-Group-II_Dino-Group-II-Clade-30_Dino-Group-II-Clade-30_X_Dino-Group-II-Clade-30_X_sp.	Dinoflagellata	NA
0.14247607266049	13797e3eb7b50a0e9eb1898ae79c089f	Dinoflagellata_Syndiniales_Dino-Group-II_Dino-Group-II-Clade-22_Dino-Group-II-Clade-22_X_Dino-Group-II-Clade-22_X_sp.	Dinoflagellata	NA	5b95bc1e06c3dc967a7f38487447a40f	Dinoflagellata_NA_NA_NA_NA_NA	Dinoflagellata	NA
0.12845285852171	13797e3eb7b50a0e9eb1898ae79c089f	Dinoflagellata_Syndiniales_Dino-Group-II_Dino-Group-II-Clade-22_Dino-Group-II-Clade-22_X_Dino-Group-II-Clade-22_X_sp.	Dinoflagellata	NA	2869c564a875d1f4abe1f0b1f1ff5525	Dinoflagellata_Syndiniales_Dino-Group-I_Dino-Group-I-Clade-5_Dino-Group-I-Clade-5_X_Dino-Group-I-Clade-5_X_sp.	Dinoflagellata	NA
0.0590589232735299	13797e3eb7b50a0e9eb1898ae79c089f	Dinoflagellata_Syndiniales_Dino-Group-II_Dino-Group-II-Clade-22_Dino-Group-II-Clade-22_X_Dino-Group-II-Clade-22_X_sp.	Dinoflagellata	NA	68a511fe24250266c7efde755f6996fb	Dinoflagellata_Syndiniales_Dino-Group-II_Dino-Group-II-Clade-3_Dino-Group-II-Clade-3_X_Dino-Group-II-Clade-3_X_sp.	Dinoflagellata	NA
0.0477719054429558	13797e3eb7b50a0e9eb1898ae79c089f	Dinoflagellata_Syndiniales_Dino-Group-II_Dino-Group-II-Clade-22_Dino-Group-II-Clade-22_X_Dino-Group-II-Clade-22_X_sp.	Dinoflagellata	NA	f3c52d5d010de94a719aca0cd840e226	Dinoflagellata_Syndiniales_Dino-Group-II_Dino-Group-II-Clade-1_Dino-Group-II-Clade-1_X_Dino-Group-II-Clade-1_X_sp.	Dinoflagellata	NA
0.0261897660387543	13797e3eb7b50a0e9eb1898ae79c089f	Dinoflagellata_Syndiniales_Dino-Group-II_Dino-Group-II-Clade-22_Dino-Group-II-Clade-22_X_Dino-Group-II-Clade-22_X_sp.	Dinoflagellata	NA	7c8d74d3ffc176c95394d754b9283ac4	Dinoflagellata_Syndiniales_Dino-Group-II_Dino-Group-II-Clade-12_Dino-Group-II-Clade-12_X_Dino-Group-II-Clade-12_X_sp.	Dinoflagellata	NA
0.0211881345177681	13797e3eb7b50a0e9eb1898ae79c089f	Dinoflagellata_Syndiniales_Dino-Group-II_Dino-Group-II-Clade-22_Dino-Group-II-Clade-22_X_Dino-Group-II-Clade-22_X_sp.	Dinoflagellata	NA	452ca3ed6b7763d3e513a2d4c0aee532	Dinoflagellata_Syndiniales_Dino-Group-II_Dino-Group-II-Clade-8_Dino-Group-II-Clade-8_X_Dino-Group-II-Clade-8_X_sp.	Dinoflagellata	NA
0.0176315864305868	13797e3eb7b50a0e9eb1898ae79c089f	Dinoflagellata_Syndiniales_Dino-Group-II_Dino-Group-II-Clade-22_Dino-Group-II-Clade-22_X_Dino-Group-II-Clade-22_X_sp.	Dinoflagellata	NA	0d816b6636fe1bd50bf6f53d7e76e89c	Dinoflagellata_Syndiniales_Dino-Group-II_Dino-Group-II-Clade-1_Dino-Group-II-Clade-1_X_Dino-Group-II-Clade-1_X_sp.	Dinoflagellata	NA
0.00880636338071103	13797e3eb7b50a0e9eb1898ae79c089f	Dinoflagellata_Syndiniales_Dino-Group-II_Dino-Group-II-Clade-22_Dino-Group-II-Clade-22_X_Dino-Group-II-Clade-22_X_sp.	Dinoflagellata	NA	8148f86b95b39a08d658f919d75eb885	Dinoflagellata_Syndiniales_Dino-Group-II_Dino-Group-II-Clade-5_Dino-Group-II-Clade-5_X_Dino-Group-II-Clade-5_X_sp.	Dinoflagellata	Orange
0.0842171890021425	13ff3b9b32b63eff0dd993e49756daa6	Bacteroidota_Bacteroidia_Flavobacteriales_Flavobacteriaceae_Tenacibaculum_NA	Bacteroidota	NA	1514248c5d0da30c2f9f20dc80d836e2	Dinoflagellata_Syndiniales_Dino-Group-II_Dino-Group-II-Clade-30_Dino-Group-II-Clade-30_X_Dino-Group-II-Clade-30_X_sp.	Dinoflagellata	NA
0.0825179901902759	13ff3b9b32b63eff0dd993e49756daa6	Bacteroidota_Bacteroidia_Flavobacteriales_Flavobacteriaceae_Tenacibaculum_NA	Bacteroidota	NA	44bcf016d1ef96b644d0b6f97060c74b	Proteobacteria_Alphaproteobacteria_Puniceispirillales_SAR116_clade_SAR116_clade_uncultured_sp	Alphaproteobacteria	NA
0.0818457792849575	13ff3b9b32b63eff0dd993e49756daa6	Bacteroidota_Bacteroidia_Flavobacteriales_Flavobacteriaceae_Tenacibaculum_NA	Bacteroidota	NA	314b175447f6da523c0b649bee661f7b	Dinoflagellata_Dinophyceae_Gymnodiniales_Gymnodiniaceae_Margalefidinium_Margalefidinium_polykrikoides	Dinoflagellata	NA
0.0808349610575926	13ff3b9b32b63eff0dd993e49756daa6	Bacteroidota_Bacteroidia_Flavobacteriales_Flavobacteriaceae_Tenacibaculum_NA	Bacteroidota	NA	cc6e81c27ede6a24c34fec4b0b1e2fe8	Dinoflagellata_Syndiniales_Dino-Group-I_Dino-Group-I-Clade-4_Dino-Group-I-Clade-4_X_Dino-Group-I-Clade-4_X_sp.	Dinoflagellata	NA
0.0747883829915537	13ff3b9b32b63eff0dd993e49756daa6	Bacteroidota_Bacteroidia_Flavobacteriales_Flavobacteriaceae_Tenacibaculum_NA	Bacteroidota	NA	075ec27363371e27d0f97d4c2869d434	Proteobacteria_Gammaproteobacteria_Coxiellales_Coxiellaceae_Coxiella_NA	Gammaproteobacteria	NA
0.0672725336771297	13ff3b9b32b63eff0dd993e49756daa6	Bacteroidota_Bacteroidia_Flavobacteriales_Flavobacteriaceae_Tenacibaculum_NA	Bacteroidota	NA	23df81cd0cbaf42979b04c5dc4cd7f1e	Dinoflagellata_Dinophyceae_Gymnodiniales_Gymnodiniaceae_NA_NA	Dinoflagellata	NA
0.0634499260247625	13ff3b9b32b63eff0dd993e49756daa6	Bacteroidota_Bacteroidia_Flavobacteriales_Flavobacteriaceae_Tenacibaculum_NA	Bacteroidota	NA	08d34eeaf3530d32c8c79c7401c2e838	Dinoflagellata_Syndiniales_Dino-Group-I_Dino-Group-I-Clade-5_Dino-Group-I-Clade-5_X_Dino-Group-I-Clade-5_X_sp.	Dinoflagellata	NA
0.0630208386589285	13ff3b9b32b63eff0dd993e49756daa6	Bacteroidota_Bacteroidia_Flavobacteriales_Flavobacteriaceae_Tenacibaculum_NA	Bacteroidota	NA	44f0c0c8523bc5c0a3cc1006998ba6fd	Thermoplasmatota_Thermoplasmata_Marine_Group_II_Marine_Group_II_Marine_Group_II_marine_metagenome	Thermoplasmatota	NA
0.0625100912356165	13ff3b9b32b63eff0dd993e49756daa6	Bacteroidota_Bacteroidia_Flavobacteriales_Flavobacteriaceae_Tenacibaculum_NA	Bacteroidota	NA	fbd612d4fc7876f0914afeb9cb74095b	Bdellovibrionota_Bdellovibrionia_Bdellovibrionales_Bdellovibrionaceae_OM27_clade_uncultured_sp	Bdellovibrionota	NA
0.0390450940638068	13ff3b9b32b63eff0dd993e49756daa6	Bacteroidota_Bacteroidia_Flavobacteriales_Flavobacteriaceae_Tenacibaculum_NA	Bacteroidota	NA	6068086e11054408372735e37640ec22	Dinoflagellata_Syndiniales_Dino-Group-II_Dino-Group-II_X_Dino-Group-II-Clade-52_XX_Dino-Group-II-Clade-52_XX_sp.	Dinoflagellata	Sky
0.189420251234832	1406afae8409b2fcb99619da8e8019c0	Dinoflagellata_Dinophyceae_NA_NA_NA_NA	Dinoflagellata	Sky	49c33f8219577c41bed19011588f81f0	Dinoflagellata_Dinophyceae_NA_NA_NA_NA	Dinoflagellata	Sky
0.0732877590412476	1406afae8409b2fcb99619da8e8019c0	Dinoflagellata_Dinophyceae_NA_NA_NA_NA	Dinoflagellata	Sky	7539de3549d39f8f01d5a42ce1e1cb12	Dinoflagellata_Dinophyceae_Gymnodiniales_Gymnodiniaceae_Lepidodinium_NA	Dinoflagellata	Sky
0.071234601589193	1406afae8409b2fcb99619da8e8019c0	Dinoflagellata_Dinophyceae_NA_NA_NA_NA	Dinoflagellata	Sky	8862a3dde3b0143e013bbd2710eaafd3	Dinoflagellata_NA_NA_NA_NA_NA	Dinoflagellata	Black
0.057421690584443	1406afae8409b2fcb99619da8e8019c0	Dinoflagellata_Dinophyceae_NA_NA_NA_NA	Dinoflagellata	Sky	3583ca394f6fdfb0f0445ce3f9a7bd57	Dinoflagellata_Dinophyceae_NA_NA_NA_NA	Dinoflagellata	Blue
0.0547154854350929	1406afae8409b2fcb99619da8e8019c0	Dinoflagellata_Dinophyceae_NA_NA_NA_NA	Dinoflagellata	Sky	40b93ca1771445e555204bb4b8437204	Dinoflagellata_Dinophyceae_NA_NA_NA_NA	Dinoflagellata	Sky
0.0520767850653641	1406afae8409b2fcb99619da8e8019c0	Dinoflagellata_Dinophyceae_NA_NA_NA_NA	Dinoflagellata	Sky	d939d73fdc03d81e6ac36ffc2fb249a2	Dinoflagellata_Dinophyceae_Prorocentrales_Prorocentraceae_Prorocentrum_Prorocentrum_sp.	Dinoflagellata	Blue
0.0410148134602159	1406afae8409b2fcb99619da8e8019c0	Dinoflagellata_Dinophyceae_NA_NA_NA_NA	Dinoflagellata	Sky	aa2d4c4a5a131a4450fe0bd7cd8746b8	Dinoflagellata_Dinophyceae_NA_NA_NA_NA	Dinoflagellata	Blue
0.0403589536121933	1406afae8409b2fcb99619da8e8019c0	Dinoflagellata_Dinophyceae_NA_NA_NA_NA	Dinoflagellata	Sky	67bc383405c2305eb8135c3517e66235	Dinoflagellata_Syndiniales_Dino-Group-III_Dino-Group-III_X_Dino-Group-III_XX_Dino-Group-III_XX_sp.	Dinoflagellata	Black
0.0381583945100833	1406afae8409b2fcb99619da8e8019c0	Dinoflagellata_Dinophyceae_NA_NA_NA_NA	Dinoflagellata	Sky	7ff5240dee7011133e331d811abe6037	Haptophyta_Haptophyta_Clade_HAP4_Haptophyta_Clade_HAP4_X_Haptophyta_Clade_HAP4_XX_Haptophyta_Clade_HAP4_XXX_Haptophyta_Clade_HAP4_XXX_sp.	Haptophyta	Sky
0.0372255622418715	1406afae8409b2fcb99619da8e8019c0	Dinoflagellata_Dinophyceae_NA_NA_NA_NA	Dinoflagellata	Sky	14dbb1f9a31468b3f43da90a89475535	Dinoflagellata_Syndiniales_Dino-Group-II_Dino-Group-II-Clade-10-and-11_Dino-Group-II-Clade-10-and-11_X_Dino-Group-II-Clade-10-and-11_X_sp.	Dinoflagellata	Sky
0.0938659247318215	14240b34ab2b6d02125a7be690a88db4	Dinoflagellata_Syndiniales_Dino-Group-II_Dino-Group-II_X_Dino-Group-II_XX_Dino-Group-II_XX_sp.	Dinoflagellata	NA	15db45f237a3ecba1fee9497bbd47984	Dinoflagellata_Syndiniales_Dino-Group-II_Dino-Group-II-Clade-16_Dino-Group-II-Clade-16_X_Dino-Group-II-Clade-16_X_sp.	Dinoflagellata	NA
0.0934700942841344	14240b34ab2b6d02125a7be690a88db4	Dinoflagellata_Syndiniales_Dino-Group-II_Dino-Group-II_X_Dino-Group-II_XX_Dino-Group-II_XX_sp.	Dinoflagellata	NA	2316a8b9ecbaa29e00b6475f549a4230	Dinoflagellata_Dinophyceae_Gymnodiniales_Warnowiaceae_Warnowia_Warnowia_sp.	Dinoflagellata	NA
0.0891477946204116	14240b34ab2b6d02125a7be690a88db4	Dinoflagellata_Syndiniales_Dino-Group-II_Dino-Group-II_X_Dino-Group-II_XX_Dino-Group-II_XX_sp.	Dinoflagellata	NA	78fb073bca7194a0e7bff8c88cb8f394	Dinoflagellata_Syndiniales_Dino-Group-II_Dino-Group-II-Clade-14_Dino-Group-II-Clade-14_X_Dino-Group-II-Clade-14_X_sp.	Dinoflagellata	Sky
0.0731789032553299	14240b34ab2b6d02125a7be690a88db4	Dinoflagellata_Syndiniales_Dino-Group-II_Dino-Group-II_X_Dino-Group-II_XX_Dino-Group-II_XX_sp.	Dinoflagellata	NA	996ef83d0781864181159fa6982d8d43	Dinoflagellata_Dinophyceae_NA_NA_NA_NA	Dinoflagellata	NA
0.0671042917281273	14240b34ab2b6d02125a7be690a88db4	Dinoflagellata_Syndiniales_Dino-Group-II_Dino-Group-II_X_Dino-Group-II_XX_Dino-Group-II_XX_sp.	Dinoflagellata	NA	5b5ef47cf037e710f5721e7c6e67ec89	Dinoflagellata_Syndiniales_Dino-Group-II_Dino-Group-II-Clade-1_Dino-Group-II-Clade-1_X_Dino-Group-II-Clade-1_X_sp.	Dinoflagellata	NA
0.0654772736127257	14240b34ab2b6d02125a7be690a88db4	Dinoflagellata_Syndiniales_Dino-Group-II_Dino-Group-II_X_Dino-Group-II_XX_Dino-Group-II_XX_sp.	Dinoflagellata	NA	30e5d2da7b84a0ce2df90c827f15a0cb	Dinoflagellata_Syndiniales_Dino-Group-II_Dino-Group-II-Clade-5_Dino-Group-II-Clade-5_X_Dino-Group-II-Clade-5_X_sp.	Dinoflagellata	Sky
0.0593281375882541	14240b34ab2b6d02125a7be690a88db4	Dinoflagellata_Syndiniales_Dino-Group-II_Dino-Group-II_X_Dino-Group-II_XX_Dino-Group-II_XX_sp.	Dinoflagellata	NA	e1076d6ddef8e1f897af71d128332115	Dinoflagellata_Syndiniales_Dino-Group-II_Dino-Group-II-Clade-5_Dino-Group-II-Clade-5_X_Dino-Group-II-Clade-5_X_sp.	Dinoflagellata	NA
0.0557767913261943	14240b34ab2b6d02125a7be690a88db4	Dinoflagellata_Syndiniales_Dino-Group-II_Dino-Group-II_X_Dino-Group-II_XX_Dino-Group-II_XX_sp.	Dinoflagellata	NA	bf984027e831b3852db92a1b09dbc246	Dinoflagellata_Syndiniales_Dino-Group-II_Dino-Group-II-Clade-14_Dino-Group-II-Clade-14_X_Dino-Group-II-Clade-14_X_sp.	Dinoflagellata	NA
0.0524432496033616	14240b34ab2b6d02125a7be690a88db4	Dinoflagellata_Syndiniales_Dino-Group-II_Dino-Group-II_X_Dino-Group-II_XX_Dino-Group-II_XX_sp.	Dinoflagellata	NA	0048f8adb7a007583f07a3c08e155150	Dinoflagellata_Syndiniales_Dino-Group-II_Dino-Group-II-Clade-4_NA_NA	Dinoflagellata	Sky
0.0374607677324002	14240b34ab2b6d02125a7be690a88db4	Dinoflagellata_Syndiniales_Dino-Group-II_Dino-Group-II_X_Dino-Group-II_XX_Dino-Group-II_XX_sp.	Dinoflagellata	NA	61141b6cc1d0433aff4f44aea76ffab2	Haptophyta_Prymnesiophyceae_NA_NA_NA_NA	Haptophyta	Sky
0.280609353000791	14487ef0d9f43d8aac6d83b4161ad3af	Proteobacteria_Alphaproteobacteria_Puniceispirillales_SAR116_clade_NA_NA	Alphaproteobacteria	NA	ba3bb1056f6cd976c28487a18a5fc82f	Proteobacteria_Alphaproteobacteria_Puniceispirillales_SAR116_clade_SAR116_clade_NA	Alphaproteobacteria	NA
0.115387210158556	14487ef0d9f43d8aac6d83b4161ad3af	Proteobacteria_Alphaproteobacteria_Puniceispirillales_SAR116_clade_NA_NA	Alphaproteobacteria	NA	f302d7e3466831bbb78c9dfee101239a	Chloroflexi_Dehalococcoidia_SAR202_clade_SAR202_clade_SAR202_clade_metagenome	Chloroflexi	NA
0.112001210639412	14487ef0d9f43d8aac6d83b4161ad3af	Proteobacteria_Alphaproteobacteria_Puniceispirillales_SAR116_clade_NA_NA	Alphaproteobacteria	NA	3d45bfb16d7ff09b73e21131d0760edc	Bacteroidota_Bacteroidia_Flavobacteriales_Flavobacteriaceae_NS4_marine_group_NA	Bacteroidota	NA
0.107929909816981	14487ef0d9f43d8aac6d83b4161ad3af	Proteobacteria_Alphaproteobacteria_Puniceispirillales_SAR116_clade_NA_NA	Alphaproteobacteria	NA	330d6de677a7c5f4762b79d315a0e887	Proteobacteria_Gammaproteobacteria_Pseudomonadales_SAR86_clade_SAR86_clade_uncultured_sp	Gammaproteobacteria	NA
0.106674103008878	14487ef0d9f43d8aac6d83b4161ad3af	Proteobacteria_Alphaproteobacteria_Puniceispirillales_SAR116_clade_NA_NA	Alphaproteobacteria	NA	35303ed73ec30606c5852b679c397dc7	Dinoflagellata_Syndiniales_Dino-Group-II_Dino-Group-II-Clade-32_Dino-Group-II-Clade-32_X_Dino-Group-II-Clade-32_X_sp.	Dinoflagellata	NA
0.0599363634675275	14487ef0d9f43d8aac6d83b4161ad3af	Proteobacteria_Alphaproteobacteria_Puniceispirillales_SAR116_clade_NA_NA	Alphaproteobacteria	NA	051d89dbb9f054db84fc3fc6f0d02e46	Dinoflagellata_Syndiniales_Dino-Group-II_Dino-Group-II-Clade-13_Dino-Group-II-Clade-13_X_Dino-Group-II-Clade-13_X_sp.	Dinoflagellata	NA
0.0517431288666959	14487ef0d9f43d8aac6d83b4161ad3af	Proteobacteria_Alphaproteobacteria_Puniceispirillales_SAR116_clade_NA_NA	Alphaproteobacteria	NA	2ddf771adb7d0a3d771eb7835d1957ea	Haptophyta_Prymnesiophyceae_Prymnesiales_Chrysochromulinaceae_Chrysochromulina_NA	Haptophyta	Purple
0.0515832494986436	14487ef0d9f43d8aac6d83b4161ad3af	Proteobacteria_Alphaproteobacteria_Puniceispirillales_SAR116_clade_NA_NA	Alphaproteobacteria	NA	052cf3128bcd567b2cd451ea22752d86	Verrucomicrobiota_Verrucomicrobiae_Opitutales_Puniceicoccaceae_MB11C04_marine_group_NA	Verrucomicrobiota	NA
0.0393629779438786	14487ef0d9f43d8aac6d83b4161ad3af	Proteobacteria_Alphaproteobacteria_Puniceispirillales_SAR116_clade_NA_NA	Alphaproteobacteria	NA	1ba3bc9df42cd53e4e60beba84b87fb1	Gyrista_Chrysophyceae_NA_NA_NA_NA	Stramenopiles	Black
0.0381008752447238	14487ef0d9f43d8aac6d83b4161ad3af	Proteobacteria_Alphaproteobacteria_Puniceispirillales_SAR116_clade_NA_NA	Alphaproteobacteria	NA	ec0ad6b3d3ff6ad864f0915c52396b6a	Proteobacteria_Gammaproteobacteria_Ectothiorhodospirales_Ectothiorhodospiraceae_uncultured_uncultured_sp	Gammaproteobacteria	NA
0.240611389063131	1455b8d6f84cfb1a5f20209cf392fd30	Proteobacteria_Alphaproteobacteria_Puniceispirillales_SAR116_clade_NA_NA	Alphaproteobacteria	NA	a17606945757978c48d574a6ed203075	Haptophyta_Haptophyta_Clade_HAP2_Haptophyta_Clade_HAP2_X_Haptophyta_Clade_HAP2_XX_Haptophyta_Clade_HAP2_XXX_Haptophyta_Clade_HAP2_XXX_sp.	Haptophyta	Sky
0.167408472452218	1455b8d6f84cfb1a5f20209cf392fd30	Proteobacteria_Alphaproteobacteria_Puniceispirillales_SAR116_clade_NA_NA	Alphaproteobacteria	NA	0e63efa3383deceedb3eac8917342524	Dinoflagellata_Syndiniales_Dino-Group-II_Dino-Group-II_X_Dino-Group-II_XX_Dino-Group-II_XX_sp.	Dinoflagellata	NA
0.13865137616281	1455b8d6f84cfb1a5f20209cf392fd30	Proteobacteria_Alphaproteobacteria_Puniceispirillales_SAR116_clade_NA_NA	Alphaproteobacteria	NA	49fb491a03cc8c493fb7aa6d58b59ddc	Dinoflagellata_Syndiniales_Dino-Group-II_Dino-Group-II_X_Dino-Group-II_XX_Dino-Group-II_XX_sp.	Dinoflagellata	NA
0.125801351015899	1455b8d6f84cfb1a5f20209cf392fd30	Proteobacteria_Alphaproteobacteria_Puniceispirillales_SAR116_clade_NA_NA	Alphaproteobacteria	NA	4fece53ce8359a50be0e49ed3eafcc88	Dinoflagellata_Syndiniales_Dino-Group-II_Dino-Group-II-Clade-44_Dino-Group-II-Clade-44_X_Dino-Group-II-Clade-44_X_sp.	Dinoflagellata	NA
0.0976149000675807	1455b8d6f84cfb1a5f20209cf392fd30	Proteobacteria_Alphaproteobacteria_Puniceispirillales_SAR116_clade_NA_NA	Alphaproteobacteria	NA	84ce42abbb0df85f570a8c8eefaf4832	Bacteroidota_Bacteroidia_Flavobacteriales_Flavobacteriaceae_Tenacibaculum_NA	Bacteroidota	NA
0.0874308323579669	1455b8d6f84cfb1a5f20209cf392fd30	Proteobacteria_Alphaproteobacteria_Puniceispirillales_SAR116_clade_NA_NA	Alphaproteobacteria	NA	bb4d6d7629e7eec2c411dfe4959c5f07	Proteobacteria_Gammaproteobacteria_Pseudomonadales_OM182_clade_OM182_clade_uncultured_sp	Gammaproteobacteria	NA
0.0746799468618841	1455b8d6f84cfb1a5f20209cf392fd30	Proteobacteria_Alphaproteobacteria_Puniceispirillales_SAR116_clade_NA_NA	Alphaproteobacteria	NA	3d974595f11facdbb9a5f91b86253734	Dinoflagellata_Dinophyceae_Gymnodiniales_Warnowiaceae_Warnowia_Warnowia_sp.	Dinoflagellata	Blue
0.0700671756743426	1455b8d6f84cfb1a5f20209cf392fd30	Proteobacteria_Alphaproteobacteria_Puniceispirillales_SAR116_clade_NA_NA	Alphaproteobacteria	NA	445af6928c3523e2c57d4cb62c26220d	Bigyra_Sagenista_Sagenista_X_MAST-4_MAST-4C_MAST-4C_sp.	Stramenopiles	NA
0.0504898557162187	1455b8d6f84cfb1a5f20209cf392fd30	Proteobacteria_Alphaproteobacteria_Puniceispirillales_SAR116_clade_NA_NA	Alphaproteobacteria	NA	d5a80aa0de08a54aca57e4ce477a0bd1	Dinoflagellata_Syndiniales_Dino-Group-II_Dino-Group-II-Clade-1_Dino-Group-II-Clade-1_X_Dino-Group-II-Clade-1_X_sp.	Dinoflagellata	NA
0.0415615931303115	1455b8d6f84cfb1a5f20209cf392fd30	Proteobacteria_Alphaproteobacteria_Puniceispirillales_SAR116_clade_NA_NA	Alphaproteobacteria	NA	aa5364bafaa7d8f2206a2adb4df7a9b9	Proteobacteria_Alphaproteobacteria_Thalassobaculales_Nisaeaceae_OM75_clade_NA	Alphaproteobacteria	NA
0.434562389869849	14840089d9806ce2642b602888f1cc90	Dinoflagellata_Syndiniales_Dino-Group-II_NA_NA_NA	Dinoflagellata	NA	c39eec28faaf5c7a07bd4e754472bc4e	Dinoflagellata_Syndiniales_Dino-Group-II_Dino-Group-II-Clade-1_Dino-Group-II-Clade-1_X_Dino-Group-II-Clade-1_X_sp.	Dinoflagellata	NA
0.0818687307739963	14840089d9806ce2642b602888f1cc90	Dinoflagellata_Syndiniales_Dino-Group-II_NA_NA_NA	Dinoflagellata	NA	d671586f0d7c05be505daa0c9ebd34d0	Dinoflagellata_Syndiniales_Dino-Group-II_Dino-Group-II-Clade-1_Dino-Group-II-Clade-1_X_Dino-Group-II-Clade-1_X_sp.	Dinoflagellata	Sky
0.0549543235506847	14840089d9806ce2642b602888f1cc90	Dinoflagellata_Syndiniales_Dino-Group-II_NA_NA_NA	Dinoflagellata	NA	0e63efa3383deceedb3eac8917342524	Dinoflagellata_Syndiniales_Dino-Group-II_Dino-Group-II_X_Dino-Group-II_XX_Dino-Group-II_XX_sp.	Dinoflagellata	NA
0.0337442519911242	14840089d9806ce2642b602888f1cc90	Dinoflagellata_Syndiniales_Dino-Group-II_NA_NA_NA	Dinoflagellata	NA	168a813eec753513e6be19b8ed220214	Dinoflagellata_Dinophyceae_NA_NA_NA_NA	Dinoflagellata	Black
0.0285969918004878	14840089d9806ce2642b602888f1cc90	Dinoflagellata_Syndiniales_Dino-Group-II_NA_NA_NA	Dinoflagellata	NA	d93163aa9498656d16723e0b4a197452	Dinoflagellata_Syndiniales_Dino-Group-I_Dino-Group-I-Clade-5_Dino-Group-I-Clade-5_X_Dino-Group-I-Clade-5_X_sp.	Dinoflagellata	Sky
0.00908838273203062	14840089d9806ce2642b602888f1cc90	Dinoflagellata_Syndiniales_Dino-Group-II_NA_NA_NA	Dinoflagellata	NA	d19080196108dfc4787148393a22358c	NA_NA_NA_NA_NA_NA	Stramenopiles	NA
0.886105563440194	14d0d9a194ef11e26a4e1936e00946f7	Proteobacteria_Alphaproteobacteria_Defluviicoccales_uncultured_uncultured_unidentified_marine	Alphaproteobacteria	NA	b52c6e9a427bf77545aa8ebc07270780	Proteobacteria_Gammaproteobacteria_Pseudomonadales_Halieaceae_OM60(NOR5)_clade_uncultured_sp	Gammaproteobacteria	NA
0.393768459993657	14d0d9a194ef11e26a4e1936e00946f7	Proteobacteria_Alphaproteobacteria_Defluviicoccales_uncultured_uncultured_unidentified_marine	Alphaproteobacteria	NA	5172df7038155ab19edf0d6d38ae77d0	Proteobacteria_Alphaproteobacteria_uncultured_uncultured_uncultured_uncultured_sp	Alphaproteobacteria	NA
0.00160365879646362	14d0d9a194ef11e26a4e1936e00946f7	Proteobacteria_Alphaproteobacteria_Defluviicoccales_uncultured_uncultured_unidentified_marine	Alphaproteobacteria	NA	70e7a9ac274be0ec5f9f6de000389d0c	Gyrista_Chrysophyceae_Chrysophyceae_Clade-EC2I_Chrysophyceae_Clade-EC2I_X_Chrysophyceae_Clade-EC2I_XX_Chrysophyceae_Clade-EC2I_XX_sp.	Stramenopiles	NA
0.203380452127473	14dbb1f9a31468b3f43da90a89475535	Dinoflagellata_Syndiniales_Dino-Group-II_Dino-Group-II-Clade-10-and-11_Dino-Group-II-Clade-10-and-11_X_Dino-Group-II-Clade-10-and-11_X_sp.	Dinoflagellata	Sky	fa3f150ccbea5cb6c62b16a90f717b43	Dinoflagellata_Syndiniales_Dino-Group-II_Dino-Group-II-Clade-12_Dino-Group-II-Clade-12_X_Dino-Group-II-Clade-12_X_sp.	Dinoflagellata	Sky
0.121414269371598	14dbb1f9a31468b3f43da90a89475535	Dinoflagellata_Syndiniales_Dino-Group-II_Dino-Group-II-Clade-10-and-11_Dino-Group-II-Clade-10-and-11_X_Dino-Group-II-Clade-10-and-11_X_sp.	Dinoflagellata	Sky	bb36fed722cb0815811ea932a88de829	Dinoflagellata_Syndiniales_Dino-Group-II_Dino-Group-II-Clade-16_Dino-Group-II-Clade-16_X_Dino-Group-II-Clade-16_X_sp.	Dinoflagellata	Sky
0.0744581375557202	14dbb1f9a31468b3f43da90a89475535	Dinoflagellata_Syndiniales_Dino-Group-II_Dino-Group-II-Clade-10-and-11_Dino-Group-II-Clade-10-and-11_X_Dino-Group-II-Clade-10-and-11_X_sp.	Dinoflagellata	Sky	d6164b5824f9a5764ea9778074208946	Dinoflagellata_Syndiniales_Dino-Group-I_Dino-Group-I-Clade-1_Dino-Group-I-Clade-1_X_Dino-Group-I-Clade-1_X_sp.	Dinoflagellata	Sky
0.0722043826907162	14dbb1f9a31468b3f43da90a89475535	Dinoflagellata_Syndiniales_Dino-Group-II_Dino-Group-II-Clade-10-and-11_Dino-Group-II-Clade-10-and-11_X_Dino-Group-II-Clade-10-and-11_X_sp.	Dinoflagellata	Sky	ebae4bb98a0cde8a2bf62ce225d2078d	Dinoflagellata_Dinophyceae_Prorocentrales_Prorocentraceae_Prorocentrum_Prorocentrum_sp.	Dinoflagellata	NA
0.0652686110287101	14dbb1f9a31468b3f43da90a89475535	Dinoflagellata_Syndiniales_Dino-Group-II_Dino-Group-II-Clade-10-and-11_Dino-Group-II-Clade-10-and-11_X_Dino-Group-II-Clade-10-and-11_X_sp.	Dinoflagellata	Sky	4bf35afc15a6454fbfbca15e6ecfc1cc	Dinoflagellata_Syndiniales_Dino-Group-II_Dino-Group-II-Clade-10-and-11_Dino-Group-II-Clade-10-and-11_X_Dino-Group-II-Clade-10-and-11_X_sp.	Dinoflagellata	Yellow
0.0604226483029511	14dbb1f9a31468b3f43da90a89475535	Dinoflagellata_Syndiniales_Dino-Group-II_Dino-Group-II-Clade-10-and-11_Dino-Group-II-Clade-10-and-11_X_Dino-Group-II-Clade-10-and-11_X_sp.	Dinoflagellata	Sky	49c33f8219577c41bed19011588f81f0	Dinoflagellata_Dinophyceae_NA_NA_NA_NA	Dinoflagellata	Sky
0.0602094683424611	14dbb1f9a31468b3f43da90a89475535	Dinoflagellata_Syndiniales_Dino-Group-II_Dino-Group-II-Clade-10-and-11_Dino-Group-II-Clade-10-and-11_X_Dino-Group-II-Clade-10-and-11_X_sp.	Dinoflagellata	Sky	d5b3f836f8203643e16794a20945410f	Haptophyta_Prymnesiophyceae_Prymnesiales_Chrysochromulinaceae_Chrysochromulina_NA	Haptophyta	Gray
0.0564884709761792	14dbb1f9a31468b3f43da90a89475535	Dinoflagellata_Syndiniales_Dino-Group-II_Dino-Group-II-Clade-10-and-11_Dino-Group-II-Clade-10-and-11_X_Dino-Group-II-Clade-10-and-11_X_sp.	Dinoflagellata	Sky	cf9da84784d3246942bb209b27c21e44	Dinoflagellata_Syndiniales_Dino-Group-III_Dino-Group-III_X_Dino-Group-III_XX_Dino-Group-III_XX_sp.	Dinoflagellata	NA
0.0459724549655604	14dbb1f9a31468b3f43da90a89475535	Dinoflagellata_Syndiniales_Dino-Group-II_Dino-Group-II-Clade-10-and-11_Dino-Group-II-Clade-10-and-11_X_Dino-Group-II-Clade-10-and-11_X_sp.	Dinoflagellata	Sky	b278e6dda46f7de059a302b6e813a690	Gyrista_Bolidophyceae_Parmales_Triparmaceae_Triparma_Triparma_laevis_clade	Stramenopiles	NA
0.0297062876424323	14dbb1f9a31468b3f43da90a89475535	Dinoflagellata_Syndiniales_Dino-Group-II_Dino-Group-II-Clade-10-and-11_Dino-Group-II-Clade-10-and-11_X_Dino-Group-II-Clade-10-and-11_X_sp.	Dinoflagellata	Sky	f83d02bacef3f467e1f732c919d38177	Dinoflagellata_Syndiniales_Dino-Group-II_NA_NA_NA	Dinoflagellata	NA
0.123721105575233	14fbfd06f1c202228a6d64a1986ed559	Dinoflagellata_Dinophyceae_NA_NA_NA_NA	Dinoflagellata	Blue	a918cff8df1902f261d5cd6f79f99e9a	Dinoflagellata_Dinophyceae_NA_NA_NA_NA	Dinoflagellata	Blue
0.10380442496336	14fbfd06f1c202228a6d64a1986ed559	Dinoflagellata_Dinophyceae_NA_NA_NA_NA	Dinoflagellata	Blue	43cb0ba5ae7d4e1f4c9b25485e5b3eb0	Dinoflagellata_Dinophyceae_NA_NA_NA_NA	Dinoflagellata	Blue
0.0796826000395953	14fbfd06f1c202228a6d64a1986ed559	Dinoflagellata_Dinophyceae_NA_NA_NA_NA	Dinoflagellata	Blue	bda5ab071af12f5792a115f10c38a96a	Bigyra_Sagenista_Sagenista_X_MAST-9_MAST-9C_MAST-9C_sp.	Stramenopiles	NA
0.0684865580491583	14fbfd06f1c202228a6d64a1986ed559	Dinoflagellata_Dinophyceae_NA_NA_NA_NA	Dinoflagellata	Blue	d2dcc2ddc41c7fe7d58b8213ed7f9240	Dinoflagellata_Dinophyceae_Gonyaulacales_Gonyaulacaceae_Spiniferites_Spiniferites_ramosus	Dinoflagellata	Black
0.0656794907352511	14fbfd06f1c202228a6d64a1986ed559	Dinoflagellata_Dinophyceae_NA_NA_NA_NA	Dinoflagellata	Blue	bad658eeb3879a6253600b637c697e01	Gyrista_Bacillariophyceae_Bacillariales_Bacillariaceae_Cylindrotheca_Cylindrotheca_closterium	Stramenopiles	NA
0.0623995779477166	14fbfd06f1c202228a6d64a1986ed559	Dinoflagellata_Dinophyceae_NA_NA_NA_NA	Dinoflagellata	Blue	e225a3af9ac39bdaed2bcc4e147733f2	Dinoflagellata_Dinophyceae_Gymnodiniales_Gymnodiniaceae_Gyrodinium_NA	Dinoflagellata	NA
0.0604766218585874	14fbfd06f1c202228a6d64a1986ed559	Dinoflagellata_Dinophyceae_NA_NA_NA_NA	Dinoflagellata	Blue	1865f1b35539536cf4ee84c767194ec5	Dinoflagellata_Dinophyceae_Gymnodiniales_Gymnodiniaceae_Margalefidinium_Margalefidinium_fulvescens	Dinoflagellata	NA
0.0535597695958175	14fbfd06f1c202228a6d64a1986ed559	Dinoflagellata_Dinophyceae_NA_NA_NA_NA	Dinoflagellata	Blue	8e06b323c00df905f683cd6f5bf7eef2	Dinoflagellata_Dinophyceae_Prorocentrales_Prorocentraceae_Prorocentrum_Prorocentrum_sp.	Dinoflagellata	Blue
0.0509149340484512	14fbfd06f1c202228a6d64a1986ed559	Dinoflagellata_Dinophyceae_NA_NA_NA_NA	Dinoflagellata	Blue	ffe57684319d2ed4249c45f47fd2e8b6	Gyrista_Bacillariophyceae_Bacillariales_Bacillariaceae_Fragilariopsis_Fragilariopsis_sp.	Stramenopiles	NA
0.0506737690591808	14fbfd06f1c202228a6d64a1986ed559	Dinoflagellata_Dinophyceae_NA_NA_NA_NA	Dinoflagellata	Blue	8ac7805f4e54ab186a682c5a8cbf7a8e	Dinoflagellata_Dinophyceae_Gymnodiniales_Gymnodiniaceae_Margalefidinium_Margalefidinium_fulvescens	Dinoflagellata	NA
0.694859551719692	150e4ab1c700bcf62ea89e118f5621a8	Proteobacteria_Gammaproteobacteria_Pseudomonadales_KI89A_clade_KI89A_clade_NA	Gammaproteobacteria	NA	c218ef71a42fd9b24de13db12c6aa031	Proteobacteria_Alphaproteobacteria_Rhodobacterales_Rhodobacteraceae_Ascidiaceihabitans_NA	Alphaproteobacteria	NA
0.0931164751565623	150e4ab1c700bcf62ea89e118f5621a8	Proteobacteria_Gammaproteobacteria_Pseudomonadales_KI89A_clade_KI89A_clade_NA	Gammaproteobacteria	NA	3a8f322211839a27eb843a511dc8b47a	Bacteroidota_Bacteroidia_Cytophagales_Cyclobacteriaceae_uncultured_uncultured_sp	Bacteroidota	NA
0.0437568883397276	150e4ab1c700bcf62ea89e118f5621a8	Proteobacteria_Gammaproteobacteria_Pseudomonadales_KI89A_clade_KI89A_clade_NA	Gammaproteobacteria	NA	605b516826a27e7a118571c5ee6df881	Bacteroidota_Bacteroidia_Flavobacteriales_Flavobacteriaceae_NS5_marine_group_NA	Bacteroidota	NA
0.0434435252570258	150e4ab1c700bcf62ea89e118f5621a8	Proteobacteria_Gammaproteobacteria_Pseudomonadales_KI89A_clade_KI89A_clade_NA	Gammaproteobacteria	NA	a28986d66666d513b8301d20bcdd258b	Proteobacteria_Gammaproteobacteria_Pseudomonadales_Porticoccaceae_SAR92_clade_NA	Gammaproteobacteria	NA
0.0226987877585144	150e4ab1c700bcf62ea89e118f5621a8	Proteobacteria_Gammaproteobacteria_Pseudomonadales_KI89A_clade_KI89A_clade_NA	Gammaproteobacteria	NA	a2074158f471d5fe4bdf1a3b06563836	Bacteroidota_Bacteroidia_Flavobacteriales_NS9_marine_group_NS9_marine_group_NA	Bacteroidota	NA
0.0127410914940873	150e4ab1c700bcf62ea89e118f5621a8	Proteobacteria_Gammaproteobacteria_Pseudomonadales_KI89A_clade_KI89A_clade_NA	Gammaproteobacteria	NA	2f69ec3c0c30e75a11aff22b2b8f64a4	Chlorophyta_Mamiellophyceae_Mamiellales_Mamiellaceae_Micromonas_Micromonas_commoda_A2	Archaeplastida	Purple
0.00778063832952596	150e4ab1c700bcf62ea89e118f5621a8	Proteobacteria_Gammaproteobacteria_Pseudomonadales_KI89A_clade_KI89A_clade_NA	Gammaproteobacteria	NA	8517902b643c68c01f6fea7bc6ca8bf2	Dinoflagellata_Dinophyceae_NA_NA_NA_NA	Dinoflagellata	Yellow
0.595658496012533	1514248c5d0da30c2f9f20dc80d836e2	Dinoflagellata_Syndiniales_Dino-Group-II_Dino-Group-II-Clade-30_Dino-Group-II-Clade-30_X_Dino-Group-II-Clade-30_X_sp.	Dinoflagellata	NA	c180f0a7b237c6953b51e690d4e803a9	Dinoflagellata_Syndiniales_Dino-Group-II_NA_NA_NA	Dinoflagellata	NA
0.383883624867811	1514248c5d0da30c2f9f20dc80d836e2	Dinoflagellata_Syndiniales_Dino-Group-II_Dino-Group-II-Clade-30_Dino-Group-II-Clade-30_X_Dino-Group-II-Clade-30_X_sp.	Dinoflagellata	NA	e7cf5d526944404fb460a0fa5e477e0e	Dinoflagellata_Syndiniales_Dino-Group-II_Dino-Group-II-Clade-14_Dino-Group-II-Clade-14_X_Dino-Group-II-Clade-14_X_sp.	Dinoflagellata	NA
0.284790479901826	1514248c5d0da30c2f9f20dc80d836e2	Dinoflagellata_Syndiniales_Dino-Group-II_Dino-Group-II-Clade-30_Dino-Group-II-Clade-30_X_Dino-Group-II-Clade-30_X_sp.	Dinoflagellata	NA	a69740031924bfa3e29595f4001d1f65	Gyrista_NA_NA_NA_NA_NA	Stramenopiles	NA
0.0766374433748931	1514248c5d0da30c2f9f20dc80d836e2	Dinoflagellata_Syndiniales_Dino-Group-II_Dino-Group-II-Clade-30_Dino-Group-II-Clade-30_X_Dino-Group-II-Clade-30_X_sp.	Dinoflagellata	NA	221375e6b3ad294fb9e66e102b0c1911	Dinoflagellata_Dinophyceae_Suessiales_Suessiaceae_Pelagodinium_NA	Dinoflagellata	NA
0.0744858013582206	1514248c5d0da30c2f9f20dc80d836e2	Dinoflagellata_Syndiniales_Dino-Group-II_Dino-Group-II-Clade-30_Dino-Group-II-Clade-30_X_Dino-Group-II-Clade-30_X_sp.	Dinoflagellata	NA	cf9d051fc3e3a6f0b7f1f82600bb565b	Dinoflagellata_Dinophyceae_NA_NA_NA_NA	Dinoflagellata	NA
0.027783655964852	1514248c5d0da30c2f9f20dc80d836e2	Dinoflagellata_Syndiniales_Dino-Group-II_Dino-Group-II-Clade-30_Dino-Group-II-Clade-30_X_Dino-Group-II-Clade-30_X_sp.	Dinoflagellata	NA	4963eb1c2220e35d3ee71933fd72584e	Dinoflagellata_Syndiniales_Dino-Group-I_Dino-Group-I-Clade-4_Dino-Group-I-Clade-4_X_Dino-Group-I-Clade-4_X_sp.	Dinoflagellata	Purple
0.02549763092545	1514248c5d0da30c2f9f20dc80d836e2	Dinoflagellata_Syndiniales_Dino-Group-II_Dino-Group-II-Clade-30_Dino-Group-II-Clade-30_X_Dino-Group-II-Clade-30_X_sp.	Dinoflagellata	NA	ebe6d74c488969378f946a451d7fd95d	Dinoflagellata_Dinophyceae_NA_NA_NA_NA	Dinoflagellata	NA
0.0238830352937187	1514248c5d0da30c2f9f20dc80d836e2	Dinoflagellata_Syndiniales_Dino-Group-II_Dino-Group-II-Clade-30_Dino-Group-II-Clade-30_X_Dino-Group-II-Clade-30_X_sp.	Dinoflagellata	NA	6fd0c730a6bf9e20089f213bc4ff2025	Dinoflagellata_Syndiniales_Dino-Group-II_Dino-Group-II-Clade-1_Dino-Group-II-Clade-1_X_Dino-Group-II-Clade-1_X_sp.	Dinoflagellata	NA
0.0160019297764327	1514248c5d0da30c2f9f20dc80d836e2	Dinoflagellata_Syndiniales_Dino-Group-II_Dino-Group-II-Clade-30_Dino-Group-II-Clade-30_X_Dino-Group-II-Clade-30_X_sp.	Dinoflagellata	NA	a9987ed45548ece7693302c12f6a7e11	Dinoflagellata_Syndiniales_Dino-Group-II_Dino-Group-II-Clade-1_Dino-Group-II-Clade-1_X_Dino-Group-II-Clade-1_X_sp.	Dinoflagellata	NA
0.0077268770825427	1514248c5d0da30c2f9f20dc80d836e2	Dinoflagellata_Syndiniales_Dino-Group-II_Dino-Group-II-Clade-30_Dino-Group-II-Clade-30_X_Dino-Group-II-Clade-30_X_sp.	Dinoflagellata	NA	955f6ec7f4eeb08a412b2629c498fc32	Haptophyta_Prymnesiophyceae_Coccolithales_NA_NA_NA	Haptophyta	NA
0.416818057199198	1519359d7d1aae1fcbe3f91adc4cfb9f	Bacteroidota_Bacteroidia_Chitinophagales_Saprospiraceae_uncultured_NA	Bacteroidota	NA	4f35d21af5d8b061f0775b8be749eb63	Dinoflagellata_Syndiniales_Dino-Group-II_Dino-Group-II-Clade-1_Dino-Group-II-Clade-1_X_Dino-Group-II-Clade-1_X_sp.	Dinoflagellata	NA
0.260359258417231	1519359d7d1aae1fcbe3f91adc4cfb9f	Bacteroidota_Bacteroidia_Chitinophagales_Saprospiraceae_uncultured_NA	Bacteroidota	NA	e656aa70a950ffaec1f29759002bab80	Proteobacteria_Gammaproteobacteria_Pseudomonadales_SAR86_clade_SAR86_clade_NA	Gammaproteobacteria	NA
0.147527190337594	1519359d7d1aae1fcbe3f91adc4cfb9f	Bacteroidota_Bacteroidia_Chitinophagales_Saprospiraceae_uncultured_NA	Bacteroidota	NA	a69740031924bfa3e29595f4001d1f65	Gyrista_NA_NA_NA_NA_NA	Stramenopiles	NA
0.100693158092422	1519359d7d1aae1fcbe3f91adc4cfb9f	Bacteroidota_Bacteroidia_Chitinophagales_Saprospiraceae_uncultured_NA	Bacteroidota	NA	a76470829beea97206b6b7d1249ff7c2	Haptophyta_Prymnesiophyceae_Isochrysidales_Noelaerhabdaceae_Gephyrocapsa_Gephyrocapsa_oceanica	Haptophyta	NA
0.0999643160449206	1519359d7d1aae1fcbe3f91adc4cfb9f	Bacteroidota_Bacteroidia_Chitinophagales_Saprospiraceae_uncultured_NA	Bacteroidota	NA	e6d2c1334542876488b75174da029d02	Chlorophyta_Prasino-Clade-9_Prasino-Clade-9_X_Prasino-Clade-9_XX_Prasino-Clade-9_XXX_Prasino-Clade-9_XXX_sp.	Archaeplastida	NA
[truncated: 14,278 more rows]
